# Supplementary material for: Alterations in chromosomal genes nfsA, nfsB, and ribE are associated with nitrofurantoin resistance in Escherichia coli from the United Kingdom
Source: Microb Genom. 2021 Dec 3;7(12):000702. doi: 10.1099/mgen.0.000702 (PMC8767348; doi:10.1099/mgen.0.000702)
Supplement: Supplementary material 4 [file mgen-7-0702-s004.xlsx]

## Sheet: IN01-09
Isolate	Date	Specimen	Host		MLST		Phylogroup	Nitrofurantoin		Alleles of acquired AMR genes										Other_antimicrobial_susceptibility
	Date		Sex	Status	ST	CC		MIC	Susceptibility	aadA1	dfrA1	sul1	aph(3')-Ia	aph(3'')-Ib	aph(6)-Id	sul2	tet(A)	tet(B)	blaTEM	Trimethoprim	Ciprofloxacin	Gentamicin	Co-amoxiclav	Cephalexin	Amoxicillin	Amikacin	Meropenem	Cefoxitin	Ceftazidime	Piperacillin-Tazobactam	Cefotaxime	Mecillinam	Ceftazidime-Avibactam	Ertapenem	Temocillin	Fosfomycin
IN01	2018-06-01	Urine	Female	UTI	1463	NA	B1	256	R	aadA1	dfrA1	sul1	aph(3')-Ia	aph(3'')-Ib	aph(6)-Id	sul2	tet(A)	tet(B)	NF	R	R (MIC >32 mg/L)	NA	S	NA	S	S	S	S	S	S	S	S	S	S	S	NA
IN02	2018-07-01	Urine	Female	UTI	1463	NA	B1	256	R	aadA1	dfrA1	sul1	aph(3')-Ia	aph(3'')-Ib	aph(6)-Id	sul2	tet(A)	tet(B)	NF	R	S (MIC = 0.032 mg/L)	NA	S	S	S	NA	NA	NA	NA	NA	NA	NA	NA	NA	NA	NA
IN03	2018-07-01	Urine	Female	UTI	73	73	B2	128	R	NF	NF	NF	NF	NF	NF	NF	NF	tet(B)	NF	S	S	S	S	S	NA	NA	NA	NA	NA	NA	NA	NA	NA	NA	NA	NA
IN04	2018-09-01	Urine	Female	UTI	69	69	D	>512	R	aadA1	dfrA1*	sul1	NF	NF	NF	NF	NF	NF	blaTEM-1B	R	S	S	R	R	NA	S	S	S	S	R	S	R	S	S	S	S
IN05	2018-09-01	Urine	Female	UTI	162	469	B1	256	R	NF	NF	NF	NF	NF	NF	NF	NF	NF	blaTEM-1B	S	R	NA	S	S	R	S	S	S	S	S	S	NA	NA	NA	NA	NA
IN06	2019-10-01	Urine	Male	UTI	4219	NA	B2	256	R	NF	NF	NF	NF	NF	NF	NF	NF	NF	NF	S	S	NA	S	S	R	NA	NA	NA	NA	NA	NA	NA	NA	NA	NA	NA
IN07	2019-09-01	Urine	NA	UTI	919	NA	B2	>512	R	NF	NF	NF	NF	NF	NF	NF	NF	NF	NF	S	S	S	S	S	NA	NA	NA	NA	NA	NA	NA	NA	NA	NA	NA	NA
IN08	2019-11-01	Urine	Female	UTI	685	10	A	>512	R	NF	NF	NF	NF	NF	NF	NF	NF	NF	NF	S	S	S	S	S	NA	NA	NA	NA	NA	NA	NA	NA	NA	NA	NA	NA
IN09	2019-10-01	Urine	Female	UTI	73	73	B2	256	R	NF	NF	NF	NF	NF	NF	NF	NF	NF	NF	S	S	S	S	S	NA	NA	NA	NA	NA	NA	NA	NA	NA	NA	NA	NA
										Detected using ARIBA v2.14.4 and the ResFinder database										Antibiograms reported by individual clinical laboratories. Ciprofloxacin susceptibility profiles of IN01 and IN02 was confirmed at the Trust's central microbiology laboratory with both Etests (Liofilchem, Italy) and the disc diffusion (5 µg discs) method following the EUCAST guidelines.
Nitrofurantoin susceptibility
Minimum inhibitory concentrations (MICs) were measured using Etest.
Standard for determining the susceptibility: EUCAST Clinical Breakpoint Tables v. 10.0 (valid from 01/01/2020)
• R: Resistant (>64 mg/L)
• Susceptible (≤64 mg/L)
NA: not available
NF: not found.
Column name
Location: Physical location of specimen storage
ST: Multi-locus sequence type (MLST)
CC: Clonal complex
Alleles of acquired AMR genes
Allele labels in column names denote clusters of reference sequences based on a minimum nucleotide identity of 80%. Allele dfrA1* differed from its best-matched reference allele (dfrA1.9_AJ238350) in the ResFinder database (55) by one nucleotide change causing an amino acid substitution P65S.

## Sheet: HPRU
Isolate	ENA_accession	Specimen	Date	MLST		Phylogroup	NIT
				ST	CC
EC0098B	ERR2650808	Blood	2015–2016	88	23	C	S
EC0243U	ERR2719056	Urine	2015–2016	69	69	D	S
EC0308U	ERR2719063	Urine	2015–2016	69	69	D	S
EC0122U	ERR2719129	Urine	2015–2016	69	69	D	S
EC0218U	ERR3142708	Urine	2015–2016	69	69	D	S
EC0167U	ERR3142760	Urine	2015–2016	73	73	B2	S
EC0304U	ERR2719062	Urine	2015–2016	73	73	B2	S
EC0398U	ERR2719068	Urine	2015–2016	73	73	B2	S
EC0416U	ERR3142717	Urine	2015–2016	73	73	B2	S
EC0422U	ERR2719071	Urine	2015–2016	73	73	B2	S
EC0487U	ERR3142719	Urine	2015–2016	73	73	B2	S
EC0889U	ERR3142741	Urine	2015–2016	73	73	B2	S
Column names
Isolate: Arbitrary identifiers assigned to E. coli genomes under this study
ST and CC: multi-locus sequence types (STs) and clonal complexes (CCs) in the Achtman scheme for E. coli
NIT: Nitrofurantoin susceptibility status tested using EUCAST disc-diffusion method

## Sheet: NCBI
				Reads			Assembly		MLST		Phylogroup	Nitrofurantoin_susceptibility			Collection							PMID	Note
Dataset	Isolate	Isolate_alias	BioSample	SRA	Sequencer	Layout	Accession	Level	ST	CC		MIC_aerobic	Susceptibility	Method	Country	Year	Host	Condition	Source	Collector	Submitter
UA	ST540	ST540	SAMN02647163	NA	PacBio	NA	GCF_000597845.1	Complete	540	NA	A	16	S	Agar dillution	Belgium	NA	Human	UTI	Stool	See citations (PMID)	University of Antwerp	24723707, 25246406	Susceptible parental strain of ST540-A and ST540-AN
	ST540a	ST540-A	SAMN02666434	NA	PacBio	NA	GCF_000599625.1	Complete	540	NA	A	256	R	Agar dillution	Belgium	2012	Lab derivative	NA	Broth medium			24723707, 25246406	Generated in vitro under aerobic condition
	ST540an	ST540-AN	SAMN02666695	NA	PacBio	NA	GCF_000599645.1	Complete	540	NA	A	64	S(I)	Agar dillution	Belgium	2012	Lab derivative	NA	Broth medium			24723707, 25246406	Generated in vitro under anaerobic condition
	ST2747	ST2747	SAMN02666696	NA	PacBio	NA	GCF_000599665.1	Complete	6131	NA	D	4–16	S	Agar dillution	Belgium	2012	Human	UTI	Stool			24723707, 25246406	Susceptible parental strain of ST2747-A and ST2747-AN
	ST2747a	ST2747-A	SAMN02666697	NA	PacBio	NA	GCF_000599685.1	Complete	6131	NA	D	128	R	Agar dillution	Belgium	2012	Lab derivative	NA	Broth medium			24723707, 25246406	Generated in vitro under aerobic condition
	ST2747an	ST2747-AN	SAMN02666698	NA	PacBio	NA	GCF_000599705.1	Complete	6131	NA	D	32	S	Agar dillution	Belgium	2012	Lab derivative	NA	Broth medium			24723707, 25246406	Generated in vitro under anaerobic condition, showing a 2-fold increase in MIC comparing to its parental strain
BWH	BWH199	199	SAMN05774079	SRR4245483	Illumina MiSeq	Paired-end	NA	NA	131	131	B2	128	R	Vitek	USA	2016	Human	NA	Urine	Brigham and Women's Hospital	Xiaomin Zhao	29326010, 30530605	NCBI BioProject: PRJNA278886 (Antimicrobial Surveillance from Brigham & Women's Hospital, Boston MA). ST405 is closely related to ST69.
	BWH237	237	SAMN06129826	SRR5093681	Illumina MiSeq	Paired-end	NA	NA	617	10	A	64	S(I)	Vitek	USA	2016	Human	NA	Urine
	BWH259	259	SAMN06007770	SRR5120209	Illumina MiSeq	Paired-end	NA	NA	165	165	A	64	S(I)	Vitek	USA	2016	Human	NA	Urine
	BWH403	403	SAMN07332516	SRR5810510	Illumina MiSeq	Paired-end	NA	NA	131	131	B2	64	S(I)	Vitek	USA	2017	Human	NA	Urine
	BWH407	407	SAMN07332520	SRR5810512	Illumina MiSeq	Paired-end	NA	NA	131	131	B2	64	S(I)	Vitek	USA	2017	Human	NA	Urine
	BWH475	475	SAMN07450850	SRR5901134	Illumina MiSeq	Paired-end	NA	NA	156	156	B1	128	R	Vitek	USA	2017	Human	NA	Urine
	BWH369	369	SAMN06754737	SRR5445917	Illumina MiSeq	Paired-end	NA	NA	6178	NA	B1	≤16	S	Vitek	USA	2016	Human	NA	Urine
	BWH284	284	SAMN06015667	SRR5120224	Illumina MiSeq	Paired-end	NA	NA	58	155	B1	≤16	S	Vitek	USA	2016	Human	NA	Urine
	BWH394	394	SAMN07332509	SRR5810505	Illumina MiSeq	Paired-end	NA	NA	7094	NA	B1	≤16	S	Vitek	USA	2017	Human	NA	Urine
	BWH467	467	SAMN07410718	SRR5862468	Illumina MiSeq	Paired-end	NA	NA	38	38	D	≤16	S	Vitek	USA	2017	Human	NA	Urine
	BWH479	479	SAMN07450854	SRR5901138	Illumina MiSeq	Paired-end	NA	NA	7581	NA	D	≤16	S	Vitek	USA	2017	Human	NA	Urine
	BWH263	263	SAMN06007774	SRR5120222	Illumina MiSeq	Paired-end	NA	NA	69	69	D	≤16	S	Vitek	USA	2016	Human	NA	Urine
	BWH399	399	SAMN07332512	SRR5810504	Illumina MiSeq	Paired-end	NA	NA	2179	NA	B1	≤16	S	Vitek	USA	2017	Human	NA	Urine
	BWH162	162	SAMN04393394	SRR3095391	Illumina MiSeq	Paired-end	NA	NA	2772	NA	B1	≤16	S	Vitek	USA	2015	Human	NA	Urine
	BWH204	204	SAMN05774084	SRR4245477	Illumina MiSeq	Paired-end	NA	NA	2772	NA	B1	≤16	S	Vitek	USA	2016	Human	NA	Urine
	BWH136	136	SAMN04339718	SRR3057133	Illumina MiSeq	Paired-end	NA	NA	131	131	B2	≤16	S	Vitek	USA	2015	Human	NA	Urine
	BWH265	265	SAMN06007776	SRR5120221	Illumina MiSeq	Paired-end	NA	NA	405	405	D	≤16	S	Vitek	USA	2016	Human	NA	Urine
	BWH280	280	SAMN06015663	SRR5120230	Illumina MiSeq	Paired-end	NA	NA	38	38	D	≤16	S	Vitek	USA	2016	Human	NA	Urine
	BWH326	326	SAMN06311518	SRR5237401	Illumina MiSeq	Paired-end	NA	NA	7221	131	B2	≤16	S	Vitek	USA	2016	Human	NA	Urine
	BWH410	410	SAMN06680404	SRR5420067	Illumina MiSeq	Paired-end	NA	NA	648	648	F	≤16	S	Vitek	USA	2017	Human	NA	Urine
	BWH319	319	SAMN07325904	SRR5806879	Illumina MiSeq	Paired-end	NA	NA	131	131	B2	≤16	S	Vitek	USA	2016	Human	NA	Urine
	BWH159	159	SAMN04393391	SRR3095388	Illumina MiSeq	Paired-end	NA	NA	167	10	A	32	S	Vitek	USA	2015	Human	NA	Urine
	BWH149	149	SAMN04571742	SRR3290090	Illumina MiSeq	Paired-end	NA	NA	6480	14	B2	≤16	S	Vitek	USA	2015	Human	NA	Urine
	BWH76	76	SAMN05463123	SRR4019388	Illumina MiSeq	Paired-end	NA	NA	131	131	B2	≤16	S	Vitek	USA	2015	Human	NA	Urine
	BWH194	194	SAMN05774074	SRR4245475	Illumina MiSeq	Paired-end	NA	NA	10	10	A	NA	S	Disc diffusion	USA	2016	Human	NA	Urine
	BWH196	196	SAMN05774076	SRR4245480	Illumina MiSeq	Paired-end	NA	NA	6690	10	A	≤16	S	Vitek	USA	2016	Human	NA	Urine
	BWH197	197	SAMN05774077	SRR4245481	Illumina MiSeq	Paired-end	NA	NA	69	69	D	≥0.12	S	Vitek	USA	2016	Human	NA	rectal
	BWH281	281	SAMN06015664	SRR5120235	Illumina MiSeq	Paired-end	NA	NA	131	131	B2	≤16	S	Vitek	USA	2016	Human	NA	Urine
	BWH325	325	SAMN06311517	SRR5237402	Illumina MiSeq	Paired-end	NA	NA	636	NA	B2	≤16	S	Vitek	USA	2016	Human	NA	Urine
	BWH370	370	SAMN06754738	SRR5445916	Illumina MiSeq	Paired-end	NA	NA	10	10	A	≤16	S	Vitek	USA	2016	Human	NA	Urine
	BWH233	233	SAMN05510454	SRR4019414	Illumina MiSeq	Paired-end	NA	NA	131	131	B2	≤16	S	Vitek	USA	2016	Human	NA	Urine
	BWH134	134	SAMN04339716	SRR3057131	Illumina MiSeq	Paired-end	NA	NA	1193	14	B2	≤16	S	Vitek	USA	2015	Human	NA	Urine
	BWH453	453	SAMN07410708	SRR5862472	Illumina MiSeq	Paired-end	NA	NA	38	38	D	≤16	S	Vitek	USA	2017	Human	NA	Urine
	BWH405	405	SAMN07332518	SRR5810514	Illumina MiSeq	Paired-end	NA	NA	1193	14	B2	≤16	S	Vitek	USA	2017	Human	NA	Urine
	BWH137	137	SAMN04339719	SRR3057134	Illumina MiSeq	Paired-end	NA	NA	131	131	B2	32	S	Vitek	USA	2015	Human	NA	Urine
	BWH138	138	SAMN04339720	SRR3057135	Illumina MiSeq	Paired-end	NA	NA	205	205	B1	≤16	S	Vitek	USA	2015	Human	NA	Urine
	BWH153	153	SAMN04393386	SRR3095378	Illumina MiSeq	Paired-end	NA	NA	131	131	B2	≤16	S	Vitek	USA	2015	Human	NA	Urine
	BWH195	195	SAMN05774075	SRR4245479	Illumina MiSeq	Paired-end	NA	NA	131	131	B2	≤16	S	Vitek	USA	2016	Human	NA	Urine
	BWH327	327	SAMN06311519	SRR5237400	Illumina MiSeq	Paired-end	NA	NA	131	131	B2	≤16	S	Vitek	USA	2016	Human	NA	Urine
	BWH338	338	SAMN06680401	SRR5420070	Illumina MiSeq	Paired-end	NA	NA	131	131	B2	≤16	S	Vitek	USA	2016	Human	NA	Catheterised specimen
	BWH368	368	SAMN06754736	SRR5445918	Illumina MiSeq	Paired-end	NA	NA	131	131	B2	≤16	S	Vitek	USA	2016	Human	NA	Urine
	BWH367	367	SAMN06754735	SRR5445919	Illumina MiSeq	Paired-end	NA	NA	131	131	B2	≤16	S	Vitek	USA	2016	Human	NA	Urine
	BWH202	202	SAMN05774082	SRR4245486	Illumina MiSeq	Paired-end	NA	NA	1488	10	A	≤16	S	Vitek	USA	2016	Human	NA	Urine
	BWH347	347	SAMN06672151	SRR5398450	Illumina MiSeq	Paired-end	NA	NA	131	131	B2	≤16	S	Vitek	USA	2016	Human	NA	Urine
	BWH309	309	SAMN07325894	SRR5806867	Illumina MiSeq	Paired-end	NA	NA	410	23	C	≤16	S	Vitek	USA	2016	Human	NA	Urine
	BWH404	404	SAMN07332517	SRR5810513	Illumina MiSeq	Paired-end	NA	NA	131	131	B2	≤16	S	Vitek	USA	2017	Human	NA	Urine
	BWH483	483	SAMN07450858	SRR5901139	Illumina MiSeq	Paired-end	NA	NA	131	131	B2	≤16	S	Vitek	USA	2017	Human	NA	Urine
	BWH232	232	SAMN05510453	SRR4019413	Illumina MiSeq	Paired-end	NA	NA	131	131	B2	≤16	S	Vitek	USA	2016	Human	NA	Urine
	BWH477	477	SAMN07450852	SRR5901126	Illumina MiSeq	Paired-end	NA	NA	131	131	B2	≤16	S	Vitek	USA	2017	Human	NA	Urine
	BWH257	257	SAMN06007768	SRR5120215	Illumina MiSeq	Paired-end	NA	NA	131	131	B2	≤16	S	Vitek	USA	2016	Human	NA	Urine
	BWH409	409	SAMN06680403	SRR5420068	Illumina MiSeq	Paired-end	NA	NA	131	131	B2	≤16	S	Vitek	USA	2017	Human	NA	Urine
	BWH344	344	SAMN06546420	SRR5341981	Illumina MiSeq	Paired-end	NA	NA	405	405	D	≤16	S	Vitek	USA	2016	Human	NA	Urine
	BWH221	221	SAMN05374478	SRR3932425	Illumina MiSeq	Paired-end	NA	NA	405	405	D	≤16	S	Vitek	USA	2015	Human	NA	Urine
	BWH198	198	SAMN05774078	SRR4245482	Illumina MiSeq	Paired-end	NA	NA	131	131	B2	≤16	S	Vitek	USA	2016	Human	NA	Urine
	BWH258	258	SAMN06007769	SRR5120214	Illumina MiSeq	Paired-end	NA	NA	131	131	B2	≤16	S	Vitek	USA	2016	Human	NA	Urine
	BWH317	317	SAMN07325902	SRR5806875	Illumina MiSeq	Paired-end	NA	NA	648	648	F	≤16	S	Vitek	USA	2016	Human	NA	Urine
	BWH478	478	SAMN07450853	SRR5901125	Illumina MiSeq	Paired-end	NA	NA	131	131	B2	≤16	S	Vitek	USA	2017	Human	NA	Urine
	BWH60	60	SAMN03892127	SRR2134675	Illumina MiSeq	Paired-end	NA	NA	131	131	B2	≤16	S	Vitek	USA	2015	Human	NA	Blood
	BWH139	139	SAMN04339721	SRR3057119	Illumina MiSeq	Paired-end	NA	NA	131	131	B2	≤16	S	Vitek	USA	2015	Human	NA	Urine
	BWH205	205	SAMN05774085	SRR4245478	Illumina MiSeq	Paired-end	NA	NA	131	131	B2	≤16	S	Vitek	USA	2016	Human	NA	Urine
	BWH253	253	SAMN05806174	SRR4294841	Illumina MiSeq	Paired-end	NA	NA	131	131	B2	≤16	S	Vitek	USA	2016	Human	NA	Urine
	BWH283	283	SAMN06015666	SRR5120228	Illumina MiSeq	Paired-end	NA	NA	131	131	B2	≤16	S	Vitek	USA	2016	Human	NA	Urine
	BWH364	364	SAMN06754733	SRR5445921	Illumina MiSeq	Paired-end	NA	NA	131	131	B2	≤16	S	Vitek	USA	2016	Human	NA	Urine
	BWH316	316	SAMN07325901	SRR5806876	Illumina MiSeq	Paired-end	NA	NA	131	131	B2	≤16	S	Vitek	USA	2016	Human	NA	Urine
	BWH262	262	SAMN06007773	SRR5120218	Illumina MiSeq	Paired-end	NA	NA	131	131	B2	≤16	S	Vitek	USA	2016	Human	NA	Urine
	BWH148	148	SAMN04571741	SRR3290089	Illumina MiSeq	Paired-end	NA	NA	410	23	C	≤16	S	Vitek	USA	2015	Human	NA	Urine
	BWH169	169	SAMN04456581	SRR3168634	Illumina MiSeq	Paired-end	NA	NA	131	131	B2	≤16	S	Vitek	USA	2015	Human	NA	Urine
	BWH103	103	SAMN04096281	NA	Illumina MiSeq and PacBio	Paired-end	GCF_004564175.1	Complete	405	405	D	≥16	S	Vitek	USA	2015	Human	NA	Urine
	BWH190	190	SAMN04622917	SRR3618626	Illumina MiSeq and PacBio	Paired-end	GCF_003031815.1	Complete	90	23	C	≤16	S	Vitek	USA	2016	Human	NA	Urine
	BWH222	222	SAMN05194390	SRR3615373	Illumina MiSeq and PacBio	Paired-end	GCF_003031795.1	Complete	405	405	D	≤16	S	Vitek	USA	2015	Human	NA	Urine
URMC	URMC09	URMC_9	SAMN10620089	NA	Illumina MiSeq	NA	GCF_004566405.1	Contig	38	38	D	64	S(I)	NA	USA	2017	Human	UTI	Urine	University of Rochester Medical Center	Heba Mostafa	NA	NCBI BioProject: PRJNA510429 (Genomic surveillance of ESBL E. coli in Western NY)
	URMC13	URMC_13	SAMN10620092	NA	Illumina MiSeq	NA	GCF_004569925.1	Contig	38	38	D	64	S(I)	NA	USA	2017	Human	UTI	Urine
	URMC31	URMC_31	SAMN10620107	NA	Illumina MiSeq	NA	GCF_004567185.1	Contig	131	131	B2	64	S(I)	NA	USA	2017	Human	UTI	Urine
	URMC34	URMC_34	SAMN10620110	NA	Illumina MiSeq	NA	GCF_004567175.1	Contig	457	NA	F	64	S(I)	NA	USA	2017	Human	UTI	Urine
	URMC51	URMC_51	SAMN10620124	NA	Illumina MiSeq	NA	GCF_004567045.1	Contig	38	38	D	64	S(I)	NA	USA	2017	Human	UTI	Urine
	URMC52	URMC_52	SAMN10620125	NA	Illumina MiSeq	NA	GCF_004567055.1	Contig	38	38	D	64	S(I)	NA	USA	2017	Human	UTI	Urine
	URMC53	URMC_53	SAMN10620126	NA	Illumina MiSeq	NA	GCF_004567005.1	Contig	38	38	D	64	S(I)	NA	USA	2017	Human	UTI	Urine
	URMC68	URMC_68	SAMN10620140	NA	Illumina MiSeq	NA	GCF_004567495.1	Contig	131	131	B2	64	S(I)	NA	USA	2018	Human	Sepsis	NA
	URMC83	URMC_83	SAMN10620154	NA	Illumina MiSeq	NA	GCF_004566565.1	Contig	38	38	D	64	S(I)	NA	USA	2018	Human	Sepsis	NA
	URMC85	URMC_85	SAMN10620156	NA	Illumina MiSeq	NA	GCF_004566535.1	Contig	38	38	D	64	S(I)	NA	USA	2018	Human	Sepsis	NA
	URMC91	URMC_91	SAMN10620162	NA	Illumina MiSeq	NA	GCF_004567375.1	Contig	131	131	B2	128	R	NA	USA	2018	Human	Sepsis	NA
	URMC92	URMC_92	SAMN10620163	NA	Illumina MiSeq	NA	GCF_004566375.1	Contig	38	38	D	64	S(I)	NA	USA	2018	Human	Sepsis	NA
	URMC95	URMC_95	SAMN10620166	NA	Illumina MiSeq	NA	GCF_004567355.1	Contig	38	38	D	64	S(I)	NA	USA	2018	Human	UTI	Urine
	URMC94	URMC_94	SAMN10620165	NA	Illumina MiSeq	NA	GCF_004566395.1	Contig	38	38	D	128	R	NA	USA	2018	Human	Sepsis	NA
	URMC97	URMC_97	SAMN10620168	NA	Illumina MiSeq	NA	GCF_004567315.1	Contig	38	38	D	128	R	NA	USA	2018	Human	UTI	Urine
	URMC01	URMC_1	SAMN10620082	NA	Illumina MiSeq	NA	GCF_004569745.1	Contig	410	23	C	≤16	S	NA	USA	2017	Human	UTI	Urine
	URMC10	URMC_10	SAMN10620090	NA	Illumina MiSeq	NA	GCF_004568935.1	Contig	131	131	B2	≤16	S	NA	USA	2017	Human	UTI	Urine
	URMC105	URMC_105	SAMN10620169	NA	Illumina MiSeq	NA	GCF_004569165.1	Contig	131	131	B2	≤16	S	NA	USA	2018	Human	UTI	Urine
	URMC106	URMC_106	SAMN10620170	NA	Illumina MiSeq	NA	GCF_004570035.1	Contig	744	10	A	≤16	S	NA	USA	2018	Human	Bone infection	Bone
	URMC107	URMC_107	SAMN10620171	NA	Illumina MiSeq	NA	GCF_004569875.1	Contig	69	69	D	≤16	S	NA	USA	2018	Human	Joint infection	NA
	URMC108	URMC_108	SAMN10620172	NA	Illumina MiSeq	NA	GCF_004569695.1	Contig	131	131	B2	≤16	S	NA	USA	2018	Human	Bone infection	Bone
	URMC109	URMC_109	SAMN10620173	NA	Illumina MiSeq	NA	GCF_004569855.1	Contig	1317	NA	B2	≤16	S	NA	USA	2018	Human	Post-surgical infection	NA
	URMC110	URMC_110	SAMN10620174	NA	Illumina MiSeq	NA	GCF_004569675.1	Contig	457	NA	F	≤16	S	NA	USA	2018	Human	Bone infection	Bone
	URMC111	URMC_111	SAMN10620175	NA	Illumina MiSeq	NA	GCF_004568895.1	Contig	131	131	B2	≤16	S	NA	USA	2018	Human	Bone infection	Bone
	URMC112	URMC_112	SAMN10620176	NA	Illumina MiSeq	NA	GCF_004568615.1	Contig	131	131	B2	≤16	S	NA	USA	2018	Human	Secondary infection	NA
	URMC12	URMC_12	SAMN10620091	NA	Illumina MiSeq	NA	GCF_004569995.1	Contig	1193	14	B2	≤16	S	NA	USA	2017	Human	UTI	Urine
	URMC14	URMC_14	SAMN10620093	NA	Illumina MiSeq	NA	GCF_004568575.1	Contig	131	131	B2	≤16	S	NA	USA	2017	Human	UTI	Urine
	URMC16	URMC_16	SAMN10620094	NA	Illumina MiSeq	NA	GCF_004569045.1	Contig	131	131	B2	≤16	S	NA	USA	2017	Human	UTI	Urine
	URMC17	URMC_17	SAMN10620095	NA	Illumina MiSeq	NA	GCF_004568145.1	Contig	131	131	B2	≤16	S	NA	USA	2017	Human	UTI	Urine
	URMC18	URMC_18	SAMN10620096	NA	Illumina MiSeq	NA	GCF_004568035.1	Contig	10	10	A	≤16	S	NA	USA	2017	Human	UTI	Urine
	URMC19	URMC_19	SAMN10620097	NA	Illumina MiSeq	NA	GCF_004567895.1	Contig	131	131	B2	≤16	S	NA	USA	2017	Human	UTI	Urine
	URMC02	URMC_2	SAMN10620083	NA	Illumina MiSeq	NA	GCF_004567805.1	Contig	442	NA	B1	≤16	S	NA	USA	2017	Human	UTI	Urine
	URMC20	URMC_20	SAMN10620098	NA	Illumina MiSeq	NA	GCF_004568225.1	Contig	131	131	B2	≤16	S	NA	USA	2017	Human	UTI	Urine
	URMC21	URMC_21	SAMN10620099	NA	Illumina MiSeq	NA	GCF_004567275.1	Contig	131	131	B2	≤16	S	NA	USA	2017	Human	UTI	Urine
	URMC22	URMC_22	SAMN10620100	NA	Illumina MiSeq	NA	GCF_004567815.1	Contig	131	131	B2	≤16	S	NA	USA	2017	Human	UTI	Urine
	URMC23	URMC_23	SAMN10620101	NA	Illumina MiSeq	NA	GCF_004568205.1	Contig	131	131	B2	≤16	S	NA	USA	2017	Human	UTI	Urine
	URMC24	URMC_24	SAMN10620102	NA	Illumina MiSeq	NA	GCF_004567285.1	Contig	8671	131	B2	≤16	S	NA	USA	2017	Human	UTI	Urine
	URMC25	URMC_25	SAMN10620103	NA	Illumina MiSeq	NA	GCF_004567265.1	Contig	131	131	B2	≤16	S	NA	USA	2017	Human	UTI	Urine
	URMC26	URMC_26	SAMN10620104	NA	Illumina MiSeq	NA	GCF_004681485.1	Contig	38	38	D	≤16	S	NA	USA	2017	Human	UTI	Urine
	URMC28	URMC_28	SAMN10620105	NA	Illumina MiSeq	NA	GCF_004567755.1	Contig	636	NA	B2	≤16	S	NA	USA	2017	Human	UTI	Urine
	URMC03	URMC_3	SAMN10620084	NA	Illumina MiSeq	NA	GCF_004567255.1	Contig	131	131	B2	≤16	S	NA	USA	2017	Human	UTI	Urine
	URMC30	URMC_30	SAMN10620106	NA	Illumina MiSeq	NA	GCF_004567225.1	Contig	131	131	B2	≤16	S	NA	USA	2017	Human	UTI	Urine
	URMC32	URMC_32	SAMN10620108	NA	Illumina MiSeq	NA	GCF_004567745.1	Contig	131	131	B2	32	S	NA	USA	2017	Human	UTI	Urine
	URMC33	URMC_33	SAMN10620109	NA	Illumina MiSeq	NA	GCF_004567725.1	Contig	131	131	B2	≤16	S	NA	USA	2017	Human	UTI	Urine
	URMC35	URMC_35	SAMN10620111	NA	Illumina MiSeq	NA	GCF_004567165.1	Contig	38	38	D	≤16	S	NA	USA	2017	Human	UTI	Urine
	URMC36	URMC_36	SAMN10620112	NA	Illumina MiSeq	NA	GCF_004567715.1	Contig	131	131	B2	≤16	S	NA	USA	2017	Human	UTI	Urine
	URMC37	URMC_37	SAMN10620113	NA	Illumina MiSeq	NA	GCF_004567145.1	Contig	131	131	B2	≤16	S	NA	USA	2017	Human	UTI	Urine
	URMC39	URMC_39	SAMN10620114	NA	Illumina MiSeq	NA	GCF_004567695.1	Contig	69	69	D	≤16	S	NA	USA	2017	Human	UTI	Urine
	URMC04	URMC_4	SAMN10620085	NA	Illumina MiSeq	NA	GCF_004567665.1	Contig	315	38	D	≤16	S	NA	USA	2017	Human	UTI	Urine
	URMC40	URMC_40	SAMN10620115	NA	Illumina MiSeq	NA	GCF_004567115.1	Contig	547	NA	B2	≤16	S	NA	USA	2017	Human	UTI	Urine
	URMC41	URMC_41	SAMN10620116	NA	Illumina MiSeq	NA	GCF_004567675.1	Contig	88	23	C	≤16	S	NA	USA	2017	Human	UTI	Urine
	URMC42	URMC_42	SAMN10620117	NA	Illumina MiSeq	NA	GCF_004567615.1	Contig	393	31	D	≤16	S	NA	USA	2017	Human	UTI	Urine
	URMC43	URMC_43	SAMN10620118	NA	Illumina MiSeq	NA	GCF_004567605.1	Contig	69	69	D	≤16	S	NA	USA	2017	Human	UTI	Urine
	URMC46	URMC_46	SAMN10620119	NA	Illumina MiSeq	NA	GCF_004567595.1	Contig	10	10	A	≤16	S	NA	USA	2017	Human	UTI	Urine
	URMC48	URMC_48	SAMN10620121	NA	Illumina MiSeq	NA	GCF_004567075.1	Contig	131	131	B2	32	S	NA	USA	2017	Human	UTI	Urine
	URMC49	URMC_49	SAMN10620122	NA	Illumina MiSeq	NA	GCF_004567565.1	Contig	405	405	D	≤16	S	NA	USA	2017	Human	UTI	Urine
	URMC50	URMC_50	SAMN10620123	NA	Illumina MiSeq	NA	GCF_004567065.1	Contig	349	349	D	≤16	S	NA	USA	2017	Human	UTI	Urine
	URMC55	URMC_55	SAMN10620127	NA	Illumina MiSeq	NA	GCF_004566985.1	Contig	393	31	D	≤16	S	NA	USA	2017	Human	UTI	Urine
	URMC56	URMC_56	SAMN10620128	NA	Illumina MiSeq	NA	GCF_004566965.1	Contig	131	131	B2	32	S	NA	USA	2017	Human	UTI	Urine
	URMC57	URMC_57	SAMN10620129	NA	Illumina MiSeq	NA	GCF_004566955.1	Contig	44	10	A	32	S	NA	USA	2018	Human	UTI	Urine
	URMC58	URMC_58	SAMN10620130	NA	Illumina MiSeq	NA	GCF_004567585.1	Contig	131	131	B2	≤16	S	NA	USA	2018	Human	UTI	Urine
	URMC59	URMC_59	SAMN10620131	NA	Illumina MiSeq	NA	GCF_004566915.1	Contig	131	131	B2	≤16	S	NA	USA	2018	Human	UTI	Urine
	URMC06	URMC_6	SAMN10620086	NA	Illumina MiSeq	NA	GCF_004566895.1	Contig	131	131	B2	≤16	S	NA	USA	2017	Human	UTI	Urine
	URMC60	URMC_60	SAMN10620132	NA	Illumina MiSeq	NA	GCF_004566905.1	Contig	70	NA	D	≤16	S	NA	USA	2018	Human	UTI	Urine
	URMC61	URMC_61	SAMN10620133	NA	Illumina MiSeq	NA	GCF_004566875.1	Contig	131	131	B2	≤16	S	NA	USA	2018	Human	Sepsis	NA
	URMC62	URMC_62	SAMN10620134	NA	Illumina MiSeq	NA	GCF_004566865.1	Contig	1431	NA	B1	≤16	S	NA	USA	2018	Human	Sepsis	NA
	URMC63	URMC_63	SAMN10620135	NA	Illumina MiSeq	NA	GCF_004567535.1	Contig	131	131	B2	≤16	S	NA	USA	2018	Human	Sepsis	NA
	URMC64	URMC_64	SAMN10620136	NA	Illumina MiSeq	NA	GCF_004566835.1	Contig	131	131	B2	≤16	S	NA	USA	2018	Human	Sepsis	NA
	URMC65	URMC_65	SAMN10620137	NA	Illumina MiSeq	NA	GCF_004566795.1	Contig	744	10	A	≤16	S	NA	USA	2018	Human	Sepsis	NA
	URMC66	URMC_66	SAMN10620138	NA	Illumina MiSeq	NA	GCF_004567505.1	Contig	44	10	A	≤16	S	NA	USA	2018	Human	Sepsis	NA
	URMC67	URMC_67	SAMN10620139	NA	Illumina MiSeq	NA	GCF_004566785.1	Contig	131	131	B2	≤16	S	NA	USA	2018	Human	Sepsis	NA
	URMC69	URMC_69	SAMN10620141	NA	Illumina MiSeq	NA	GCF_004566775.1	Contig	131	131	B2	≤16	S	NA	USA	2018	Human	Sepsis	NA
	URMC07	URMC_7	SAMN10620087	NA	Illumina MiSeq	NA	GCF_004566765.1	Contig	131	131	B2	≤16	S	NA	USA	2017	Human	Toe infection	Drain from the infection
	URMC70	URMC_70	SAMN10620142	NA	Illumina MiSeq	NA	GCF_004566755.1	Contig	7358	405	D	≤16	S	NA	USA	2018	Human	Sepsis	NA
	URMC71	URMC_71	SAMN10620143	NA	Illumina MiSeq	NA	GCF_004566715.1	Contig	501	NA	D	≤16	S	NA	USA	2018	Human	Sepsis	NA
	URMC72	URMC_72	SAMN10620144	NA	Illumina MiSeq	NA	GCF_004566685.1	Contig	224	NA	B1	≤16	S	NA	USA	2018	Human	Sepsis	NA
	URMC73	URMC_73	SAMN10620145	NA	Illumina MiSeq	NA	GCF_004567475.1	Contig	10	10	A	≤16	S	NA	USA	2018	Human	Sepsis	NA
	URMC74	URMC_74	SAMN10620146	NA	Illumina MiSeq	NA	GCF_004566675.1	Contig	131	131	B2	≤16	S	NA	USA	2018	Human	Sepsis	NA
	URMC76	URMC_76	SAMN10620147	NA	Illumina MiSeq	NA	GCF_004567445.1	Contig	95	95	B2	≤16	S	NA	USA	2018	Human	Sepsis	NA
	URMC77	URMC_77	SAMN10620148	NA	Illumina MiSeq	NA	GCF_004566665.1	Contig	131	131	B2	32	S	NA	USA	2018	Human	Sepsis	NA
	URMC78	URMC_78	SAMN10620149	NA	Illumina MiSeq	NA	GCF_004566645.1	Contig	131	131	B2	32	S	NA	USA	2018	Human	Sepsis	NA
	URMC79	URMC_79	SAMN10620150	NA	Illumina MiSeq	NA	GCF_004566595.1	Contig	410	23	C	≤16	S	NA	USA	2018	Human	Sepsis	NA
	URMC08	URMC_8	SAMN10620088	NA	Illumina MiSeq	NA	GCF_004566575.1	Contig	448	448	B1	≤16	S	NA	USA	2017	Human	UTI	Urine
	URMC80	URMC_80	SAMN10620151	NA	Illumina MiSeq	NA	GCF_004567415.1	Contig	131	131	B2	32	S	NA	USA	2018	Human	Sepsis	NA
	URMC81	URMC_81	SAMN10620152	NA	Illumina MiSeq	NA	GCF_004566555.1	Contig	131	131	B2	≤16	S	NA	USA	2018	Human	Sepsis	NA
	URMC82	URMC_82	SAMN10620153	NA	Illumina MiSeq	NA	GCF_004567405.1	Contig	131	131	B2	32	S	NA	USA	2018	Human	Sepsis	NA
	URMC84	URMC_84	SAMN10620155	NA	Illumina MiSeq	NA	GCF_004566545.1	Contig	69	69	D	≤16	S	NA	USA	2018	Human	Sepsis	NA
	URMC86	URMC_86	SAMN10620157	NA	Illumina MiSeq	NA	GCF_004567365.1	Contig	131	131	B2	≤16	S	NA	USA	2018	Human	Sepsis	NA
	URMC87	URMC_87	SAMN10620158	NA	Illumina MiSeq	NA	GCF_004566465.1	Contig	131	131	B2	≤16	S	NA	USA	2018	Human	Sepsis	NA
	URMC88	URMC_88	SAMN10620159	NA	Illumina MiSeq	NA	GCF_004566475.1	Contig	7522	NA	A	≤16	S	NA	USA	2018	Human	Sepsis	NA
	URMC89	URMC_89	SAMN10620160	NA	Illumina MiSeq	NA	GCF_004566455.1	Contig	131	131	B2	≤16	S	NA	USA	2018	Human	Sepsis	NA
	URMC90	URMC_90	SAMN10620161	NA	Illumina MiSeq	NA	GCF_004566415.1	Contig	131	131	B2	≤16	S	NA	USA	2018	Human	Sepsis	NA
	URMC93	URMC_93	SAMN10620164	NA	Illumina MiSeq	NA	GCF_004567345.1	Contig	372	NA	B2	≤16	S	NA	USA	2018	Human	Sepsis	NA
	URMC96	URMC_96	SAMN10620167	NA	Illumina MiSeq	NA	GCF_004566385.1	Contig	38	38	D	≤16	S	NA	USA	2018	Human	UTI	Urine
UCI	UCI57	UCI 57	SAMN02581263	SRX484913, SRX479922	Illumina HiSeq 2000	Paired-end	GCF_000692835.1	Scaffold	5340	NA	F	64	S(I)	Vitek 2 GN	USA	2013	Human	NA	Urine	Broad Institute	Susanna Hamilton	NA	NCBI BioProjects: PRJNA234130, PRJNA234131, PRJNA234138 (monoisolate genome sequencing and assembly).
	UCI58	UCI 58	SAMN02581264	SRX484956, SRX479952	Illumina HiSeq 2000	Paired-end	GCF_000692855.1	Scaffold	5340	NA	F	64	S(I)	Vitek 2 GN	USA	2013	Human	NA	Urine		Susanna Hamilton
	UCI65	UCI 65	SAMN02581271	SRX484914, SRX479954	Illumina HiSeq 2000	Paired-end	GCF_000692875.1	Scaffold	38	38	D	128	R	Vitek 2 GN	USA	2013	Human	NA	Urine		Susanna Hamilton
	UCI51	UCI 51	SAMN02581257	SRX484981, SRX479934	Illumina HiSeq 2000	Paired-end	GCF_000692795.1	Scaffold	131	131	B2	32	S	Vitek 2 GN	USA	2013	Human	NA	Urine		Susanna Hamilton
	UCI53	UCI 53	SAMN02581259	SRX484931, SRX479865	Illumina HiSeq 2000	Paired-end	GCF_000692815.1	Scaffold	410	23	C	32	S	Vitek 2 GN	USA	2013	Human	NA	Biliary drain aspirate		Susanna Hamilton
	UCI66	UCI 66	SAMN02581272	SRX484974, SRX479919	Illumina HiSeq 2000	Paired-end	GCF_000692895.1	Scaffold	88	23	C	≤16	S	Vitek 2 GN	USA	2013	Human	NA	Urine		Susanna Hamilton
	MGH58	MGH 58	SAMN02581390	SRX500387, SRX493514	Illumina HiSeq 2000	Paired-end	GCF_000692775.1	Scaffold	69	69	D	≤16	S	Vitek 2 AST-GN90	USA	2013	Human	NA	Urine
CRE	5CRE51	5CRE51	SAMN06828737	NA	PacBio	NA	GCF_002142695.1	Complete	617	10	A	≤32	S	Phoenix NMIC-203 card	China	2016	Human	UTI	Urine	Centers for Disease Control, Republic of China	Yu-Chi Lin	NA	RefSeq sequences: chromosome (NZ_CP021175.1), plasmids (NZ_CP021176.1 and NZ_CP021177.1).
MRSN	MRSN17749	MRSN17749	SAMN03075588	NA	Illumina MiSeq	NA	GCF_000770275.1	Scaffold	131	131	B2	≤16	S	Vitek	USA	2013	Human	Wounded	Groin swab	Multidrug-Resistant Organism Repository and Surveillance Network (MRSN)	Erik Snesrud (Walter Reed Army Institute of Research)	NA
	MRSN22624	MRSN22624	SAMN03075589	NA	Illumina MiSeq	NA	GCF_000770285.1	Scaffold	131	131	B2	≤16	S	Vitek	USA	2014	Human	Wounded	Sacrum wound
SPSU	BR02	BR02-DEC	SAMN10621277	SRR8429781	Illumina NextSeq 500	Paired-end	GCF_004116835.1	Scaffold (chromosome)	2179	NA	B1	NA	S	Disc diffusion	Brazil	2015	Human	UTI	Urine	Hospital das Clinicas de Botucatu	Patrick da Silva (Sao Paulo State University)	NA	Bacteria and source DNA available from PASIQUIBAC lab; Araraquara, Sao Paulo State, Brazil
	BR03	BR03-DEC	SAMN10748446	SRR8443717	Illumina NextSeq 500	Paired-end	GCF_004116595.1	Scaffold (chromosome)	2179	NA	B1	NA	S	Disc diffusion	Brazil	2015	Human	UTI	Urine
	BR07	BR07-DEC	SAMN10748581	SRR8444321	Illumina NextSeq 500	Paired-end	GCF_004116695.1	Scaffold (chromosome)	2179	NA	B1	NA	S	Disc diffusion	Brazil	2015	Human	UTI	Urine
	BR10	BR10-DEC	SAMN10748585	SRR8445030	Illumina NextSeq 500	Paired-end	GCF_004116795.1	Scaffold (chromosome)	2509	NA	B1	NA	S	Disc diffusion	Brazil	2015	Human	UTI	Urine
	BR12	BR12-DEC	SAMN10748588	SRR8446416	Illumina NextSeq 500	Paired-end	GCF_004116815.1	Scaffold (chromosome)	410	23	C	NA	S	Disc diffusion	Brazil	2015	Human	UTI	Urine
	BR14	BR14-DEC	SAMN10748593	SRR8448138	Illumina NextSeq 500	Paired-end	GCF_004116855.1	Scaffold (chromosome)	1193	14	B2	NA	S	Disc diffusion	Brazil	2015	Human	UTI	Urine
	BR25	BR25-DEC	SAMN10748596	SRR8448315	Illumina NextSeq 500	Paired-end	GCF_004116875.1	Scaffold (chromosome)	641	86	B1	NA	S	Disc diffusion	Brazil	2015	Human	UTI	Urine
	BR29	BR29-DEC	SAMN10748603	SRR8448905	Illumina NextSeq 500	Paired-end	GCF_004116895.1	Scaffold (chromosome)	224	NA	B1	NA	S	Disc diffusion	Brazil	2015	Human	UTI	Urine
	BR64	BR64-DEC	SAMN10748607	SRR8449826	Illumina NextSeq 500	Paired-end	GCF_004116935.1	Scaffold (chromosome)	224	NA	B1	NA	S	Disc diffusion	Brazil	2015	Human	UTI	Urine
RefSeq	MG1655	K-12 MG1655	SAMN02604091	SRR10971019	Sequel	Single-end	GCF_000005845.2	Complete	10	10	A	5	S	Microdilution	USA	1922	Human	Convalescent diphtheria	Stool	Blair	University of Wisconsin	8501045, 16397293, 16738553, 9278503, 19914165	Escherichia coli str. K-12 substr. MG1655. It does not have any plasmid. ST information was retrieved from the database EnteroBase. The MIC value is reported in an article (PMID: 19914165). MG1655 is derived from the ancestral strain K-12 in the lab. Here the information of sample collection refers to str. K-12.
	CFT073	CFT073	SAMN02604094	NA	Applied Biosystems ABI377 and 3700	Single-end	GCF_000007445.1	Complete	73	73	B2	20	S	Broth microdilution	USA	≤1989	Human	UTI	Blood	University of Maryland Hospital (see PMID 2182540)	Genetics Laboratory, University of Wisconsin	2182540, 12471157, 28720578, 25928511 (MIC)	Chromosome: NC_004431.1. This isolate does not contain any plasmid.
	ATCC25922	ATCC 25922	SAMN02929659	SRR2889880 (Illumina), SRR2889879 (454)	Illumina HiSeq 2000 and Roche 454 GS FLX Titanium	Single-end and paired-end	GCF_000743255.1	Complete	73	73	B2	8	S	Broth microdilution	USA	1946	Human	NA	NA	NA	Los Alamos National Laboratory	25291776; MIC: 2510593, 29111434, 31200021, 31382030	Chromosome: NZ_CP009072.1. This is a wildtype strain widely used for quality control of tests, including the EUCAST antimicrobial susceptibility test. It has two plasmids. MLST information was retrieved from EnteroBase.
	EC958	EC958	SAMEA2272019	NA	PacBio RS I	Single-end	GCF_000285655.3	Complete	131	131	B2	4	S	Etest	UK	2005	Human	UTI	Urine	See PMID 22053197	University of Queensland	22053197, 25126841, 28720578, 25875675 (MIC)	Chromosome: NZ_HG941718.1; two complete plasmid sequences: NZ_HG941719.1 and NZ_HG941720.1.
	NCTC13441	EO 499 or NCTC 13441	SAMEA2709038	ERR718783	PacBio RS	Single-end	GCF_900448475.1	Contig	131	131	B2	8	S	Agar dillution or Etest	UK	2003	Human	NA	NA	Antibiotic Resistance Monitoring and Reference Laboratory, London, UK	Antibiotic Resistance Monitoring and Reference Laboratory	15347638	CTX-M-15 producing E. coli
	UTI89	UTI89	SAMN00000110	SRX000179	454 GS FLX	Single-end	GCF_000013265.1	Complete	95	95	B2	8	S	Broth microdilution	NA	NA	Human	UTI	NA	NA	Washington University	16585510, 31184571 (MIC)	Closely related to ST73.
	UMN026	UMN026	SAMEA3138233	NA	Applied Biosystems ABI3730	Single-end	GCF_000026325.1	Complete	597	69	D	NA	S	Disc diffusion	USA	1999	Human	UTI	Urine	NA	Genoscope – Centre National de Sequencage	19165319, 17553259, 28720578; 19364861 → 15328711 (nitrofurantoin susceptibility)	Chromosome: NC_011751.1; two plasmid sequences: NC_011749.1 and NC_011739.1). The genomes were sequenced by Touchon, Hoede, Tenaillon, et al.
Note
Every assembly in GenBank (accession number: GCA_*) referred to in this table is identical to its counterpart (GCF_*) in the RefSeq database.
MLST scheme: Achtman (accessed on 5 March 2020)
Resistant isolates determined using disc diffusion tests were excluded due to insufficient reproducibility.
Unit of MICs: mg/L
Nitrofurantoin susceptibility: S, susceptible; S(I), susceptible, under increased exposure; R, resistant.

## Sheet: MLST
			NIT_susceptibility	MLST		Allele									Summary_ST			Summary_CC			Abbreviation
Dataset	Isolate	Country	(EUCAST)	ST	CC	adk	fumC	gyrB	icd	mdh	purA	recA			ST	Count		CC	Count
ICL2020	IN01	UK	R	1463	NA	6	95	4	222	7	7	7			131	83		131	85		MLST: multi-locus sequence type
ICL2020	IN02	UK	R	1463	NA	6	95	4	222	7	7	7			38	18		38	19		ST: sequence type
ICL2020	IN03	UK	R	73	73	36	24	9	13	17	11	25			69	12		69	13		CC: clonal complex based on STs
ICL2020	IN04	UK	R	69	69	21	35	27	6	5	5	4			73	11		10	16		NIT: nitrofurantoin
ICL2020	IN05	UK	R	162	469	9	65	5	1	9	13	6			410	6		73	11
ICL2020	IN06	UK	R	4219	NA	13	40	19	13	23	25	66			405	6		23	10
ICL2020	IN07	UK	R	919	NA	38	24	84	13	17	30	34			10	6		405	7
ICL2020	IN08	UK	R	685	10	8	11	4	8	8	8	2			2179	4		14	5		CC number of ST685 was retrived from the EnteroBase database.
ICL2020	IN09	UK	R	73	73	36	24	9	13	17	11	25			1193	4		648	2
UA	ST2747	Belgium	S	6131	NA	261	160	2	63	5	5	4			6131	3		95	2
UA	ST2747a	Belgium	R	6131	NA	261	160	2	63	5	5	4			540	3		31	2
UA	ST2747an	Belgium	S	6131	NA	261	160	2	63	5	5	4			224	3		469	1
UA	ST540	Belgium	S	540	NA	6	7	57	1	8	8	2			5340	2		448	1
UA	ST540a	Belgium	R	540	NA	6	7	57	1	8	8	2			2772	2		349	1
UA	ST540an	Belgium	S(I)	540	NA	6	7	57	1	8	8	2			1463	2		205	1
SPSU	BR02	Brazil	S	2179	NA	9	65	5	18	11	8	6			744	2		165	1
SPSU	BR03	Brazil	S	2179	NA	9	65	5	18	11	8	6			648	2		156	1
SPSU	BR07	Brazil	S	2179	NA	9	65	5	18	11	8	6			636	2		155	1
SPSU	BR10	Brazil	S	2509	NA	6	95	33	18	9	8	6			617	2		86	1
SPSU	BR12	Brazil	S	410	23	6	4	12	1	20	18	7			457	2		NA	37
SPSU	BR14	Brazil	S	1193	14	14	14	10	200	17	7	10			393	2		19 CCs	217
SPSU	BR25	Brazil	S	641	86	9	6	33	131	24	8	7			95	2
SPSU	BR29	Brazil	S	224	NA	6	4	33	16	11	8	6			88	3
SPSU	BR64	Brazil	S	224	NA	6	4	33	16	11	8	6			44	2
CRE	5CRE51	R.O. China	S	617	10	10	11	4	8	8	13	73			8671	1
UCI	UCI57	USA	S(I)	5340	NA	443	271	24	198	7	214	359			7581	1
UCI	UCI58	USA	S(I)	5340	NA	443	271	24	198	7	214	359			7522	1
UCI	UCI65	USA	R	38	38	4	26	2	25	5	5	19			7358	1
UCI	UCI51	USA	S	131	131	53	40	47	13	36	28	29			7221	1
UCI	UCI53	USA	S	410	23	6	4	12	1	20	18	7			7094	1
UCI	UCI66	USA	S	88	23	6	4	12	1	20	12	7			6690	1
UCI	MGH58	USA	S	69	69	21	35	27	6	5	5	4			6480	1
MRSN	MRSN17749	USA	S	131	131	53	40	47	13	36	28	29			6178	1
MRSN	MRSN22624	USA	S	131	131	53	40	47	13	36	28	29			4219	1
URMC	URMC09	USA	S(I)	38	38	4	26	2	25	5	5	19			2509	1
URMC	URMC13	USA	S(I)	38	38	4	26	2	25	5	5	19			1488	1
URMC	URMC31	USA	S(I)	131	131	53	40	47	13	36	28	29			1431	1
URMC	URMC34	USA	S(I)	457	NA	101	88	97	108	26	79	2			1317	1
URMC	URMC51	USA	S(I)	38	38	4	26	2	25	5	5	19			919	1
URMC	URMC52	USA	S(I)	38	38	4	26	2	25	5	5	19			685	1
URMC	URMC53	USA	S(I)	38	38	4	26	2	25	5	5	19			641	1
URMC	URMC68	USA	S(I)	131	131	53	40	47	13	36	28	29			597	1
URMC	URMC83	USA	S(I)	38	38	4	26	2	25	5	5	19			547	1
URMC	URMC85	USA	S(I)	38	38	4	26	2	25	5	5	19			501	1
URMC	URMC91	USA	R	131	131	53	40	47	13	36	28	29			448	1
URMC	URMC92	USA	S(I)	38	38	4	26	2	25	5	5	19			442	1
URMC	URMC94	USA	R	38	38	4	26	2	25	5	5	19			372	1
URMC	URMC95	USA	S(I)	38	38	4	26	2	25	5	5	19			349	1
URMC	URMC97	USA	R	38	38	4	26	2	25	5	5	19			315	1
URMC	URMC01	USA	S	410	23	6	4	12	1	20	18	7			205	1
URMC	URMC02	USA	S	442	NA	6	95	33	18	9	8	14			167	1
URMC	URMC03	USA	S	131	131	53	40	47	13	36	28	29			165	1
URMC	URMC04	USA	S	315	38	4	26	2	25	5	8	19			162	1
URMC	URMC06	USA	S	131	131	53	40	47	13	36	28	29			156	1
URMC	URMC07	USA	S	131	131	53	40	47	13	36	28	29			90	1
URMC	URMC08	USA	S	448	448	6	6	5	16	11	8	7			70	1
URMC	URMC105	USA	S	131	131	53	40	47	13	36	28	29			58	1
URMC	URMC106	USA	S	744	10	10	11	135	8	8	8	2			57 STs	217
URMC	URMC107	USA	S	69	69	21	35	27	6	5	5	4
URMC	URMC108	USA	S	131	131	53	40	47	13	36	28	29
URMC	URMC109	USA	S	1317	NA	13	147	19	202	149	28	30
URMC	URMC10	USA	S	131	131	53	40	47	13	36	28	29
URMC	URMC110	USA	S	457	NA	101	88	97	108	26	79	2
URMC	URMC111	USA	S	131	131	53	40	47	13	36	28	29
URMC	URMC112	USA	S	131	131	53	40	47	13,13	36	28	29
URMC	URMC12	USA	S	1193	14	14	14	10	200	17	7	10
URMC	URMC14	USA	S	131	131	53	40	47	13	36	28	29
URMC	URMC16	USA	S	131	131	53	40	47	13	36	28	29
URMC	URMC17	USA	S	131	131	53	40	47	13	36	28	29
URMC	URMC18	USA	S	10	10	10	11	4	8	8	8	2
URMC	URMC19	USA	S	131	131	53	40	47	13	36	28	29
URMC	URMC20	USA	S	131	131	53	40	47	13	36	28	29
URMC	URMC21	USA	S	131	131	53	40	47	13	36	28	29
URMC	URMC22	USA	S	131	131	53	40	47	13	36	28	29
URMC	URMC23	USA	S	131	131	53	40	47	13	36	28	29
URMC	URMC24	USA	S	8671	131	839	40	47	13	36	28	29
URMC	URMC25	USA	S	131	131	53	40	47	13	36	28	29
URMC	URMC26	USA	S	38	38	4	26	2	25	5	5	19
URMC	URMC28	USA	S	636	NA	13	108	10	97	18	68	93
URMC	URMC30	USA	S	131	131	53	40	47	13	36	28	29
URMC	URMC32	USA	S	131	131	53	40	47	13	36	28	29
URMC	URMC33	USA	S	131	131	53	40	47	13	36	28	29
URMC	URMC35	USA	S	38	38	4	26	2	25	5	5	19
URMC	URMC36	USA	S	131	131	53	40	47	13	36	28	29
URMC	URMC37	USA	S	131	131	53	40	47	13	36	28	29
URMC	URMC39	USA	S	69	69	21	35	27	6	5	5	4
URMC	URMC40	USA	S	547	NA	13	52	10	119	17	37	25
URMC	URMC41	USA	S	88	23	6	4	12	1	20	12	7
URMC	URMC42	USA	S	393	31	18	106	17	6	5	5	4
URMC	URMC43	USA	S	69	69	21	35	27	6	5	5	4
URMC	URMC46	USA	S	10	10	10	11	4	8	8	8	2
URMC	URMC48	USA	S	131	131	53	40	47	13	36	28	29
URMC	URMC49	USA	S	405	405	35	37	29	25	4	5	73
URMC	URMC50	USA	S	349	349	34	36	39	87	67	16	4
URMC	URMC55	USA	S	393	31	18	106	17	6	5	5	4
URMC	URMC56	USA	S	131	131	53	40	47	13	36	28	29
URMC	URMC57	USA	S	44	10	10	11	4	8	8	8	7
URMC	URMC58	USA	S	131	131	53	40	47	13	36	28	29
URMC	URMC59	USA	S	131	131	53	40	47	13	36	28	29
URMC	URMC60	USA	S	70	NA	34	36	28	25	28	16	4
URMC	URMC61	USA	S	131	131	53	40	47	13	36	28	29
URMC	URMC62	USA	S	1431	NA	6	65	3	1	11	13	6
URMC	URMC63	USA	S	131	131	53	40	47	13	36	28	29
URMC	URMC64	USA	S	131	131	53	40	47	13	36	28	29
URMC	URMC65	USA	S	744	10	10	11	135	8	8	8	2
URMC	URMC66	USA	S	44	10	10	11	4	8	8	8	7
URMC	URMC67	USA	S	131	131	53	40	47	13	36	28	29
URMC	URMC69	USA	S	131	131	53	40	47	13	36	28	29
URMC	URMC70	USA	S	7358	405	692	37	29	25	4	5	73
URMC	URMC71	USA	S	501	NA	35	132	2	27	37	5	4
URMC	URMC72	USA	S	224	NA	6	4	33	16	11	8	6
URMC	URMC73	USA	S	10	10	10	11	4	8	8	8	2
URMC	URMC74	USA	S	131	131	53	40	47	13	36	28	29
URMC	URMC76	USA	S	95	95	37	38	19	37	17	11	26
URMC	URMC77	USA	S	131	131	53	40	47	13	36	28	29
URMC	URMC78	USA	S	131	131	53	40	47	13	36	28	29
URMC	URMC79	USA	S	410	23	6	4	12	1	20	18	7
URMC	URMC80	USA	S	131	131	53	40	47	13	36	28	29
URMC	URMC81	USA	S	131	131	53	40	47	13	36	28	29
URMC	URMC82	USA	S	131	131	53	40	47	13	36	28	29
URMC	URMC84	USA	S	69	69	21	35	27	6	5	5	4
URMC	URMC86	USA	S	131	131	53	40	47	13	36	28	29
URMC	URMC87	USA	S	131	131	53	40	47	13	36	28	29
URMC	URMC88	USA	S	7522	NA	427	11	5	83	20	8	201
URMC	URMC89	USA	S	131	131	53	40	47	13	36	28	29
URMC	URMC90	USA	S	131	131	53	40	47	13	36	28	29
URMC	URMC93	USA	S	372	NA	88	103	19	36	23	44	26
URMC	URMC96	USA	S	38	38	4	26	2	25	5	5	19
BWH	BWH199	USA	R	131	131	53	40	47	13	36	28	29
BWH	BWH237	USA	S(I)	617	10	10	11	4	8	8	13	73
BWH	BWH259	USA	S(I)	165	165	10	27	5	10	12	8	2
BWH	BWH403	USA	S(I)	131	131	53	40	47	13	36	28	29
BWH	BWH407	USA	S(I)	131	131	53	40	47	13	36	28	29
BWH	BWH475	USA	R	156	156	6	29	32	16	11	8	44
BWH	BWH103	USA	S	405	405	35	37	29	25	4	5	73
BWH	BWH190	USA	S	90	23	6	4	12	1	20	8	7
BWH	BWH222	USA	S	405	405	35	37	29	25	4	5	73
BWH	BWH134	USA	S	1193	14	14	14	10	200	17	7	10
BWH	BWH136	USA	S	131	131	53	40	47	13	36	28	29
BWH	BWH137	USA	S	131	131	53	40	47	13	36	28	29
BWH	BWH138	USA	S	205	205	6	23	15	16	9	8	7
BWH	BWH139	USA	S	131	131	53	40	47	13	36	28	29
BWH	BWH148	USA	S	410	23	6	4	12	1	20	18	7
BWH	BWH149	USA	S	6480	14	14	14	10	200	17	489	10
BWH	BWH153	USA	S	131	131	53	40	47	13	36	28	29
BWH	BWH159	USA	S	167	10	10	11	4	8	8	13	2
BWH	BWH162	USA	S	2772	NA	6	6	3	26	7	8	6
BWH	BWH169	USA	S	131	131	53	40	47	13	36	28	29
BWH	BWH194	USA	S	10	10	10	11	4	8	8	8	2
BWH	BWH195	USA	S	131	131	53	40	47	13	36	28	29
BWH	BWH196	USA	S	6690	10	10	11	15	1	8	9	2
BWH	BWH197	USA	S	69	69	21	35	27	6	5	5	4
BWH	BWH198	USA	S	131	131	53	40	47	13	36	28	29
BWH	BWH202	USA	S	1488	10	10	11	4	8	8	8	73
BWH	BWH204	USA	S	2772	NA	6	6	3	26	7	8	6
BWH	BWH205	USA	S	131	131	53	40	47	13	36	28	29
BWH	BWH221	USA	S	405	405	35	37	29	25	4	5	73
BWH	BWH232	USA	S	131	131	53	40	47	13	36	28	29
BWH	BWH233	USA	S	131	131	53	40	47	13	36	28	29
BWH	BWH253	USA	S	131	131	53	40	47	13	36	28	29
BWH	BWH257	USA	S	131	131	53	40	47	13	36	28	29
BWH	BWH258	USA	S	131	131	53	40	47	13	36	28	29
BWH	BWH262	USA	S	131	131	53	40	47	13	36	28	29
BWH	BWH263	USA	S	69	69	21	35	27	6	5	5	4
BWH	BWH265	USA	S	405	405	35	37	29	25	4	5	73
BWH	BWH280	USA	S	38	38	4	26	2	25	5	5	19
BWH	BWH281	USA	S	131	131	53	40	47	13	36	28	29
BWH	BWH283	USA	S	131	131	53	40	47	13	36	28	29
BWH	BWH284	USA	S	58	155	6	4	4	16	24	8	14
BWH	BWH309	USA	S	410	23	6	4	12	1	20	18	7
BWH	BWH316	USA	S	131	131	53	40	47	13	36	28	29
BWH	BWH317	USA	S	648	648	92	4	87	96	70	58	2
BWH	BWH319	USA	S	131	131	53	40	47	13	36	28	29
BWH	BWH325	USA	S	636	NA	13	108	10	97	18	68	93
BWH	BWH326	USA	S	7221	131	53	986	47	13	36	28	29
BWH	BWH327	USA	S	131	131	53	40	47	13	36	28	29
BWH	BWH338	USA	S	131	131	53	40	47	13	36	28	29
BWH	BWH344	USA	S	405	405	35	37	29	25	4	5	73
BWH	BWH347	USA	S	131	131	53	40	47	13	36	28	29
BWH	BWH364	USA	S	131	131	53	40	47	13	36	28	29
BWH	BWH367	USA	S	131	131	53	40	47	13	36	28	29
BWH	BWH368	USA	S	131	131	53	40	47	13	36	28	29
BWH	BWH369	USA	S	6178	NA	9	6	15	56	9	26	6
BWH	BWH370	USA	S	10	10	10	11	4	8	8	8	2
BWH	BWH394	USA	S	7094	NA	511	65	4	187	24	8	41
BWH	BWH399	USA	S	2179	NA	9	65	5	18	11	8	6
BWH	BWH404	USA	S	131	131	53	40	47	13	36	28	29
BWH	BWH405	USA	S	1193	14	14	14	10	200	17	7	10
BWH	BWH409	USA	S	131	131	53	40	47	13	36	28	29
BWH	BWH410	USA	S	648	648	92	4	87	96	70	58	2
BWH	BWH453	USA	S	38	38	4	26	2	25	5	5	19
BWH	BWH467	USA	S	38	38	4	26	2	25	5	5	19
BWH	BWH477	USA	S	131	131	53	40	47	13	36	28	29
BWH	BWH478	USA	S	131	131	53	40	47	13	36	28	29
BWH	BWH479	USA	S	7581	NA	203	1044	27	232	152	16	19
BWH	BWH483	USA	S	131	131	53	40	47	13	36	28	29
BWH	BWH60	USA	S	131	131	53	40	47	13	36	28	29
BWH	BWH76	USA	S	131	131	53	40	47	13	36	28	29
HPRU	EC0098B	UK	S	88	23	6	4	12	1	20	12	7
HPRU	EC0243U	UK	S	69	69	21	35	27	6	5	5	4
HPRU	EC0308U	UK	S	69	69	21	35	27	6	5	5	4
HPRU	EC0122U	UK	S	69	69	21	35	27	6	5	5	4
HPRU	EC0218U	UK	S	69	69	21	35	27	6	5	5	4
HPRU	EC0167U	UK	S	73	73	36	24	9	13	17	11	25
HPRU	EC0304U	UK	S	73	73	36	24	9	13	17	11	25
HPRU	EC0398U	UK	S	73	73	36	24	9	13	17	11	25
HPRU	EC0416U	UK	S	73	73	36	24	9	13	17	11	25
HPRU	EC0422U	UK	S	73	73	36	24	9	13	17	11	25
HPRU	EC0889U	UK	S	73	73	36	24	9	13	17	11	25
HPRU	HPRU0889	UK	S	73	73	36	24	9	13	17	11	25
RefSeq	MG1655	USA	S	10	10	10	11	4	8	8	8	2
RefSeq	CFT073	USA	S	73	73	36	24	9	13	17	11	25
RefSeq	ATCC25922	USA	S	73	73	36	24	9	13	17	11	25
RefSeq	EC958	UK	S	131	131	53	40	47	13	36	28	29
RefSeq	NCTC13441	UK	S	131	131	53	40	47	13	36	28	29
RefSeq	UTI89	NA	S	95	95	37	38	19	37	17	11	26
RefSeq	UMN026	USA	S	597	69	21	35	115	6	5	5	4
