# Supplementary material for: Alterations in chromosomal genes nfsA, nfsB, and ribE are associated with nitrofurantoin resistance in Escherichia coli from the United Kingdom
Source: Microb Genom. 2021 Dec 3;7(12):000702. doi: 10.1099/mgen.0.000702 (PMC8767348; doi:10.1099/mgen.0.000702)
Supplement: Supplementary material 5 [file mgen-7-0702-s005.xlsx]

## Sheet: UK_public_total
Collection	Isolate	Study	BioSample	Run_or_assembly	Run_alias	Host	Sample_source	Sample_year
BSAC	eo100	PRJEB4681	SAMEA2204672	ERR435312	11679_6#21	Human	Blood	2001
BSAC	eo1011	PRJEB4681	SAMEA2205045	ERR434919	11658_6#85	Human	Blood	2005
BSAC	eo1013	PRJEB4681	SAMEA2205046	ERR434399	11657_6#45	Human	Blood	2005
BSAC	eo1014	PRJEB4681	SAMEA2205047	ERR434695	11658_4#53	Human	Blood	2005
BSAC	eo1015	PRJEB4681	SAMEA2205048	ERR434696	11658_4#54	Human	Blood	2005
BSAC	eo1016	PRJEB4681	SAMEA2205049	ERR434920	11658_6#86	Human	Blood	2005
BSAC	eo1017	PRJEB4681	SAMEA2205050	ERR434921	11658_6#87	Human	Blood	2005
BSAC	eo1018	PRJEB4681	SAMEA2205051	ERR435094	11658_8#91	Human	Blood	2005
BSAC	eo1019	PRJEB4681	SAMEA2205052	ERR434697	11658_4#55	Human	Blood	2005
BSAC	eo1020	PRJEB4681	SAMEA2205053	ERR439724	11791_7#62	Human	Blood	2005
BSAC	eo1051	PRJEB4681	SAMEA2205054	ERR434580	11658_3#34	Human	Blood	2005
BSAC	eo1052	PRJEB4681	SAMEA2205055	ERR434825	11658_5#87	Human	Blood	2005
BSAC	eo1053	PRJEB4681	SAMEA2205056	ERR434826	11658_5#88	Human	Blood	2005
BSAC	eo1054	PRJEB4681	SAMEA2205057	ERR434306	11657_5#48	Human	Blood	2005
BSAC	eo1055	PRJEB4681	SAMEA2205058	ERR434922	11658_6#88	Human	Blood	2005
BSAC	eo1056	PRJEB4681	SAMEA2204992	ERR434910	11658_6#76	Human	Blood	2005
BSAC	eo1057	PRJEB4681	SAMEA2205059	ERR434923	11658_6#89	Human	Blood	2005
BSAC	eo1058	PRJEB4681	SAMEA2205060	ERR435095	11658_8#92	Human	Blood	2005
BSAC	eo1059	PRJEB4681	SAMEA2204991	ERR434909	11658_6#75	Human	Blood	2005
BSAC	eo1060	PRJEB4681	SAMEA2205061	ERR434698	11658_4#56	Human	Blood	2005
BSAC	eo1061	PRJEB4681	SAMEA2205063	ERR435330	11679_6#39	Human	Blood	2005
BSAC	eo1062	PRJEB4681	SAMEA2204990	ERR434689	11658_4#47	Human	Blood	2005
BSAC	eo1063	PRJEB4681	SAMEA2204989	ERR434908	11658_6#74	Human	Blood	2005
BSAC	eo1064	PRJEB4681	SAMEA2205064	ERR434699	11658_4#57	Human	Blood	2005
BSAC	eo1065	PRJEB4681	SAMEA2205712	ERR439732	11791_7#70	Human	Blood	2005
BSAC	eo1066	PRJEB4681	SAMEA2205065	ERR435528	11679_8#45	Human	Blood	2005
BSAC	eo1067	PRJEB4681	SAMEA2204983	ERR434820	11658_5#82	Human	Blood	2005
BSAC	eo1068	PRJEB4681	SAMEA2205066	ERR435226	11679_5#31	Human	Blood	2005
BSAC	eo1069	PRJEB4681	SAMEA2205067	ERR439570	11791_3#38	Human	Blood	2005
BSAC	eo1070	PRJEB4681	SAMEA2205068	ERR435131	11679_4#32	Human	Blood	2005
BSAC	eo1071	PRJEB4681	SAMEA2205069	ERR434700	11658_4#58	Human	Blood	2005
BSAC	eo1072	PRJEB4681	SAMEA2205070	ERR435529	11679_8#46	Human	Blood	2005
BSAC	eo1073	PRJEB4681	SAMEA2205071	ERR435331	11679_6#40	Human	Blood	2005
BSAC	eo1074	PRJEB4681	SAMEA2205072	ERR435227	11679_5#32	Human	Blood	2005
BSAC	eo1076	PRJEB4681	SAMEA2205073	ERR439571	11791_3#39	Human	Blood	2005
BSAC	eo1077	PRJEB4681	SAMEA2205074	ERR439572	11791_3#40	Human	Blood	2005
BSAC	eo1078	PRJEB4681	SAMEA2205075	ERR435530	11679_8#47	Human	Blood	2005
BSAC	eo1079	PRJEB4681	SAMEA2205076	ERR434581	11658_3#35	Human	Blood	2005
BSAC	eo1080	PRJEB4681	SAMEA2205077	ERR434582	11658_3#36	Human	Blood	2005
BSAC	eo1091	PRJEB4681	SAMEA2205078	ERR439650	11791_6#23	Human	Blood	2005
BSAC	eo1092	PRJEB4681	SAMEA2205079	ERR435531	11679_8#48	Human	Blood	2005
BSAC	eo1093	PRJEB4681	SAMEA2204988	ERR439718	11791_7#56	Human	Blood	2005
BSAC	eo1094	PRJEB4681	SAMEA2204985	ERR435078	11658_8#75	Human	Blood	2005
BSAC	eo1095	PRJEB4681	SAMEA2204986	ERR434907	11658_6#73	Human	Blood	2005
BSAC	eo1096	PRJEB4681	SAMEA2204987	ERR435079	11658_8#76	Human	Blood	2005
BSAC	eo1097	PRJEB4681	SAMEA2205080	ERR434307	11657_5#49	Human	Blood	2005
BSAC	eo1098	PRJEB4681	SAMEA2205081	ERR435132	11679_4#33	Human	Blood	2005
BSAC	eo1099	PRJEB4681	SAMEA2205711	ERR439623	11791_3#91	Human	Blood	2005
BSAC	eo1100	PRJEB4681	SAMEA2205082	ERR435332	11679_6#41	Human	Blood	2005
BSAC	eo1131	PRJEB4681	SAMEA2205628	ERR435275	11679_5#80	Human	Blood	2005
BSAC	eo1132	PRJEB4681	SAMEA2205083	ERR435416	11679_7#29	Human	Blood	2005
BSAC	eo1133	PRJEB4681	SAMEA2205084	ERR435133	11679_4#34	Human	Blood	2005
BSAC	eo1134	PRJEB4681	SAMEA2205085	ERR439573	11791_3#41	Human	Blood	2005
BSAC	eo1135	PRJEB4681	SAMEA2205086	ERR435333	11679_6#42	Human	Blood	2005
BSAC	eo1136	PRJEB4681	SAMEA2205087	ERR434496	11657_7#46	Human	Blood	2005
BSAC	eo1137	PRJEB4681	SAMEA2205088	ERR435228	11679_5#33	Human	Blood	2005
BSAC	eo1138	PRJEB4681	SAMEA2205089	ERR435532	11679_8#49	Human	Blood	2005
BSAC	eo1139	PRJEB4681	SAMEA2205090	ERR435134	11679_4#35	Human	Blood	2005
BSAC	eo1140	PRJEB4681	SAMEA2205091	ERR435417	11679_7#30	Human	Blood	2005
BSAC	eo1161	PRJEB4681	SAMEA2205643	ERR434444	11657_6#90	Human	Blood	2005
BSAC	eo1162	PRJEB4681	SAMEA2205092	ERR435418	11679_7#31	Human	Blood	2005
BSAC	eo1163	PRJEB4681	SAMEA2205093	ERR435419	11679_7#32	Human	Blood	2005
BSAC	eo1164	PRJEB4681	SAMEA2205094	ERR435229	11679_5#34	Human	Blood	2005
BSAC	eo1165	PRJEB4681	SAMEA2205095	ERR434400	11657_6#46	Human	Blood	2005
BSAC	eo1166	PRJEB4681	SAMEA2205096	ERR439574	11791_3#42	Human	Blood	2005
BSAC	eo1167	PRJEB4681	SAMEA2205642	ERR435563	11679_8#81	Human	Blood	2005
BSAC	eo1168	PRJEB4681	SAMEA2205641	ERR435375	11679_6#84	Human	Blood	2005
BSAC	eo1169	PRJEB4681	SAMEA2205097	ERR435334	11679_6#43	Human	Blood	2005
BSAC	eo1170	PRJEB4681	SAMEA2205098	ERR434401	11657_6#47	Human	Blood	2005
BSAC	eo1171	PRJEB4681	SAMEA2205710	ERR434738	11658_4#96	Human	Blood	2005
BSAC	eo1172	PRJEB4681	SAMEA2205640	ERR439607	11791_3#75	Human	Blood	2005
BSAC	eo1173	PRJEB4681	SAMEA2205709	ERR434448	11657_6#94	Human	Blood	2005
BSAC	eo1174	PRJEB4681	SAMEA2205708	ERR435476	11679_7#89	Human	Blood	2005
BSAC	eo1175	PRJEB4681	SAMEA2205707	ERR439622	11791_3#90	Human	Blood	2005
BSAC	eo1176	PRJEB4681	SAMEA2205639	ERR434539	11657_7#89	Human	Blood	2005
BSAC	eo1177	PRJEB4681	SAMEA2205638	ERR435277	11679_5#82	Human	Blood	2005
BSAC	eo1178	PRJEB4681	SAMEA2205637	ERR439606	11791_3#74	Human	Blood	2005
BSAC	eo1179	PRJEB4681	SAMEA2205099	ERR435135	11679_4#36	Human	Blood	2005
BSAC	eo1180	PRJEB4681	SAMEA2205100	ERR434308	11657_5#50	Human	Blood	2005
BSAC	eo1192	PRJEB4681	SAMEA2205102	ERR435230	11679_5#35	Human	Blood	2005
BSAC	eo1193	PRJEB4681	SAMEA2205103	ERR439575	11791_3#43	Human	Blood	2005
BSAC	eo1194	PRJEB4681	SAMEA2205104	ERR435335	11679_6#44	Human	Blood	2005
BSAC	eo1195	PRJEB4681	SAMEA2205105	ERR434583	11658_3#37	Human	Blood	2005
BSAC	eo1196	PRJEB4681	SAMEA2205106	ERR435421	11679_7#34	Human	Blood	2005
BSAC	eo1197	PRJEB4681	SAMEA2205107	ERR435136	11679_4#37	Human	Blood	2005
BSAC	eo1198	PRJEB4681	SAMEA2205108	ERR435533	11679_8#50	Human	Blood	2005
BSAC	eo1199	PRJEB4681	SAMEA2205109	ERR439576	11791_3#44	Human	Blood	2005
BSAC	eo1200	PRJEB4681	SAMEA2205110	ERR434827	11658_5#89	Human	Blood	2005
BSAC	eo1201	PRJEB4681	SAMEA2205111	ERR460494	11893_8#71	Human	Blood	2005
BSAC	eo1202	PRJEB4681	SAMEA2205112	ERR434497	11657_7#47	Human	Blood	2005
BSAC	eo1203	PRJEB4681	SAMEA2205113	ERR434309	11657_5#51	Human	Blood	2005
BSAC	eo1204	PRJEB4681	SAMEA2205114	ERR434584	11658_3#38	Human	Blood	2005
BSAC	eo1205	PRJEB4681	SAMEA2205636	ERR434633	11658_3#87	Human	Blood	2005
BSAC	eo1206	PRJEB4681	SAMEA2205115	ERR435336	11679_6#45	Human	Blood	2005
BSAC	eo1207	PRJEB4681	SAMEA2205116	ERR434310	11657_5#52	Human	Blood	2005
BSAC	eo1208	PRJEB4681	SAMEA2205117	ERR435337	11679_6#46	Human	Blood	2005
BSAC	eo1209	PRJEB4681	SAMEA2205118	ERR434828	11658_5#90	Human	Blood	2005
BSAC	eo1210	PRJEB4681	SAMEA2205119	ERR435338	11679_6#47	Human	Blood	2005
BSAC	eo122	PRJEB4681	SAMEA2204673	ERR434283	11657_5#25	Human	Blood	2001
BSAC	eo1221	PRJEB4681	SAMEA2205120	ERR439577	11791_3#45	Human	Blood	2005
BSAC	eo1222	PRJEB4681	SAMEA2205121	ERR434498	11657_7#48	Human	Blood	2005
BSAC	eo1223	PRJEB4681	SAMEA2205122	ERR434499	11657_7#49	Human	Blood	2005
BSAC	eo1224	PRJEB4681	SAMEA2205696	ERR434446	11657_6#92	Human	Blood	2005
BSAC	eo1225	PRJEB4681	SAMEA2205123	ERR434701	11658_4#59	Human	Blood	2005
BSAC	eo1226	PRJEB4681	SAMEA2205124	ERR435137	11679_4#38	Human	Blood	2005
BSAC	eo1227	PRJEB4681	SAMEA2205125	ERR434585	11658_3#39	Human	Blood	2005
BSAC	eo1228	PRJEB4681	SAMEA2205126	ERR435422	11679_7#35	Human	Blood	2005
BSAC	eo1229	PRJEB4681	SAMEA2205127	ERR434702	11658_4#60	Human	Blood	2005
BSAC	eo123	PRJEB4681	SAMEA2204674	ERR434384	11657_6#30	Human	Blood	2001
BSAC	eo124	PRJEB4681	SAMEA2204675	ERR434568	11658_3#22	Human	Blood	2001
BSAC	eo125	PRJEB4681	SAMEA2204676	ERR434284	11657_5#26	Human	Blood	2001
BSAC	eo126	PRJEB4681	SAMEA2204677	ERR434478	11657_7#28	Human	Blood	2001
BSAC	eo1261	PRJEB4681	SAMEA2205128	ERR435534	11679_8#52	Human	Blood	2006
BSAC	eo1262	PRJEB4681	SAMEA2205651	ERR439609	11791_3#77	Human	Blood	2006
BSAC	eo1263	PRJEB4681	SAMEA2205650	ERR435377	11679_6#86	Human	Blood	2006
BSAC	eo1264	PRJEB4681	SAMEA2205129	ERR434500	11657_7#50	Human	Blood	2006
BSAC	eo1265	PRJEB4681	SAMEA2205130	ERR435423	11679_7#36	Human	Blood	2006
BSAC	eo1266	PRJEB4681	SAMEA2205131	ERR434311	11657_5#53	Human	Blood	2006
BSAC	eo1267	PRJEB4681	SAMEA2205132	ERR435339	11679_6#48	Human	Blood	2006
BSAC	eo1268	PRJEB4681	SAMEA2205133	ERR439578	11791_3#46	Human	Blood	2006
BSAC	eo1269	PRJEB4681	SAMEA2205134	ERR439579	11791_3#47	Human	Blood	2006
BSAC	eo127	PRJEB4681	SAMEA2204678	ERR435119	11679_4#20	Human	Blood	2001
BSAC	eo1270	PRJEB4681	SAMEA2205649	ERR435565	11679_8#83	Human	Blood	2006
BSAC	eo129	PRJEB4681	SAMEA2204679	ERR435405	11679_7#18	Human	Blood	2001
BSAC	eo130	PRJEB4681	SAMEA2204680	ERR434669	11658_4#27	Human	Blood	2001
BSAC	eo1301	PRJEB4681	SAMEA2205135	ERR435138	11679_4#39	Human	Blood	2006
BSAC	eo1302	PRJEB4681	SAMEA2205694	ERR435571	11679_8#89	Human	Blood	2006
BSAC	eo1303	PRJEB4681	SAMEA2205136	ERR434703	11658_4#61	Human	Blood	2006
BSAC	eo1304	PRJEB4681	SAMEA2205137	ERR435139	11679_4#40	Human	Blood	2006
BSAC	eo1305	PRJEB4681	SAMEA2205138	ERR435140	11679_4#41	Human	Blood	2006
BSAC	eo1306	PRJEB4681	SAMEA2205139	ERR435141	11679_4#42	Human	Blood	2006
BSAC	eo1307	PRJEB4681	SAMEA2205140	ERR434924	11658_6#90	Human	Blood	2006
BSAC	eo1308	PRJEB4681	SAMEA2205141	ERR434995	11658_7#65	Human	Blood	2006
BSAC	eo1309	PRJEB4681	SAMEA2205142	ERR434402	11657_6#48	Human	Blood	2006
BSAC	eo1310	PRJEB4681	SAMEA2205143	ERR439580	11791_3#48	Human	Blood	2006
BSAC	eo1311	PRJEB4681	SAMEA2205144	ERR434996	11658_7#66	Human	Blood	2006
BSAC	eo1312	PRJEB4681	SAMEA2205145	ERR434501	11657_7#51	Human	Blood	2006
BSAC	eo1313	PRJEB4681	SAMEA2205146	ERR435142	11679_4#43	Human	Blood	2006
BSAC	eo1314	PRJEB4681	SAMEA2205147	ERR435231	11679_5#36	Human	Blood	2006
BSAC	eo1315	PRJEB4681	SAMEA2205148	ERR435535	11679_8#53	Human	Blood	2006
BSAC	eo1316	PRJEB4681	SAMEA2205149	ERR434312	11657_5#54	Human	Blood	2006
BSAC	eo1317	PRJEB4681	SAMEA2205704	ERR435383	11679_6#92	Human	Blood	2006
BSAC	eo1318	PRJEB4681	SAMEA2205150	ERR434586	11658_3#40	Human	Blood	2006
BSAC	eo1319	PRJEB4681	SAMEA2205151	ERR434997	11658_7#67	Human	Blood	2006
BSAC	eo1320	PRJEB4681	SAMEA2205152	ERR435536	11679_8#54	Human	Blood	2006
BSAC	eo1321	PRJEB4681	SAMEA2205153	ERR434998	11658_7#68	Human	Blood	2006
BSAC	eo1322	PRJEB4681	SAMEA2205154	ERR434403	11657_6#49	Human	Blood	2006
BSAC	eo1323	PRJEB4681	SAMEA2205155	ERR434999	11658_7#69	Human	Blood	2006
BSAC	eo1324	PRJEB4681	SAMEA2205251	ERR434320	11657_5#62	Human	Blood	2006
BSAC	eo1325	PRJEB4681	SAMEA2205252	ERR434413	11657_6#59	Human	Blood	2006
BSAC	eo1326	PRJEB4681	SAMEA2205253	ERR435548	11679_8#66	Human	Blood	2006
BSAC	eo1327	PRJEB4681	SAMEA2205219	ERR435428	11679_7#41	Human	Blood	2006
BSAC	eo1328	PRJEB4681	SAMEA2205364	ERR435163	11679_4#64	Human	Blood	2006
BSAC	eo1329	PRJEB4681	SAMEA2205254	ERR435242	11679_5#47	Human	Blood	2006
BSAC	eo1330	PRJEB4681	SAMEA2205255	ERR434592	11658_3#46	Human	Blood	2006
BSAC	eo1341	PRJEB4681	SAMEA2205256	ERR435154	11679_4#55	Human	Blood	2006
BSAC	eo1342	PRJEB4681	SAMEA2205257	ERR434321	11657_5#63	Human	Blood	2006
BSAC	eo1343	PRJEB4681	SAMEA2205258	ERR435347	11679_6#56	Human	Blood	2006
BSAC	eo1344	PRJEB4681	SAMEA2205259	ERR434593	11658_3#47	Human	Blood	2006
BSAC	eo1345	PRJEB4681	SAMEA2205260	ERR439592	11791_3#60	Human	Blood	2006
BSAC	eo1346	PRJEB4681	SAMEA2205261	ERR435155	11679_4#56	Human	Blood	2006
BSAC	eo1347	PRJEB4681	SAMEA2205262	ERR435243	11679_5#48	Human	Blood	2006
BSAC	eo1348	PRJEB4681	SAMEA2205263	ERR435549	11679_8#67	Human	Blood	2006
BSAC	eo1349	PRJEB4681	SAMEA2205264	ERR434322	11657_5#64	Human	Blood	2006
BSAC	eo1350	PRJEB4681	SAMEA2205265	ERR435348	11679_6#57	Human	Blood	2006
BSAC	eo1381	PRJEB4681	SAMEA2205266	ERR439593	11791_3#61	Human	Blood	2006
BSAC	eo1382	PRJEB4681	SAMEA2205267	ERR434323	11657_5#65	Human	Blood	2006
BSAC	eo1383	PRJEB4681	SAMEA2205365	ERR435254	11679_5#59	Human	Blood	2006
BSAC	eo1384	PRJEB4681	SAMEA2205366	ERR434520	11657_7#70	Human	Blood	2006
BSAC	eo1385	PRJEB4681	SAMEA2205387	ERR435360	11679_6#69	Human	Blood	2006
BSAC	eo1386	PRJEB4681	SAMEA2205269	ERR434325	11657_5#67	Human	Blood	2006
BSAC	eo1387	PRJEB4681	SAMEA2205388	ERR434611	11658_3#65	Human	Blood	2006
BSAC	eo1388	PRJEB4681	SAMEA2205272	ERR434594	11658_3#48	Human	Blood	2006
BSAC	eo1389	PRJEB4681	SAMEA2205273	ERR434595	11658_3#49	Human	Blood	2006
BSAC	eo1390	PRJEB4681	SAMEA2205274	ERR434326	11657_5#68	Human	Blood	2006
BSAC	eo141	PRJEB4681	SAMEA2204701	ERR434796	11658_5#58	Human	Blood	2001
BSAC	eo1411	PRJEB4681	SAMEA2205195	ERR434408	11657_6#54	Human	Blood	2006
BSAC	eo1413	PRJEB4681	SAMEA2205276	ERR434596	11658_3#50	Human	Blood	2006
BSAC	eo1415	PRJEB4681	SAMEA2205330	ERR434603	11658_3#57	Human	Blood	2006
BSAC	eo1416	PRJEB4681	SAMEA2205278	ERR435433	11679_7#46	Human	Blood	2006
BSAC	eo1417	PRJEB4681	SAMEA2205279	ERR434597	11658_3#51	Human	Blood	2006
BSAC	eo1418	PRJEB4681	SAMEA2205280	ERR434415	11657_6#61	Human	Blood	2006
BSAC	eo1419	PRJEB4681	SAMEA2205281	ERR435244	11679_5#49	Human	Blood	2006
BSAC	eo142	PRJEB4681	SAMEA2204681	ERR434569	11658_3#23	Human	Blood	2001
BSAC	eo1420	PRJEB4681	SAMEA2205282	ERR434598	11658_3#52	Human	Blood	2006
BSAC	eo1421	PRJEB4681	SAMEA2205327	ERR435161	11679_4#62	Human	Blood	2006
BSAC	eo1422	PRJEB4681	SAMEA2205284	ERR435350	11679_6#59	Human	Blood	2006
BSAC	eo1423	PRJEB4681	SAMEA2205285	ERR434327	11657_5#69	Human	Blood	2006
BSAC	eo1424	PRJEB4681	SAMEA2205286	ERR434328	11657_5#70	Human	Blood	2006
BSAC	eo1426	PRJEB4681	SAMEA2205287	ERR434707	11658_4#65	Human	Blood	2006
BSAC	eo1427	PRJEB4681	SAMEA2205288	ERR435245	11679_5#50	Human	Blood	2006
BSAC	eo1428	PRJEB4681	SAMEA2205329	ERR439653	11791_6#26	Human	Blood	2006
BSAC	eo1429	PRJEB4681	SAMEA2205290	ERR439651	11791_6#24	Human	Blood	2006
BSAC	eo143	PRJEB4681	SAMEA2204682	ERR435120	11679_4#21	Human	Blood	2001
BSAC	eo1430	PRJEB4681	SAMEA2205291	ERR434708	11658_4#66	Human	Blood	2006
BSAC	eo144	PRJEB4681	SAMEA2204683	ERR434570	11658_3#24	Human	Blood	2001
BSAC	eo1441	PRJEB4681	SAMEA2205326	ERR435160	11679_4#61	Human	Blood	2006
BSAC	eo1442	PRJEB4681	SAMEA2205293	ERR435435	11679_7#48	Human	Blood	2006
BSAC	eo1443	PRJEB4681	SAMEA2205294	ERR434417	11657_6#63	Human	Blood	2006
BSAC	eo1444	PRJEB4681	SAMEA2205325	ERR435159	11679_4#60	Human	Blood	2006
BSAC	eo1445	PRJEB4681	SAMEA2205296	ERR434418	11657_6#64	Human	Blood	2006
BSAC	eo1446	PRJEB4681	SAMEA2205297	ERR435156	11679_4#57	Human	Blood	2006
BSAC	eo1447	PRJEB4681	SAMEA2205328	ERR434420	11657_6#66	Human	Blood	2006
BSAC	eo1448	PRJEB4681	SAMEA2205299	ERR435351	11679_6#60	Human	Blood	2006
BSAC	eo1449	PRJEB4681	SAMEA2205334	ERR434516	11657_7#66	Human	Blood	2006
BSAC	eo145	PRJEB4681	SAMEA2204684	ERR439538	11791_3#6	Human	Blood	2001
BSAC	eo1450	PRJEB4681	SAMEA2205301	ERR434515	11657_7#65	Human	Blood	2006
BSAC	eo1451	PRJEB4681	SAMEA2205332	ERR435440	11679_7#53	Human	Blood	2006
BSAC	eo1452	PRJEB4681	SAMEA2205303	ERR434709	11658_4#67	Human	Blood	2006
BSAC	eo1453	PRJEB4681	SAMEA2205300	ERR434514	11657_7#64	Human	Blood	2006
BSAC	eo1454	PRJEB4681	SAMEA2205302	ERR434599	11658_3#53	Human	Blood	2006
BSAC	eo1455	PRJEB4681	SAMEA2205304	ERR435437	11679_7#50	Human	Blood	2006
BSAC	eo1456	PRJEB4681	SAMEA2205305	ERR435246	11679_5#51	Human	Blood	2006
BSAC	eo1457	PRJEB4681	SAMEA2205157	ERR435424	11679_7#37	Human	Blood	2006
BSAC	eo1458	PRJEB4681	SAMEA2205331	ERR435353	11679_6#62	Human	Blood	2006
BSAC	eo1459	PRJEB4681	SAMEA2205306	ERR439652	11791_6#25	Human	Blood	2006
BSAC	eo146	PRJEB4681	SAMEA2204685	ERR435406	11679_7#19	Human	Blood	2001
BSAC	eo1460	PRJEB4681	SAMEA2205204	ERR435238	11679_5#43	Human	Blood	2006
BSAC	eo147	PRJEB4681	SAMEA2204686	ERR435210	11679_5#15	Human	Blood	2001
BSAC	eo1471	PRJEB4681	SAMEA2205311	ERR434419	11657_6#65	Human	Blood	2006
BSAC	eo1472	PRJEB4681	SAMEA2205312	ERR435250	11679_5#55	Human	Blood	2006
BSAC	eo1473	PRJEB4681	SAMEA2205313	ERR435001	11658_7#71	Human	Blood	2006
BSAC	eo1474	PRJEB4681	SAMEA2205314	ERR434710	11658_4#68	Human	Blood	2006
BSAC	eo1475	PRJEB4681	SAMEA2205389	ERR435256	11679_5#61	Human	Blood	2006
BSAC	eo1476	PRJEB4681	SAMEA2205315	ERR435439	11679_7#52	Human	Blood	2006
BSAC	eo1477	PRJEB4681	SAMEA2205316	ERR435157	11679_4#58	Human	Blood	2006
BSAC	eo1478	PRJEB4681	SAMEA2205317	ERR435550	11679_8#68	Human	Blood	2006
BSAC	eo1479	PRJEB4681	SAMEA2205308	ERR435438	11679_7#51	Human	Blood	2006
BSAC	eo148	PRJEB4681	SAMEA2204687	ERR435211	11679_5#16	Human	Blood	2001
BSAC	eo149	PRJEB4681	SAMEA2204688	ERR434479	11657_7#29	Human	Blood	2001
BSAC	eo150	PRJEB4681	SAMEA2204689	ERR434285	11657_5#27	Human	Blood	2001
BSAC	eo1511	PRJEB4681	SAMEA2205242	ERR439591	11791_3#59	Human	Blood	2007
BSAC	eo1512	PRJEB4681	SAMEA2205156	ERR439581	11791_3#49	Human	Blood	2007
BSAC	eo1513	PRJEB4681	SAMEA2205243	ERR435152	11679_4#53	Human	Blood	2007
BSAC	eo1514	PRJEB4681	SAMEA2205216	ERR434318	11657_5#60	Human	Blood	2007
BSAC	eo1515	PRJEB4681	SAMEA2205309	ERR435248	11679_5#53	Human	Blood	2007
BSAC	eo1516	PRJEB4681	SAMEA2205310	ERR435249	11679_5#54	Human	Blood	2007
BSAC	eo1517	PRJEB4681	SAMEA2205318	ERR434600	11658_3#54	Human	Blood	2007
BSAC	eo1518	PRJEB4681	SAMEA2205319	ERR439595	11791_3#63	Human	Blood	2007
BSAC	eo1520	PRJEB4681	SAMEA2205171	ERR435540	11679_8#58	Human	Blood	2007
BSAC	eo1551	PRJEB4681	SAMEA2205320	ERR434601	11658_3#55	Human	Blood	2007
BSAC	eo1552	PRJEB4681	SAMEA2205321	ERR434602	11658_3#56	Human	Blood	2007
BSAC	eo1553	PRJEB4681	SAMEA2205648	ERR435564	11679_8#82	Human	Blood	2007
BSAC	eo1554	PRJEB4681	SAMEA2205747	ERR434641	11658_3#95	Human	Blood	2007
BSAC	eo1555	PRJEB4681	SAMEA2205221	ERR435342	11679_6#51	Human	Blood	2007
BSAC	eo1556	PRJEB4681	SAMEA2205647	ERR435185	11679_4#86	Human	Blood	2007
BSAC	eo1557	PRJEB4681	SAMEA2205322	ERR435352	11679_6#61	Human	Blood	2007
BSAC	eo1558	PRJEB4681	SAMEA2205323	ERR435251	11679_5#56	Human	Blood	2007
BSAC	eo1559	PRJEB4681	SAMEA2205271	ERR435349	11679_6#58	Human	Blood	2007
BSAC	eo1560	PRJEB4681	SAMEA2205646	ERR435376	11679_6#85	Human	Blood	2007
BSAC	eo1561	PRJEB4681	SAMEA2205307	ERR435247	11679_5#52	Human	Blood	2007
BSAC	eo1562	PRJEB4681	SAMEA2205324	ERR435158	11679_4#59	Human	Blood	2007
BSAC	eo1563	PRJEB4681	SAMEA2205398	ERR434526	11657_7#76	Human	Blood	2007
BSAC	eo1564	PRJEB4681	SAMEA2205275	ERR434511	11657_7#61	Human	Blood	2007
BSAC	eo1565	PRJEB4681	SAMEA2205277	ERR434512	11657_7#62	Human	Blood	2007
BSAC	eo1566	PRJEB4681	SAMEA2205268	ERR434324	11657_5#66	Human	Blood	2007
BSAC	eo1567	PRJEB4681	SAMEA2205270	ERR434414	11657_6#60	Human	Blood	2007
BSAC	eo1568	PRJEB4681	SAMEA2205645	ERR439608	11791_3#76	Human	Blood	2007
BSAC	eo1569	PRJEB4681	SAMEA2205283	ERR434416	11657_6#62	Human	Blood	2007
BSAC	eo1570	PRJEB4681	SAMEA2205703	ERR439619	11791_3#87	Human	Blood	2007
BSAC	eo1591	PRJEB4681	SAMEA2205289	ERR439594	11791_3#62	Human	Blood	2007
BSAC	eo1592	PRJEB4681	SAMEA2205292	ERR435434	11679_7#47	Human	Blood	2007
BSAC	eo1593	PRJEB4681	SAMEA2205644	ERR435278	11679_5#83	Human	Blood	2007
BSAC	eo1594	PRJEB4681	SAMEA2205298	ERR434513	11657_7#63	Human	Blood	2007
BSAC	eo1595	PRJEB4681	SAMEA2205295	ERR435436	11679_7#49	Human	Blood	2007
BSAC	eo1596	PRJEB4681	SAMEA2205659	ERR435378	11679_6#87	Human	Blood	2007
BSAC	eo1597	PRJEB4681	SAMEA2205333	ERR435354	11679_6#63	Human	Blood	2007
BSAC	eo1598	PRJEB4681	SAMEA2205705	ERR439620	11791_3#88	Human	Blood	2007
BSAC	eo1599	PRJEB4681	SAMEA2205226	ERR434507	11657_7#57	Human	Blood	2007
BSAC	eo1600	PRJEB4681	SAMEA2205158	ERR435143	11679_4#44	Human	Blood	2007
BSAC	eo1631	PRJEB4681	SAMEA2205159	ERR435340	11679_6#49	Human	Blood	2007
BSAC	eo1632	PRJEB4681	SAMEA2205160	ERR435537	11679_8#55	Human	Blood	2007
BSAC	eo1633	PRJEB4681	SAMEA2205161	ERR435232	11679_5#37	Human	Blood	2007
BSAC	eo1634	PRJEB4681	SAMEA2205162	ERR435538	11679_8#56	Human	Blood	2007
BSAC	eo1635	PRJEB4681	SAMEA2205163	ERR434404	11657_6#50	Human	Blood	2007
BSAC	eo1636	PRJEB4681	SAMEA2205164	ERR434313	11657_5#55	Human	Blood	2007
BSAC	eo1637	PRJEB4681	SAMEA2205165	ERR435144	11679_4#45	Human	Blood	2007
BSAC	eo1638	PRJEB4681	SAMEA2205166	ERR435539	11679_8#57	Human	Blood	2007
BSAC	eo1639	PRJEB4681	SAMEA2205167	ERR434704	11658_4#62	Human	Blood	2007
BSAC	eo1640	PRJEB4681	SAMEA2205168	ERR434405	11657_6#51	Human	Blood	2007
BSAC	eo1661	PRJEB4681	SAMEA2205169	ERR435233	11679_5#38	Human	Blood	2007
BSAC	eo1662	PRJEB4681	SAMEA2205170	ERR434314	11657_5#56	Human	Blood	2007
BSAC	eo1663	PRJEB4681	SAMEA2205350	ERR434711	11658_4#69	Human	Blood	2007
BSAC	eo1664	PRJEB4681	SAMEA2205172	ERR434406	11657_6#52	Human	Blood	2007
BSAC	eo1665	PRJEB4681	SAMEA2205173	ERR435145	11679_4#46	Human	Blood	2007
BSAC	eo1666	PRJEB4681	SAMEA2205174	ERR434315	11657_5#57	Human	Blood	2007
BSAC	eo1667	PRJEB4681	SAMEA2205175	ERR439582	11791_3#50	Human	Blood	2007
BSAC	eo1668	PRJEB4681	SAMEA2205176	ERR435146	11679_4#47	Human	Blood	2007
BSAC	eo1669	PRJEB4681	SAMEA2205177	ERR434587	11658_3#41	Human	Blood	2007
BSAC	eo1670	PRJEB4681	SAMEA2205178	ERR434502	11657_7#52	Human	Blood	2007
BSAC	eo1671	PRJEB4681	SAMEA2205179	ERR435147	11679_4#48	Human	Blood	2007
BSAC	eo1672	PRJEB4681	SAMEA2271752	ERR485893	12045_3#60	Human	Blood	2007
BSAC	eo1673	PRJEB4681	SAMEA2205181	ERR435000	11658_7#70	Human	Blood	2007
BSAC	eo1674	PRJEB4681	SAMEA2205182	ERR434588	11658_3#42	Human	Blood	2007
BSAC	eo1675	PRJEB4681	SAMEA2205183	ERR435234	11679_5#39	Human	Blood	2007
BSAC	eo1676	PRJEB4681	SAMEA2205184	ERR439583	11791_3#51	Human	Blood	2007
BSAC	eo1677	PRJEB4681	SAMEA2205185	ERR435425	11679_7#38	Human	Blood	2007
BSAC	eo1678	PRJEB4681	SAMEA2271757	ERR485898	12045_3#65	Human	Blood	2007
BSAC	eo1679	PRJEB4681	SAMEA2205187	ERR435341	11679_6#50	Human	Blood	2007
BSAC	eo1680	PRJEB4681	SAMEA2205188	ERR434705	11658_4#63	Human	Blood	2007
BSAC	eo1691	PRJEB4681	SAMEA2205382	ERR435166	11679_4#67	Human	Blood	2007
BSAC	eo1692	PRJEB4681	SAMEA2205189	ERR434407	11657_6#53	Human	Blood	2007
BSAC	eo1693	PRJEB4681	SAMEA2205190	ERR435148	11679_4#49	Human	Blood	2007
BSAC	eo1694	PRJEB4681	SAMEA2205191	ERR434503	11657_7#53	Human	Blood	2007
BSAC	eo1695	PRJEB4681	SAMEA2205192	ERR435235	11679_5#40	Human	Blood	2007
BSAC	eo1696	PRJEB4681	SAMEA2205193	ERR439584	11791_3#52	Human	Blood	2007
BSAC	eo1697	PRJEB4681	SAMEA2205194	ERR435236	11679_5#41	Human	Blood	2007
BSAC	eo1698	PRJEB4681	SAMEA2205196	ERR434409	11657_6#55	Human	Blood	2007
BSAC	eo1699	PRJEB4681	SAMEA2205197	ERR434504	11657_7#54	Human	Blood	2007
BSAC	eo1700	PRJEB4681	SAMEA2205198	ERR435426	11679_7#39	Human	Blood	2007
BSAC	eo1701	PRJEB4681	SAMEA2205199	ERR435541	11679_8#59	Human	Blood	2007
BSAC	eo1702	PRJEB4681	SAMEA2205200	ERR439585	11791_3#53	Human	Blood	2007
BSAC	eo1703	PRJEB4681	SAMEA2205201	ERR435237	11679_5#42	Human	Blood	2007
BSAC	eo1704	PRJEB4681	SAMEA2205202	ERR439586	11791_3#54	Human	Blood	2007
BSAC	eo1705	PRJEB4681	SAMEA2205658	ERR435568	11679_8#86	Human	Blood	2007
BSAC	eo1706	PRJEB4681	SAMEA2205390	ERR435257	11679_5#62	Human	Blood	2007
BSAC	eo1707	PRJEB4681	SAMEA2205205	ERR435149	11679_4#50	Human	Blood	2007
BSAC	eo1708	PRJEB4681	SAMEA2205206	ERR435427	11679_7#40	Human	Blood	2007
BSAC	eo1709	PRJEB4681	SAMEA2205207	ERR434506	11657_7#56	Human	Blood	2007
BSAC	eo1710	PRJEB4681	SAMEA2205208	ERR434589	11658_3#43	Human	Blood	2007
BSAC	eo1721	PRJEB4681	SAMEA2205209	ERR435239	11679_5#44	Human	Blood	2007
BSAC	eo1722	PRJEB4681	SAMEA2205210	ERR435542	11679_8#60	Human	Blood	2007
BSAC	eo1724	PRJEB4681	SAMEA2205211	ERR435543	11679_8#61	Human	Blood	2007
BSAC	eo1725	PRJEB4681	SAMEA2205212	ERR435544	11679_8#62	Human	Blood	2007
BSAC	eo1726	PRJEB4681	SAMEA2205213	ERR434316	11657_5#58	Human	Blood	2007
BSAC	eo1727	PRJEB4681	SAMEA2205214	ERR434317	11657_5#59	Human	Blood	2007
BSAC	eo1728	PRJEB4681	SAMEA2205695	ERR435191	11679_4#92	Human	Blood	2007
BSAC	eo1729	PRJEB4681	SAMEA2205215	ERR435545	11679_8#63	Human	Blood	2007
BSAC	eo1730	PRJEB4681	SAMEA2205720	ERR435572	11679_8#90	Human	Blood	2007
BSAC	eo1771	PRJEB4681	SAMEA2205217	ERR439587	11791_3#55	Human	Blood	2008
BSAC	eo1772	PRJEB4681	SAMEA2205218	ERR439588	11791_3#56	Human	Blood	2008
BSAC	eo1773	PRJEB4681	SAMEA2205426	ERR434718	11658_4#76	Human	Blood	2008
BSAC	eo1774	PRJEB4681	SAMEA2205719	ERR435384	11679_6#93	Human	Blood	2008
BSAC	eo1775	PRJEB4681	SAMEA2205222	ERR435343	11679_6#52	Human	Blood	2008
BSAC	eo1776	PRJEB4681	SAMEA2205223	ERR435546	11679_8#64	Human	Blood	2008
BSAC	eo1778	PRJEB4681	SAMEA2205225	ERR439589	11791_3#57	Human	Blood	2008
BSAC	eo1779	PRJEB4681	SAMEA2205657	ERR435567	11679_8#85	Human	Blood	2008
BSAC	eo1780	PRJEB4681	SAMEA2205227	ERR434590	11658_3#44	Human	Blood	2008
BSAC	eo1851	PRJEB4681	SAMEA2205228	ERR434319	11657_5#61	Human	Blood	2008
BSAC	eo1852	PRJEB4681	SAMEA2205427	ERR435004	11658_7#74	Human	Blood	2008
BSAC	eo1853	PRJEB4681	SAMEA2205229	ERR435151	11679_4#52	Human	Blood	2008
BSAC	eo1854	PRJEB4681	SAMEA2205230	ERR434706	11658_4#64	Human	Blood	2008
BSAC	eo1855	PRJEB4681	SAMEA2205428	ERR434719	11658_4#77	Human	Blood	2008
BSAC	eo1856	PRJEB4681	SAMEA2205429	ERR439656	11791_6#29	Human	Blood	2008
BSAC	eo1857	PRJEB4681	SAMEA2205760	ERR435578	11679_8#96	Human	Blood	2008
BSAC	eo1858	PRJEB4681	SAMEA2205231	ERR434508	11657_7#58	Human	Blood	2008
BSAC	eo1859	PRJEB4681	SAMEA2205236	ERR435431	11679_7#44	Human	Blood	2008
BSAC	eo1862	PRJEB4681	SAMEA2205237	ERR434411	11657_6#57	Human	Blood	2008
BSAC	eo1871	PRJEB4681	SAMEA2205238	ERR434509	11657_7#59	Human	Blood	2008
BSAC	eo1873	PRJEB4681	SAMEA2205750	ERR435195	11679_4#96	Human	Blood	2008
BSAC	eo1874	PRJEB4681	SAMEA2205239	ERR435547	11679_8#65	Human	Blood	2008
BSAC	eo1875	PRJEB4681	SAMEA2205240	ERR435240	11679_5#45	Human	Blood	2008
BSAC	eo1876	PRJEB4681	SAMEA2205751	ERR434543	11657_7#93	Human	Blood	2008
BSAC	eo1877	PRJEB4681	SAMEA2205241	ERR435344	11679_6#53	Human	Blood	2008
BSAC	eo1878	PRJEB4681	SAMEA2205411	ERR435449	11679_7#62	Human	Blood	2008
BSAC	eo1879	PRJEB4681	SAMEA2205752	ERR435291	11679_5#96	Human	Blood	2008
BSAC	eo1880	PRJEB4681	SAMEA2205412	ERR435167	11679_4#68	Human	Blood	2008
BSAC	eo1881	PRJEB4681	SAMEA2205406	ERR434528	11657_7#78	Human	Blood	2008
BSAC	eo191	PRJEB4681	SAMEA2204702	ERR434671	11658_4#29	Human	Blood	2001
BSAC	eo192	PRJEB4681	SAMEA2204703	ERR434973	11658_7#43	Human	Blood	2001
BSAC	eo1931	PRJEB4681	SAMEA2205413	ERR435168	11679_4#69	Human	Blood	2008
BSAC	eo1932	PRJEB4681	SAMEA2205414	ERR434529	11657_7#79	Human	Blood	2008
BSAC	eo1933	PRJEB4681	SAMEA2205250	ERR435346	11679_6#55	Human	Blood	2008
BSAC	eo1934	PRJEB4681	SAMEA2205342	ERR435252	11679_5#57	Human	Blood	2008
BSAC	eo1935	PRJEB4681	SAMEA2205718	ERR439624	11791_3#92	Human	Blood	2008
BSAC	eo1936	PRJEB4681	SAMEA2205335	ERR434517	11657_7#67	Human	Blood	2008
BSAC	eo1937	PRJEB4681	SAMEA2205336	ERR435551	11679_8#69	Human	Blood	2008
BSAC	eo1938	PRJEB4681	SAMEA2205337	ERR434329	11657_5#71	Human	Blood	2008
BSAC	eo1939	PRJEB4681	SAMEA2205338	ERR434421	11657_6#67	Human	Blood	2008
BSAC	eo194	PRJEB4681	SAMEA2204704	ERR434481	11657_7#31	Human	Blood	2001
BSAC	eo1944	PRJEB4681	SAMEA2205656	ERR434445	11657_6#91	Human	Blood	2008
BSAC	eo196	PRJEB4681	SAMEA2204705	ERR439700	11791_7#37	Human	Blood	2001
BSAC	eo197	PRJEB4681	SAMEA2204706	ERR434797	11658_5#59	Human	Blood	2001
BSAC	eo198	PRJEB4681	SAMEA2204707	ERR439701	11791_7#38	Human	Blood	2001
BSAC	eo199	PRJEB4681	SAMEA2204708	ERR434892	11658_6#58	Human	Blood	2001
BSAC	eo200	PRJEB4681	SAMEA2204709	ERR434798	11658_5#60	Human	Blood	2001
BSAC	eo2011	PRJEB4681	SAMEA2205655	ERR434352	11657_5#94	Human	Blood	2008
BSAC	eo2012	PRJEB4681	SAMEA2205339	ERR434518	11657_7#68	Human	Blood	2008
BSAC	eo2013	PRJEB4681	SAMEA2205343	ERR435002	11658_7#72	Human	Blood	2008
BSAC	eo2014	PRJEB4681	SAMEA2205344	ERR434422	11657_6#68	Human	Blood	2008
BSAC	eo2015	PRJEB4681	SAMEA2205345	ERR434829	11658_5#91	Human	Blood	2008
BSAC	eo2016	PRJEB4681	SAMEA2205346	ERR434519	11657_7#69	Human	Blood	2008
BSAC	eo2017	PRJEB4681	SAMEA2205347	ERR434605	11658_3#59	Human	Blood	2008
BSAC	eo2018	PRJEB4681	SAMEA2205654	ERR435566	11679_8#84	Human	Blood	2008
BSAC	eo2019	PRJEB4681	SAMEA2205348	ERR435355	11679_6#64	Human	Blood	2008
BSAC	eo2020	PRJEB4681	SAMEA2205349	ERR435162	11679_4#63	Human	Blood	2008
BSAC	eo2071	PRJEB4681	SAMEA2205235	ERR435430	11679_7#43	Human	Blood	2008
BSAC	eo2072	PRJEB4681	SAMEA2205351	ERR435442	11679_7#55	Human	Blood	2008
BSAC	eo2073	PRJEB4681	SAMEA2271754	ERR485895	12045_3#62	Human	Blood	2008
BSAC	eo2074	PRJEB4681	SAMEA2205353	ERR435356	11679_6#65	Human	Blood	2008
BSAC	eo2075	PRJEB4681	SAMEA2205354	ERR435357	11679_6#66	Human	Blood	2008
BSAC	eo2076	PRJEB4681	SAMEA2205355	ERR435253	11679_5#58	Human	Blood	2008
BSAC	eo2077	PRJEB4681	SAMEA2205356	ERR434606	11658_3#60	Human	Blood	2008
BSAC	eo2078	PRJEB4681	SAMEA2205357	ERR435358	11679_6#67	Human	Blood	2008
BSAC	eo2079	PRJEB4681	SAMEA2205358	ERR435443	11679_7#56	Human	Blood	2008
BSAC	eo2080	PRJEB4681	SAMEA2205653	ERR439610	11791_3#78	Human	Blood	2008
BSAC	eo2091	PRJEB4681	SAMEA2205717	ERR434638	11658_3#92	Human	Blood	2008
BSAC	eo2092	PRJEB4681	SAMEA2205652	ERR435186	11679_4#87	Human	Blood	2008
BSAC	eo2093	PRJEB4681	SAMEA2205359	ERR434712	11658_4#70	Human	Blood	2008
BSAC	eo2094	PRJEB4681	SAMEA2205360	ERR434330	11657_5#72	Human	Blood	2008
BSAC	eo2095	PRJEB4681	SAMEA2205361	ERR435444	11679_7#57	Human	Blood	2008
BSAC	eo2096	PRJEB4681	SAMEA2205362	ERR435359	11679_6#68	Human	Blood	2008
BSAC	eo2097	PRJEB4681	SAMEA2205363	ERR434713	11658_4#71	Human	Blood	2008
BSAC	eo2098	PRJEB4681	SAMEA2205367	ERR439725	11791_7#63	Human	Blood	2008
BSAC	eo2099	PRJEB4681	SAMEA2205368	ERR434521	11657_7#71	Human	Blood	2008
BSAC	eo21	PRJEB4681	SAMEA2204646	ERR434969	11658_7#39	Human	Blood	2001
BSAC	eo2100	PRJEB4681	SAMEA2205369	ERR439654	11791_6#27	Human	Blood	2008
BSAC	eo211	PRJEB4681	SAMEA2204710	ERR434287	11657_5#29	Human	Blood	2001
BSAC	eo212	PRJEB4681	SAMEA2204711	ERR434288	11657_5#30	Human	Blood	2001
BSAC	eo213	PRJEB4681	SAMEA2204712	ERR434482	11657_7#32	Human	Blood	2001
BSAC	eo2131	PRJEB4681	SAMEA2205370	ERR434714	11658_4#72	Human	Blood	2008
BSAC	eo2132	PRJEB4681	SAMEA2205371	ERR434607	11658_3#61	Human	Blood	2008
BSAC	eo2133	PRJEB4681	SAMEA2205667	ERR439613	11791_3#81	Human	Blood	2008
BSAC	eo2134	PRJEB4681	SAMEA2205372	ERR435164	11679_4#65	Human	Blood	2008
BSAC	eo2135	PRJEB4681	SAMEA2205373	ERR435445	11679_7#58	Human	Blood	2008
BSAC	eo2136	PRJEB4681	SAMEA2205716	ERR435285	11679_5#90	Human	Blood	2008
BSAC	eo2137	PRJEB4681	SAMEA2205375	ERR434715	11658_4#73	Human	Blood	2008
BSAC	eo2138	PRJEB4681	SAMEA2205376	ERR435165	11679_4#66	Human	Blood	2008
BSAC	eo2139	PRJEB4681	SAMEA2205377	ERR434331	11657_5#73	Human	Blood	2008
BSAC	eo2140	PRJEB4681	SAMEA2205378	ERR434608	11658_3#62	Human	Blood	2008
BSAC	eo215	PRJEB4681	SAMEA2204713	ERR439702	11791_7#39	Human	Blood	2001
BSAC	eo2151	PRJEB4681	SAMEA2205379	ERR434423	11657_6#69	Human	Blood	2008
BSAC	eo2152	PRJEB4681	SAMEA2205715	ERR435284	11679_5#89	Human	Blood	2008
BSAC	eo2153	PRJEB4681	SAMEA2205380	ERR435446	11679_7#59	Human	Blood	2008
BSAC	eo2154	PRJEB4681	SAMEA2205244	ERR434510	11657_7#60	Human	Blood	2008
BSAC	eo2155	PRJEB4681	SAMEA2205698	ERR435283	11679_5#88	Human	Blood	2008
BSAC	eo2156	PRJEB4681	SAMEA2205245	ERR435153	11679_4#54	Human	Blood	2008
BSAC	eo2157	PRJEB4681	SAMEA2205246	ERR434412	11657_6#58	Human	Blood	2008
BSAC	eo216	PRJEB4681	SAMEA2204714	ERR434799	11658_5#61	Human	Blood	2001
BSAC	eo2161	PRJEB4681	SAMEA2205697	ERR434635	11658_3#89	Human	Blood	2008
BSAC	eo2162	PRJEB4681	SAMEA2205247	ERR435345	11679_6#54	Human	Blood	2008
BSAC	eo2163	PRJEB4681	SAMEA2205248	ERR435432	11679_7#45	Human	Blood	2008
BSAC	eo218	PRJEB4681	SAMEA2204715	ERR434672	11658_4#30	Human	Blood	2001
BSAC	eo219	PRJEB4681	SAMEA2204716	ERR434893	11658_6#59	Human	Blood	2001
BSAC	eo2191	PRJEB4681	SAMEA2205249	ERR435241	11679_5#46	Human	Blood	2008
BSAC	eo2192	PRJEB4681	SAMEA2205391	ERR439726	11791_7#64	Human	Blood	2008
BSAC	eo2193	PRJEB4681	SAMEA2205392	ERR434332	11657_5#74	Human	Blood	2008
BSAC	eo2194	PRJEB4681	SAMEA2205393	ERR434925	11658_6#91	Human	Blood	2008
BSAC	eo2195	PRJEB4681	SAMEA2205394	ERR435258	11679_5#63	Human	Blood	2008
BSAC	eo2196	PRJEB4681	SAMEA2205714	ERR435477	11679_7#90	Human	Blood	2008
BSAC	eo2197	PRJEB4681	SAMEA2205395	ERR435447	11679_7#60	Human	Blood	2008
BSAC	eo2198	PRJEB4681	SAMEA2205396	ERR434524	11657_7#74	Human	Blood	2008
BSAC	eo2199	PRJEB4681	SAMEA2205397	ERR434525	11657_7#75	Human	Blood	2008
BSAC	eo2202	PRJEB4681	SAMEA2205383	ERR434610	11658_3#64	Human	Blood	2008
BSAC	eo222	PRJEB4681	SAMEA2204967	ERR434491	11657_7#41	Human	Blood	2001
BSAC	eo224	PRJEB4681	SAMEA2204717	ERR434673	11658_4#31	Human	Blood	2001
BSAC	eo225	PRJEB4681	SAMEA2204718	ERR434974	11658_7#44	Human	Blood	2001
BSAC	eo226	PRJEB4681	SAMEA2204719	ERR434674	11658_4#32	Human	Blood	2001
BSAC	eo2272	PRJEB4681	SAMEA2205384	ERR435255	11679_5#60	Human	Blood	2009
BSAC	eo2273	PRJEB4681	SAMEA2205385	ERR434830	11658_5#92	Human	Blood	2009
BSAC	eo2274	PRJEB4681	SAMEA2205753	ERR439628	11791_3#96	Human	Blood	2009
BSAC	eo2275	PRJEB4681	SAMEA2205386	ERR434523	11657_7#73	Human	Blood	2009
BSAC	eo2276	PRJEB4681	SAMEA2205666	ERR435470	11679_7#83	Human	Blood	2009
BSAC	eo2277	PRJEB4681	SAMEA2205755	ERR434544	11657_7#94	Human	Blood	2009
BSAC	eo2278	PRJEB4681	SAMEA2205754	ERR435483	11679_7#96	Human	Blood	2009
BSAC	eo2279	PRJEB4681	SAMEA2205407	ERR434926	11658_6#92	Human	Blood	2009
BSAC	eo228	PRJEB4681	SAMEA2204720	ERR435498	11679_8#15	Human	Blood	2001
BSAC	eo2280	PRJEB4681	SAMEA2205408	ERR435361	11679_6#70	Human	Blood	2009
BSAC	eo2281	PRJEB4681	SAMEA2205665	ERR435569	11679_8#87	Human	Blood	2009
BSAC	eo23	PRJEB4681	SAMEA2204647	ERR435309	11679_6#18	Human	Blood	2001
BSAC	eo230	PRJEB4681	SAMEA2204721	ERR434975	11658_7#45	Human	Blood	2001
BSAC	eo231	PRJEB4681	SAMEA2204722	ERR439703	11791_7#40	Human	Blood	2001
BSAC	eo233	PRJEB4681	SAMEA2204723	ERR439704	11791_7#41	Human	Blood	2001
BSAC	eo234	PRJEB4681	SAMEA2204724	ERR435061	11658_8#58	Human	Blood	2001
BSAC	eo2351	PRJEB4681	SAMEA2205409	ERR434716	11658_4#74	Human	Blood	2009
BSAC	eo2352	PRJEB4681	SAMEA2205756	ERR434642	11658_3#96	Human	Blood	2009
BSAC	eo2353	PRJEB4681	SAMEA2205757	ERR435387	11679_6#96	Human	Blood	2009
BSAC	eo2354	PRJEB4681	SAMEA2205758	ERR434545	11657_7#95	Human	Blood	2009
BSAC	eo2355	PRJEB4681	SAMEA2205410	ERR435554	11679_8#72	Human	Blood	2009
BSAC	eo2356	PRJEB4681	SAMEA2205399	ERR435003	11658_7#73	Human	Blood	2009
BSAC	eo2358	PRJEB4681	SAMEA2205400	ERR434527	11657_7#77	Human	Blood	2009
BSAC	eo2359	PRJEB4681	SAMEA2205401	ERR435096	11658_8#93	Human	Blood	2009
BSAC	eo2362	PRJEB4681	SAMEA2205402	ERR435552	11679_8#70	Human	Blood	2009
BSAC	eo2364	PRJEB4681	SAMEA2205403	ERR435553	11679_8#71	Human	Blood	2009
BSAC	eo2371	PRJEB4681	SAMEA2205404	ERR435448	11679_7#61	Human	Blood	2009
BSAC	eo2372	PRJEB4681	SAMEA2205759	ERR434546	11657_7#96	Human	Blood	2009
BSAC	eo2373	PRJEB4681	SAMEA2205405	ERR434333	11657_5#75	Human	Blood	2009
BSAC	eo2374	PRJEB4681	SAMEA2205423	ERR439655	11791_6#28	Human	Blood	2009
BSAC	eo2375	PRJEB4681	SAMEA2205424	ERR435451	11679_7#64	Human	Blood	2009
BSAC	eo2376	PRJEB4681	SAMEA2205664	ERR435187	11679_4#88	Human	Blood	2009
BSAC	eo2377	PRJEB4681	SAMEA2205663	ERR439612	11791_3#80	Human	Blood	2009
BSAC	eo2378	PRJEB4681	SAMEA2205662	ERR439611	11791_3#79	Human	Blood	2009
BSAC	eo2379	PRJEB4681	SAMEA2205425	ERR434927	11658_6#93	Human	Blood	2009
BSAC	eo238	PRJEB4681	SAMEA2204725	ERR434894	11658_6#60	Human	Blood	2001
BSAC	eo2380	PRJEB4681	SAMEA2205415	ERR435097	11658_8#94	Human	Blood	2009
BSAC	eo239	PRJEB4681	SAMEA2204726	ERR434675	11658_4#33	Human	Blood	2001
BSAC	eo24	PRJEB4681	SAMEA2204648	ERR435209	11679_5#14	Human	Blood	2001
BSAC	eo2431	PRJEB4681	SAMEA2205374	ERR434522	11657_7#72	Human	Blood	2009
BSAC	eo2432	PRJEB4681	SAMEA2205661	ERR434353	11657_5#95	Human	Blood	2009
BSAC	eo2433	PRJEB4681	SAMEA2205416	ERR439596	11791_3#64	Human	Blood	2009
BSAC	eo2434	PRJEB4681	SAMEA2205417	ERR434831	11658_5#93	Human	Blood	2009
BSAC	eo2435	PRJEB4681	SAMEA2205418	ERR434424	11657_6#70	Human	Blood	2009
BSAC	eo2436	PRJEB4681	SAMEA2205419	ERR435450	11679_7#63	Human	Blood	2009
BSAC	eo2437	PRJEB4681	SAMEA2205420	ERR435259	11679_5#64	Human	Blood	2009
BSAC	eo2438	PRJEB4681	SAMEA2205421	ERR434530	11657_7#80	Human	Blood	2009
BSAC	eo2439	PRJEB4681	SAMEA2205422	ERR434717	11658_4#75	Human	Blood	2009
BSAC	eo2441	PRJEB4681	SAMEA2205203	ERR434505	11657_7#55	Human	Blood	2009
BSAC	eo25	PRJEB4681	SAMEA2204649	ERR434565	11658_3#19	Human	Blood	2001
BSAC	eo2511	PRJEB4681	SAMEA2205220	ERR434410	11657_6#56	Human	Blood	2009
BSAC	eo2512	PRJEB4681	SAMEA2205660	ERR434634	11658_3#88	Human	Blood	2009
BSAC	eo2513	PRJEB4681	SAMEA2205340	ERR434604	11658_3#58	Human	Blood	2009
BSAC	eo2514	PRJEB4681	SAMEA2205341	ERR435441	11679_7#54	Human	Blood	2009
BSAC	eo2515	PRJEB4681	SAMEA2205232	ERR435429	11679_7#42	Human	Blood	2009
BSAC	eo2516	PRJEB4681	SAMEA2205233	ERR434591	11658_3#45	Human	Blood	2009
BSAC	eo2517	PRJEB4681	SAMEA2205234	ERR439590	11791_3#58	Human	Blood	2009
BSAC	eo2519	PRJEB4681	SAMEA2205430	ERR434334	11657_5#76	Human	Blood	2009
BSAC	eo2520	PRJEB4681	SAMEA2205431	ERR435169	11679_4#70	Human	Blood	2009
BSAC	eo2521	PRJEB4681	SAMEA2205432	ERR435260	11679_5#65	Human	Blood	2009
BSAC	eo2571	PRJEB4681	SAMEA2205468	ERR439658	11791_6#32	Human	Blood	2009
BSAC	eo2572	PRJEB4681	SAMEA2205433	ERR435170	11679_4#71	Human	Blood	2009
BSAC	eo2573	PRJEB4681	SAMEA2205434	ERR434612	11658_3#66	Human	Blood	2009
BSAC	eo2574	PRJEB4681	SAMEA2205453	ERR435006	11658_7#76	Human	Blood	2009
BSAC	eo2575	PRJEB4681	SAMEA2205519	ERR439661	11791_6#35	Human	Blood	2009
BSAC	eo2576	PRJEB4681	SAMEA2205435	ERR439597	11791_3#65	Human	Blood	2009
BSAC	eo2577	PRJEB4681	SAMEA2205518	ERR434340	11657_5#82	Human	Blood	2009
BSAC	eo2578	PRJEB4681	SAMEA2205675	ERR439617	11791_3#85	Human	Blood	2009
BSAC	eo2579	PRJEB4681	SAMEA2205436	ERR434531	11657_7#81	Human	Blood	2009
BSAC	eo2581	PRJEB4681	SAMEA2205437	ERR434613	11658_3#67	Human	Blood	2009
BSAC	eo2591	PRJEB4681	SAMEA2205674	ERR435471	11679_7#84	Human	Blood	2009
BSAC	eo2592	PRJEB4681	SAMEA2205713	ERR434541	11657_7#91	Human	Blood	2009
BSAC	eo2593	PRJEB4681	SAMEA2205438	ERR435452	11679_7#65	Human	Blood	2009
BSAC	eo2594	PRJEB4681	SAMEA2205439	ERR435453	11679_7#66	Human	Blood	2009
BSAC	eo2595	PRJEB4681	SAMEA2205440	ERR434425	11657_6#71	Human	Blood	2009
BSAC	eo2596	PRJEB4681	SAMEA2205441	ERR435362	11679_6#71	Human	Blood	2009
BSAC	eo2597	PRJEB4681	SAMEA2205442	ERR434720	11658_4#78	Human	Blood	2009
BSAC	eo2598	PRJEB4681	SAMEA2205673	ERR439616	11791_3#84	Human	Blood	2009
BSAC	eo2599	PRJEB4681	SAMEA2205443	ERR435363	11679_6#72	Human	Blood	2009
BSAC	eo26	PRJEB4681	SAMEA2204650	ERR434475	11657_7#25	Human	Blood	2001
BSAC	eo2605	PRJEB4681	SAMEA2205444	ERR434721	11658_4#79	Human	Blood	2009
BSAC	eo261	PRJEB4681	SAMEA2204727	ERR439705	11791_7#42	Human	Blood	2002
BSAC	eo262	PRJEB4681	SAMEA2204728	ERR434676	11658_4#34	Human	Blood	2002
BSAC	eo263	PRJEB4681	SAMEA2204729	ERR439539	11791_3#7	Human	Blood	2002
BSAC	eo2631	PRJEB4681	SAMEA2205445	ERR435005	11658_7#75	Human	Blood	2009
BSAC	eo2632	PRJEB4681	SAMEA2205446	ERR439657	11791_6#30	Human	Blood	2009
BSAC	eo2633	PRJEB4681	SAMEA2205447	ERR434614	11658_3#68	Human	Blood	2009
BSAC	eo2634	PRJEB4681	SAMEA2205448	ERR435454	11679_7#67	Human	Blood	2009
BSAC	eo2635	PRJEB4681	SAMEA2205449	ERR434335	11657_5#77	Human	Blood	2009
BSAC	eo2636	PRJEB4681	SAMEA2205672	ERR439615	11791_3#83	Human	Blood	2009
BSAC	eo2637	PRJEB4681	SAMEA2205450	ERR434722	11658_4#80	Human	Blood	2009
BSAC	eo2638	PRJEB4681	SAMEA2205728	ERR435288	11679_5#93	Human	Blood	2009
BSAC	eo2639	PRJEB4681	SAMEA2205476	ERR434429	11657_6#75	Human	Blood	2009
BSAC	eo264	PRJEB4681	SAMEA2204730	ERR434976	11658_7#46	Human	Blood	2002
BSAC	eo2640	PRJEB4681	SAMEA2205727	ERR439625	11791_3#93	Human	Blood	2009
BSAC	eo265	PRJEB4681	SAMEA2204953	ERR435225	11679_5#30	Human	Blood	2002
BSAC	eo2651	PRJEB4681	SAMEA2205451	ERR434615	11658_3#69	Human	Blood	2009
BSAC	eo2652	PRJEB4681	SAMEA2205452	ERR434426	11657_6#72	Human	Blood	2009
BSAC	eo2653	PRJEB4681	SAMEA2205726	ERR434449	11657_6#95	Human	Blood	2009
BSAC	eo2654	PRJEB4681	SAMEA2205454	ERR435455	11679_7#68	Human	Blood	2009
BSAC	eo2655	PRJEB4681	SAMEA2205455	ERR435261	11679_5#66	Human	Blood	2009
BSAC	eo2656	PRJEB4681	SAMEA2205456	ERR435171	11679_4#72	Human	Blood	2009
BSAC	eo2657	PRJEB4681	SAMEA2205457	ERR434723	11658_4#81	Human	Blood	2009
BSAC	eo2658	PRJEB4681	SAMEA2205458	ERR434532	11657_7#82	Human	Blood	2009
BSAC	eo2659	PRJEB4681	SAMEA2205459	ERR435262	11679_5#67	Human	Blood	2009
BSAC	eo266	PRJEB4681	SAMEA2204731	ERR434895	11658_6#61	Human	Blood	2002
BSAC	eo2660	PRJEB4681	SAMEA2205501	ERR439727	11791_7#65	Human	Blood	2009
BSAC	eo267	PRJEB4681	SAMEA2204732	ERR434977	11658_7#47	Human	Blood	2002
BSAC	eo269	PRJEB4681	SAMEA2204733	ERR434289	11657_5#31	Human	Blood	2002
BSAC	eo2691	PRJEB4681	SAMEA2205460	ERR435456	11679_7#69	Human	Blood	2009
BSAC	eo2692	PRJEB4681	SAMEA2205725	ERR435193	11679_4#94	Human	Blood	2009
BSAC	eo2693	PRJEB4681	SAMEA2205510	ERR435099	11658_8#96	Human	Blood	2009
BSAC	eo2694	PRJEB4681	SAMEA2205516	ERR435013	11658_7#83	Human	Blood	2009
BSAC	eo2695	PRJEB4681	SAMEA2205461	ERR434832	11658_5#94	Human	Blood	2009
BSAC	eo2696	PRJEB4681	SAMEA2205521	ERR434731	11658_4#89	Human	Blood	2009
BSAC	eo2697	PRJEB4681	SAMEA2205462	ERR435007	11658_7#77	Human	Blood	2009
BSAC	eo2698	PRJEB4681	SAMEA2205522	ERR434341	11657_5#83	Human	Blood	2009
BSAC	eo2699	PRJEB4681	SAMEA2205463	ERR434427	11657_6#73	Human	Blood	2009
BSAC	eo27	PRJEB4681	SAMEA2204651	ERR434476	11657_7#26	Human	Blood	2001
BSAC	eo270	PRJEB4681	SAMEA2204961	ERR434814	11658_5#76	Human	Blood	2002
BSAC	eo2700	PRJEB4681	SAMEA2205464	ERR434533	11657_7#83	Human	Blood	2009
BSAC	eo28	PRJEB4681	SAMEA2204652	ERR435310	11679_6#19	Human	Blood	2001
BSAC	eo2835	PRJEB4681	SAMEA2205523	ERR434928	11658_6#94	Human	Blood	2010
BSAC	eo2837	PRJEB4681	SAMEA2205524	ERR439729	11791_7#67	Human	Blood	2010
BSAC	eo2838	PRJEB4681	SAMEA2205465	ERR434616	11658_3#70	Human	Blood	2010
BSAC	eo2839	PRJEB4681	SAMEA2205466	ERR435555	11679_8#73	Human	Blood	2010
BSAC	eo2842	PRJEB4681	SAMEA2205467	ERR434724	11658_4#82	Human	Blood	2010
BSAC	eo2843	PRJEB4681	SAMEA2205724	ERR435478	11679_7#91	Human	Blood	2010
BSAC	eo2844	PRJEB4681	SAMEA2205554	ERR434437	11657_6#83	Human	Blood	2010
BSAC	eo2846	PRJEB4681	SAMEA2205749	ERR435482	11679_7#95	Human	Blood	2010
BSAC	eo2847	PRJEB4681	SAMEA2205469	ERR434428	11657_6#74	Human	Blood	2010
BSAC	eo2848	PRJEB4681	SAMEA2205600	ERR434734	11658_4#92	Human	Blood	2010
BSAC	eo2850	PRJEB4681	SAMEA2205470	ERR434725	11658_4#83	Human	Blood	2010
BSAC	eo2851	PRJEB4681	SAMEA2205613	ERR434631	11658_3#85	Human	Blood	2010
BSAC	eo2854	PRJEB4681	SAMEA2205471	ERR435364	11679_6#73	Human	Blood	2010
BSAC	eo2855	PRJEB4681	SAMEA2205472	ERR434617	11658_3#71	Human	Blood	2010
BSAC	eo2856	PRJEB4681	SAMEA2205473	ERR434726	11658_4#84	Human	Blood	2010
BSAC	eo2857	PRJEB4681	SAMEA2205474	ERR435172	11679_4#73	Human	Blood	2010
BSAC	eo2858	PRJEB4681	SAMEA2205475	ERR435263	11679_5#68	Human	Blood	2010
BSAC	eo2859	PRJEB4681	SAMEA2205671	ERR439614	11791_3#82	Human	Blood	2010
BSAC	eo2860	PRJEB4681	SAMEA2205477	ERR434727	11658_4#85	Human	Blood	2010
BSAC	eo2862	PRJEB4681	SAMEA2205478	ERR434336	11657_5#78	Human	Blood	2010
BSAC	eo2891	PRJEB4681	SAMEA2205479	ERR435556	11679_8#74	Human	Blood	2010
BSAC	eo2892	PRJEB4681	SAMEA2205480	ERR439659	11791_6#33	Human	Blood	2010
BSAC	eo2893	PRJEB4681	SAMEA2205481	ERR435008	11658_7#78	Human	Blood	2010
BSAC	eo2897	PRJEB4681	SAMEA2205482	ERR434337	11657_5#79	Human	Blood	2010
BSAC	eo2898	PRJEB4681	SAMEA2205483	ERR434618	11658_3#72	Human	Blood	2010
BSAC	eo2899	PRJEB4681	SAMEA2205527	ERR435268	11679_5#73	Human	Blood	2010
BSAC	eo29	PRJEB4681	SAMEA2204653	ERR435401	11679_7#14	Human	Blood	2001
BSAC	eo2900	PRJEB4681	SAMEA2205528	ERR434434	11657_6#80	Human	Blood	2010
BSAC	eo2901	PRJEB4681	SAMEA2205484	ERR434728	11658_4#86	Human	Blood	2010
BSAC	eo2902	PRJEB4681	SAMEA2205485	ERR434833	11658_5#95	Human	Blood	2010
BSAC	eo2904	PRJEB4681	SAMEA2205486	ERR435009	11658_7#79	Human	Blood	2010
BSAC	eo2961	PRJEB4681	SAMEA2205487	ERR435264	11679_5#69	Human	Blood	2010
BSAC	eo2963	PRJEB4681	SAMEA2205529	ERR435269	11679_5#74	Human	Blood	2010
BSAC	eo2964	PRJEB4681	SAMEA2205488	ERR435457	11679_7#70	Human	Blood	2010
BSAC	eo2965	PRJEB4681	SAMEA2205489	ERR434430	11657_6#76	Human	Blood	2010
BSAC	eo2966	PRJEB4681	SAMEA2205490	ERR435458	11679_7#71	Human	Blood	2010
BSAC	eo2967	PRJEB4681	SAMEA2205530	ERR435177	11679_4#78	Human	Blood	2010
BSAC	eo2969	PRJEB4681	SAMEA2205491	ERR434431	11657_6#77	Human	Blood	2010
BSAC	eo2971	PRJEB4681	SAMEA2205531	ERR434621	11658_3#75	Human	Blood	2010
BSAC	eo2972	PRJEB4681	SAMEA2205492	ERR434534	11657_7#84	Human	Blood	2010
BSAC	eo2973	PRJEB4681	SAMEA2205493	ERR435010	11658_7#80	Human	Blood	2010
BSAC	eo2975	PRJEB4681	SAMEA2205706	ERR439621	11791_3#89	Human	Blood	2010
BSAC	eo2976	PRJEB4681	SAMEA2205532	ERR435557	11679_8#75	Human	Blood	2010
BSAC	eo2979	PRJEB4681	SAMEA2205494	ERR434338	11657_5#80	Human	Blood	2010
BSAC	eo2982	PRJEB4681	SAMEA2205495	ERR435265	11679_5#70	Human	Blood	2010
BSAC	eo2984	PRJEB4681	SAMEA2205496	ERR434619	11658_3#73	Human	Blood	2010
BSAC	eo2985	PRJEB4681	SAMEA2205497	ERR435173	11679_4#74	Human	Blood	2010
BSAC	eo2986	PRJEB4681	SAMEA2205520	ERR435175	11679_4#76	Human	Blood	2010
BSAC	eo2988	PRJEB4681	SAMEA2205498	ERR434535	11657_7#85	Human	Blood	2010
BSAC	eo30	PRJEB4681	SAMEA2204654	ERR434380	11657_6#26	Human	Blood	2001
BSAC	eo3003	PRJEB4681	SAMEA2205499	ERR434620	11658_3#74	Human	Blood	2010
BSAC	eo3004	PRJEB4681	SAMEA2205500	ERR434339	11657_5#81	Human	Blood	2010
BSAC	eo3005	PRJEB4681	SAMEA2205537	ERR435459	11679_7#72	Human	Blood	2010
BSAC	eo3006	PRJEB4681	SAMEA2205742	ERR434450	11657_6#96	Human	Blood	2010
BSAC	eo3007	PRJEB4681	SAMEA2205502	ERR435011	11658_7#81	Human	Blood	2010
BSAC	eo3008	PRJEB4681	SAMEA2205503	ERR435266	11679_5#71	Human	Blood	2010
BSAC	eo3009	PRJEB4681	SAMEA2205504	ERR435267	11679_5#72	Human	Blood	2010
BSAC	eo301	PRJEB4681	SAMEA2204734	ERR434896	11658_6#62	Human	Blood	2002
BSAC	eo3011	PRJEB4681	SAMEA2205505	ERR434729	11658_4#87	Human	Blood	2010
BSAC	eo3014	PRJEB4681	SAMEA2205506	ERR439660	11791_6#34	Human	Blood	2010
BSAC	eo3015	PRJEB4681	SAMEA2205538	ERR434929	11658_6#95	Human	Blood	2010
BSAC	eo302	PRJEB4681	SAMEA2204735	ERR434978	11658_7#48	Human	Blood	2002
BSAC	eo303	PRJEB4681	SAMEA2204736	ERR434290	11657_5#32	Human	Blood	2002
BSAC	eo3032	PRJEB4681	SAMEA2205507	ERR434536	11657_7#86	Human	Blood	2010
BSAC	eo3033	PRJEB4681	SAMEA2205508	ERR434730	11658_4#88	Human	Blood	2010
BSAC	eo3035	PRJEB4681	SAMEA2205509	ERR435098	11658_8#95	Human	Blood	2010
BSAC	eo3036	PRJEB4681	SAMEA2205670	ERR435570	11679_8#88	Human	Blood	2010
BSAC	eo3037	PRJEB4681	SAMEA2205511	ERR435365	11679_6#74	Human	Blood	2010
BSAC	eo3038	PRJEB4681	SAMEA2205512	ERR435174	11679_4#75	Human	Blood	2010
BSAC	eo3039	PRJEB4681	SAMEA2205539	ERR435367	11679_6#76	Human	Blood	2010
BSAC	eo304	PRJEB4681	SAMEA2204737	ERR435499	11679_8#16	Human	Blood	2002
BSAC	eo3040	PRJEB4681	SAMEA2205513	ERR435012	11658_7#82	Human	Blood	2010
BSAC	eo3041	PRJEB4681	SAMEA2205514	ERR434432	11657_6#78	Human	Blood	2010
BSAC	eo3043	PRJEB4681	SAMEA2205515	ERR434433	11657_6#79	Human	Blood	2010
BSAC	eo305	PRJEB4681	SAMEA2204738	ERR434677	11658_4#35	Human	Blood	2002
BSAC	eo306	PRJEB4681	SAMEA2204739	ERR434291	11657_5#33	Human	Blood	2002
BSAC	eo308	PRJEB4681	SAMEA2204740	ERR435062	11658_8#59	Human	Blood	2002
BSAC	eo309	PRJEB4681	SAMEA2204741	ERR434385	11657_6#31	Human	Blood	2002
BSAC	eo31	PRJEB4681	SAMEA2204655	ERR434566	11658_3#20	Human	Blood	2001
BSAC	eo310	PRJEB4681	SAMEA2204742	ERR434678	11658_4#36	Human	Blood	2002
BSAC	eo311	PRJEB4681	SAMEA2204962	ERR434905	11658_6#71	Human	Blood	2002
BSAC	eo3116	PRJEB4681	SAMEA2205540	ERR435559	11679_8#77	Human	Blood	2010
BSAC	eo312	PRJEB4681	SAMEA2204743	ERR439639	11791_6#12	Human	Blood	2002
BSAC	eo3120	PRJEB4681	SAMEA2205669	ERR435379	11679_6#88	Human	Blood	2010
BSAC	eo3121	PRJEB4681	SAMEA2205525	ERR434342	11657_5#84	Human	Blood	2010
BSAC	eo3122	PRJEB4681	SAMEA2205526	ERR435176	11679_4#77	Human	Blood	2010
BSAC	eo3123	PRJEB4681	SAMEA2205533	ERR434622	11658_3#76	Human	Blood	2010
BSAC	eo3124	PRJEB4681	SAMEA2205534	ERR435366	11679_6#75	Human	Blood	2010
BSAC	eo3125	PRJEB4681	SAMEA2205535	ERR435558	11679_8#76	Human	Blood	2010
BSAC	eo3126	PRJEB4681	SAMEA2205536	ERR435270	11679_5#75	Human	Blood	2010
BSAC	eo3128	PRJEB4681	SAMEA2205517	ERR439728	11791_7#66	Human	Blood	2010
BSAC	eo313	PRJEB4681	SAMEA2204744	ERR439540	11791_3#8	Human	Blood	2002
BSAC	eo314	PRJEB4681	SAMEA2204745	ERR434292	11657_5#34	Human	Blood	2002
BSAC	eo315	PRJEB4681	SAMEA2204746	ERR434800	11658_5#62	Human	Blood	2002
BSAC	eo316	PRJEB4681	SAMEA2204747	ERR434293	11657_5#35	Human	Blood	2002
BSAC	eo317	PRJEB4681	SAMEA2204748	ERR434801	11658_5#63	Human	Blood	2002
BSAC	eo318	PRJEB4681	SAMEA2204749	ERR434679	11658_4#37	Human	Blood	2002
BSAC	eo3186	PRJEB4681	SAMEA2205723	ERR435287	11679_5#92	Human	Blood	2010
BSAC	eo3187	PRJEB4681	SAMEA2205541	ERR434537	11657_7#87	Human	Blood	2010
BSAC	eo3188	PRJEB4681	SAMEA2205542	ERR435460	11679_7#73	Human	Blood	2010
BSAC	eo319	PRJEB4681	SAMEA2204750	ERR439640	11791_6#13	Human	Blood	2002
BSAC	eo3190	PRJEB4681	SAMEA2205543	ERR435461	11679_7#74	Human	Blood	2010
BSAC	eo3191	PRJEB4681	SAMEA2205544	ERR434343	11657_5#85	Human	Blood	2010
BSAC	eo3194	PRJEB4681	SAMEA2205545	ERR435368	11679_6#77	Human	Blood	2010
BSAC	eo3195	PRJEB4681	SAMEA2205546	ERR434435	11657_6#81	Human	Blood	2010
BSAC	eo3196	PRJEB4681	SAMEA2205547	ERR435462	11679_7#75	Human	Blood	2010
BSAC	eo3197	PRJEB4681	SAMEA2205548	ERR435369	11679_6#78	Human	Blood	2010
BSAC	eo3198	PRJEB4681	SAMEA2205549	ERR434623	11658_3#77	Human	Blood	2010
BSAC	eo32	PRJEB4681	SAMEA2204656	ERR434567	11658_3#21	Human	Blood	2001
BSAC	eo320	PRJEB4681	SAMEA2204751	ERR439641	11791_6#14	Human	Blood	2002
BSAC	eo331	PRJEB4681	SAMEA2204752	ERR435121	11679_4#22	Human	Blood	2002
BSAC	eo3311	PRJEB4681	SAMEA2205550	ERR434436	11657_6#82	Human	Blood	2011
BSAC	eo3312	PRJEB4681	SAMEA2205551	ERR435463	11679_7#76	Human	Blood	2011
BSAC	eo3313	PRJEB4681	SAMEA2205552	ERR434624	11658_3#78	Human	Blood	2011
BSAC	eo3314	PRJEB4681	SAMEA2205553	ERR434344	11657_5#86	Human	Blood	2011
BSAC	eo3315	PRJEB4681	SAMEA2205668	ERR439664	11791_6#38	Human	Blood	2011
BSAC	eo3316	PRJEB4681	SAMEA2205555	ERR434625	11658_3#79	Human	Blood	2011
BSAC	eo3317	PRJEB4681	SAMEA2205683	ERR435473	11679_7#86	Human	Blood	2011
BSAC	eo3318	PRJEB4681	SAMEA2205722	ERR435573	11679_8#91	Human	Blood	2011
BSAC	eo3319	PRJEB4681	SAMEA2205556	ERR435464	11679_7#77	Human	Blood	2011
BSAC	eo332	PRJEB4681	SAMEA2204753	ERR435500	11679_8#17	Human	Blood	2002
BSAC	eo3321	PRJEB4681	SAMEA2205682	ERR435280	11679_5#85	Human	Blood	2011
BSAC	eo333	PRJEB4681	SAMEA2271751	ERR485892	12045_3#59	Human	Blood	2002
BSAC	eo334	PRJEB4681	SAMEA2204754	ERR434802	11658_5#64	Human	Blood	2002
BSAC	eo335	PRJEB4681	SAMEA2204755	ERR439541	11791_3#9	Human	Blood	2002
BSAC	eo336	PRJEB4681	SAMEA2204756	ERR434979	11658_7#49	Human	Blood	2002
BSAC	eo3367	PRJEB4681	SAMEA2205557	ERR434345	11657_5#87	Human	Blood	2011
BSAC	eo3368	PRJEB4681	SAMEA2205558	ERR434438	11657_6#84	Human	Blood	2011
BSAC	eo3369	PRJEB4681	SAMEA2205721	ERR435286	11679_5#91	Human	Blood	2011
BSAC	eo337	PRJEB4681	SAMEA2204757	ERR434386	11657_6#32	Human	Blood	2002
BSAC	eo3370	PRJEB4681	SAMEA2205559	ERR435271	11679_5#76	Human	Blood	2011
BSAC	eo3371	PRJEB4681	SAMEA2205560	ERR434346	11657_5#88	Human	Blood	2011
BSAC	eo3372	PRJEB4681	SAMEA2205561	ERR435014	11658_7#84	Human	Blood	2011
BSAC	eo3375	PRJEB4681	SAMEA2205736	ERR435574	11679_8#92	Human	Blood	2011
BSAC	eo3376	PRJEB4681	SAMEA2205681	ERR435279	11679_5#84	Human	Blood	2011
BSAC	eo3378	PRJEB4681	SAMEA2205562	ERR434347	11657_5#89	Human	Blood	2011
BSAC	eo3379	PRJEB4681	SAMEA2205563	ERR434348	11657_5#90	Human	Blood	2011
BSAC	eo338	PRJEB4681	SAMEA2204964	ERR435527	11679_8#44	Human	Blood	2002
BSAC	eo3381	PRJEB4681	SAMEA2205564	ERR435178	11679_4#79	Human	Blood	2011
BSAC	eo3382	PRJEB4681	SAMEA2205565	ERR434626	11658_3#80	Human	Blood	2011
BSAC	eo3383	PRJEB4681	SAMEA2205566	ERR434538	11657_7#88	Human	Blood	2011
BSAC	eo3384	PRJEB4681	SAMEA2205567	ERR435179	11679_4#80	Human	Blood	2011
BSAC	eo3385	PRJEB4681	SAMEA2205735	ERR435480	11679_7#93	Human	Blood	2011
BSAC	eo3386	PRJEB4681	SAMEA2205568	ERR439730	11791_7#68	Human	Blood	2011
BSAC	eo3387	PRJEB4681	SAMEA2205569	ERR435015	11658_7#85	Human	Blood	2011
BSAC	eo3388	PRJEB4681	SAMEA2205570	ERR434349	11657_5#91	Human	Blood	2011
BSAC	eo3389	PRJEB4681	SAMEA2205734	ERR435194	11679_4#95	Human	Blood	2011
BSAC	eo339	PRJEB4681	SAMEA2204758	ERR435501	11679_8#18	Human	Blood	2002
BSAC	eo3390	PRJEB4681	SAMEA2205571	ERR435016	11658_7#86	Human	Blood	2011
BSAC	eo341	PRJEB4681	SAMEA2204759	ERR435212	11679_5#17	Human	Blood	2002
BSAC	eo342	PRJEB4681	SAMEA2204760	ERR435122	11679_4#23	Human	Blood	2002
BSAC	eo3423	PRJEB4681	SAMEA2205733	ERR439626	11791_3#94	Human	Blood	2011
BSAC	eo3424	PRJEB4681	SAMEA2205572	ERR434627	11658_3#81	Human	Blood	2011
BSAC	eo3425	PRJEB4681	SAMEA2205680	ERR434540	11657_7#90	Human	Blood	2011
BSAC	eo3426	PRJEB4681	SAMEA2205573	ERR439662	11791_6#36	Human	Blood	2011
BSAC	eo3427	PRJEB4681	SAMEA2205574	ERR435560	11679_8#78	Human	Blood	2011
BSAC	eo3428	PRJEB4681	SAMEA2205575	ERR435561	11679_8#79	Human	Blood	2011
BSAC	eo3429	PRJEB4681	SAMEA2205732	ERR435479	11679_7#92	Human	Blood	2011
BSAC	eo3430	PRJEB4681	SAMEA2205576	ERR435272	11679_5#77	Human	Blood	2011
BSAC	eo3431	PRJEB4681	SAMEA2205738	ERR435575	11679_8#93	Human	Blood	2011
BSAC	eo3436	PRJEB4681	SAMEA2205577	ERR434628	11658_3#82	Human	Blood	2011
BSAC	eo344	PRJEB4681	SAMEA2204761	ERR439642	11791_6#15	Human	Blood	2002
BSAC	eo345	PRJEB4681	SAMEA2204762	ERR434483	11657_7#33	Human	Blood	2002
BSAC	eo346	PRJEB4681	SAMEA2204763	ERR439542	11791_3#10	Human	Blood	2002
BSAC	eo347	PRJEB4681	SAMEA2204764	ERR434680	11658_4#38	Human	Blood	2002
BSAC	eo348	PRJEB4681	SAMEA2204765	ERR434294	11657_5#36	Human	Blood	2002
BSAC	eo3481	PRJEB4681	SAMEA2205679	ERR435472	11679_7#85	Human	Blood	2011
BSAC	eo3482	PRJEB4681	SAMEA2205578	ERR435562	11679_8#80	Human	Blood	2011
BSAC	eo3483	PRJEB4681	SAMEA2205579	ERR434732	11658_4#90	Human	Blood	2011
BSAC	eo3486	PRJEB4681	SAMEA2205580	ERR435465	11679_7#78	Human	Blood	2011
BSAC	eo3487	PRJEB4681	SAMEA2205582	ERR435370	11679_6#79	Human	Blood	2011
BSAC	eo3488	PRJEB4681	SAMEA2205581	ERR435017	11658_7#87	Human	Blood	2011
BSAC	eo3489	PRJEB4681	SAMEA2205583	ERR435018	11658_7#88	Human	Blood	2011
BSAC	eo349	PRJEB4681	SAMEA2204766	ERR434295	11657_5#37	Human	Blood	2002
BSAC	eo3490	PRJEB4681	SAMEA2205584	ERR439598	11791_3#66	Human	Blood	2011
BSAC	eo3491	PRJEB4681	SAMEA2205585	ERR434350	11657_5#92	Human	Blood	2011
BSAC	eo3492	PRJEB4681	SAMEA2205737	ERR435290	11679_5#95	Human	Blood	2011
BSAC	eo35	PRJEB4681	SAMEA2204657	ERR435495	11679_8#12	Human	Blood	2001
BSAC	eo350	PRJEB4681	SAMEA2204965	ERR435329	11679_6#38	Human	Blood	2002
BSAC	eo3509	PRJEB4681	SAMEA2205731	ERR434354	11657_5#96	Human	Blood	2011
BSAC	eo3512	PRJEB4681	SAMEA2205586	ERR434629	11658_3#83	Human	Blood	2011
BSAC	eo3513	PRJEB4681	SAMEA2205730	ERR435289	11679_5#94	Human	Blood	2011
BSAC	eo3514	PRJEB4681	SAMEA2205587	ERR435019	11658_7#89	Human	Blood	2011
BSAC	eo3515	PRJEB4681	SAMEA2205588	ERR435371	11679_6#80	Human	Blood	2011
BSAC	eo3516	PRJEB4681	SAMEA2205589	ERR435466	11679_7#79	Human	Blood	2011
BSAC	eo3517	PRJEB4681	SAMEA2205590	ERR434733	11658_4#91	Human	Blood	2011
BSAC	eo3518	PRJEB4681	SAMEA2205591	ERR434630	11658_3#84	Human	Blood	2011
BSAC	eo3519	PRJEB4681	SAMEA2205592	ERR434439	11657_6#85	Human	Blood	2011
BSAC	eo3520	PRJEB4681	SAMEA2205729	ERR435385	11679_6#94	Human	Blood	2011
BSAC	eo3536	PRJEB4681	SAMEA2205678	ERR439618	11791_3#86	Human	Blood	2011
BSAC	eo3537	PRJEB4681	SAMEA2205677	ERR435380	11679_6#89	Human	Blood	2011
BSAC	eo3538	PRJEB4681	SAMEA2205746	ERR435386	11679_6#95	Human	Blood	2011
BSAC	eo3539	PRJEB4681	SAMEA2205593	ERR435020	11658_7#90	Human	Blood	2011
BSAC	eo3540	PRJEB4681	SAMEA2205594	ERR439731	11791_7#69	Human	Blood	2011
BSAC	eo3542	PRJEB4681	SAMEA2205745	ERR435577	11679_8#95	Human	Blood	2011
BSAC	eo3543	PRJEB4681	SAMEA2205676	ERR439665	11791_6#39	Human	Blood	2011
BSAC	eo3544	PRJEB4681	SAMEA2205688	ERR435189	11679_4#90	Human	Blood	2011
BSAC	eo3545	PRJEB4681	SAMEA2205687	ERR435281	11679_5#86	Human	Blood	2011
BSAC	eo3546	PRJEB4681	SAMEA2205595	ERR439663	11791_6#37	Human	Blood	2011
BSAC	eo3563	PRJEB4681	SAMEA2205596	ERR435467	11679_7#80	Human	Blood	2011
BSAC	eo3564	PRJEB4681	SAMEA2205686	ERR434737	11658_4#95	Human	Blood	2011
BSAC	eo3565	PRJEB4681	SAMEA2205597	ERR435021	11658_7#91	Human	Blood	2011
BSAC	eo3566	PRJEB4681	SAMEA2205744	ERR434640	11658_3#94	Human	Blood	2011
BSAC	eo3567	PRJEB4681	SAMEA2205598	ERR434440	11657_6#86	Human	Blood	2011
BSAC	eo3568	PRJEB4681	SAMEA2205599	ERR435180	11679_4#81	Human	Blood	2011
BSAC	eo3569	PRJEB4681	SAMEA2205743	ERR434639	11658_3#93	Human	Blood	2011
BSAC	eo3570	PRJEB4681	SAMEA2205685	ERR435188	11679_4#89	Human	Blood	2011
BSAC	eo3571	PRJEB4681	SAMEA2205601	ERR435372	11679_6#81	Human	Blood	2011
BSAC	eo3572	PRJEB4681	SAMEA2205602	ERR435022	11658_7#92	Human	Blood	2011
BSAC	eo36	PRJEB4681	SAMEA2204658	ERR434381	11657_6#27	Human	Blood	2001
BSAC	eo3675	PRJEB4681	SAMEA2205603	ERR435181	11679_4#82	Human	Blood	2011
BSAC	eo3676	PRJEB4681	SAMEA2205604	ERR435023	11658_7#93	Human	Blood	2011
BSAC	eo3677	PRJEB4681	SAMEA2205605	ERR434351	11657_5#93	Human	Blood	2011
BSAC	eo3678	PRJEB4681	SAMEA2205606	ERR435024	11658_7#94	Human	Blood	2011
BSAC	eo3679	PRJEB4681	SAMEA2205607	ERR434834	11658_5#96	Human	Blood	2011
BSAC	eo3680	PRJEB4681	SAMEA2205608	ERR435273	11679_5#78	Human	Blood	2011
BSAC	eo3681	PRJEB4681	SAMEA2205609	ERR435468	11679_7#81	Human	Blood	2011
BSAC	eo3682	PRJEB4681	SAMEA2205741	ERR435576	11679_8#94	Human	Blood	2011
BSAC	eo3683	PRJEB4681	SAMEA2205610	ERR435182	11679_4#83	Human	Blood	2011
BSAC	eo3684	PRJEB4681	SAMEA2205611	ERR435025	11658_7#95	Human	Blood	2011
BSAC	eo37	PRJEB4681	SAMEA2204659	ERR435402	11679_7#15	Human	Blood	2001
BSAC	eo371	PRJEB4681	SAMEA2204767	ERR435313	11679_6#22	Human	Blood	2002
BSAC	eo372	PRJEB4681	SAMEA2204768	ERR434484	11657_7#34	Human	Blood	2002
BSAC	eo373	PRJEB4681	SAMEA2204769	ERR439643	11791_6#16	Human	Blood	2002
BSAC	eo374	PRJEB4681	SAMEA2204770	ERR439543	11791_3#11	Human	Blood	2002
BSAC	eo375	PRJEB4681	SAMEA2204771	ERR434803	11658_5#65	Human	Blood	2002
BSAC	eo3759	PRJEB4681	SAMEA2205684	ERR435474	11679_7#87	Human	Blood	2011
BSAC	eo376	PRJEB4681	SAMEA2204966	ERR434815	11658_5#77	Human	Blood	2002
BSAC	eo3760	PRJEB4681	SAMEA2205612	ERR434441	11657_6#87	Human	Blood	2011
BSAC	eo3761	PRJEB4681	SAMEA2205740	ERR435481	11679_7#94	Human	Blood	2011
BSAC	eo3762	PRJEB4681	SAMEA2205614	ERR435274	11679_5#79	Human	Blood	2011
BSAC	eo3763	PRJEB4681	SAMEA2205615	ERR435183	11679_4#84	Human	Blood	2011
BSAC	eo3764	PRJEB4681	SAMEA2205616	ERR434735	11658_4#93	Human	Blood	2011
BSAC	eo3765	PRJEB4681	SAMEA2205617	ERR435026	11658_7#96	Human	Blood	2011
BSAC	eo3766	PRJEB4681	SAMEA2205618	ERR434930	11658_6#96	Human	Blood	2011
BSAC	eo3768	PRJEB4681	SAMEA2205619	ERR435373	11679_6#82	Human	Blood	2011
BSAC	eo3769	PRJEB4681	SAMEA2205739	ERR434542	11657_7#92	Human	Blood	2011
BSAC	eo377	PRJEB4681	SAMEA2204772	ERR435502	11679_8#19	Human	Blood	2002
BSAC	eo378	PRJEB4681	SAMEA2271750	ERR485891	12045_3#58	Human	Blood	2002
BSAC	eo379	PRJEB4681	SAMEA2204774	ERR434296	11657_5#38	Human	Blood	2002
BSAC	eo38	PRJEB4681	SAMEA2204699	ERR434971	11658_7#41	Human	Blood	2001
BSAC	eo380	PRJEB4681	SAMEA2204968	ERR434906	11658_6#72	Human	Blood	2002
BSAC	eo39	PRJEB4681	SAMEA2204660	ERR435496	11679_8#13	Human	Blood	2001
BSAC	eo391	PRJEB4681	SAMEA2204775	ERR435123	11679_4#24	Human	Blood	2002
BSAC	eo392	PRJEB4681	SAMEA2204776	ERR435314	11679_6#23	Human	Blood	2002
BSAC	eo393	PRJEB4681	SAMEA2204777	ERR434681	11658_4#39	Human	Blood	2002
BSAC	eo394	PRJEB4681	SAMEA2204778	ERR434980	11658_7#50	Human	Blood	2002
BSAC	eo395	PRJEB4681	SAMEA2204779	ERR434897	11658_6#63	Human	Blood	2002
BSAC	eo396	PRJEB4681	SAMEA2204780	ERR434981	11658_7#51	Human	Blood	2002
BSAC	eo397	PRJEB4681	SAMEA2204969	ERR435072	11658_8#69	Human	Blood	2002
BSAC	eo398	PRJEB4681	SAMEA2204781	ERR439706	11791_7#44	Human	Blood	2002
BSAC	eo399	PRJEB4681	SAMEA2271758	ERR485899	12045_3#66	Human	Blood	2002
BSAC	eo40	PRJEB4681	SAMEA2204700	ERR434972	11658_7#42	Human	Blood	2001
BSAC	eo400	PRJEB4681	SAMEA2204979	ERR434819	11658_5#81	Human	Blood	2002
BSAC	eo441	PRJEB4681	SAMEA2271759	ERR485900	12045_3#67	Human	Blood	2002
BSAC	eo442	PRJEB4681	SAMEA2204867	ERR435414	11679_7#27	Human	Blood	2002
BSAC	eo443	PRJEB4681	SAMEA2204954	ERR434989	11658_7#59	Human	Blood	2002
BSAC	eo444	PRJEB4681	SAMEA2204868	ERR435516	11679_8#33	Human	Blood	2002
BSAC	eo445	PRJEB4681	SAMEA2204784	ERR434387	11657_6#33	Human	Blood	2002
BSAC	eo446	PRJEB4681	SAMEA2204785	ERR435503	11679_8#20	Human	Blood	2002
BSAC	eo447	PRJEB4681	SAMEA2204786	ERR435213	11679_5#18	Human	Blood	2002
BSAC	eo448	PRJEB4681	SAMEA2204787	ERR434388	11657_6#34	Human	Blood	2002
BSAC	eo449	PRJEB4681	SAMEA2204788	ERR435124	11679_4#25	Human	Blood	2002
BSAC	eo450	PRJEB4681	SAMEA2204789	ERR435504	11679_8#21	Human	Blood	2002
BSAC	eo461	PRJEB4681	SAMEA2204790	ERR434389	11657_6#35	Human	Blood	2002
BSAC	eo462	PRJEB4681	SAMEA2204791	ERR435315	11679_6#24	Human	Blood	2002
BSAC	eo463	PRJEB4681	SAMEA2204792	ERR435316	11679_6#25	Human	Blood	2002
BSAC	eo464	PRJEB4681	SAMEA2204793	ERR434571	11658_3#25	Human	Blood	2002
BSAC	eo465	PRJEB4681	SAMEA2204794	ERR435408	11679_7#21	Human	Blood	2002
BSAC	eo466	PRJEB4681	SAMEA2204795	ERR439544	11791_3#12	Human	Blood	2002
BSAC	eo467	PRJEB4681	SAMEA2204796	ERR434572	11658_3#26	Human	Blood	2002
BSAC	eo468	PRJEB4681	SAMEA2204797	ERR439545	11791_3#13	Human	Blood	2002
BSAC	eo469	PRJEB4681	SAMEA2204798	ERR435317	11679_6#26	Human	Blood	2002
BSAC	eo470	PRJEB4681	SAMEA2204799	ERR435214	11679_5#19	Human	Blood	2002
BSAC	eo471	PRJEB4681	SAMEA2204800	ERR434573	11658_3#27	Human	Blood	2002
BSAC	eo472	PRJEB4681	SAMEA2204801	ERR435505	11679_8#22	Human	Blood	2002
BSAC	eo473	PRJEB4681	SAMEA2204802	ERR435215	11679_5#20	Human	Blood	2002
BSAC	eo474	PRJEB4681	SAMEA2204803	ERR439546	11791_3#14	Human	Blood	2002
BSAC	eo475	PRJEB4681	SAMEA2204804	ERR435409	11679_7#22	Human	Blood	2002
BSAC	eo476	PRJEB4681	SAMEA2204805	ERR435216	11679_5#21	Human	Blood	2002
BSAC	eo477	PRJEB4681	SAMEA2204806	ERR434574	11658_3#28	Human	Blood	2002
BSAC	eo478	PRJEB4681	SAMEA2204955	ERR435069	11658_8#66	Human	Blood	2002
BSAC	eo479	PRJEB4681	SAMEA2204807	ERR434682	11658_4#40	Human	Blood	2002
BSAC	eo480	PRJEB4681	SAMEA2204808	ERR439644	11791_6#17	Human	Blood	2002
BSAC	eo481	PRJEB4681	SAMEA2204809	ERR439547	11791_3#15	Human	Blood	2002
BSAC	eo482	PRJEB4681	SAMEA2204810	ERR439548	11791_3#16	Human	Blood	2002
BSAC	eo483	PRJEB4681	SAMEA2204811	ERR435506	11679_8#23	Human	Blood	2002
BSAC	eo484	PRJEB4681	SAMEA2204812	ERR435217	11679_5#22	Human	Blood	2002
BSAC	eo485	PRJEB4681	SAMEA2204813	ERR435218	11679_5#23	Human	Blood	2002
BSAC	eo486	PRJEB4681	SAMEA2204814	ERR439549	11791_3#17	Human	Blood	2002
BSAC	eo487	PRJEB4681	SAMEA2204815	ERR435507	11679_8#24	Human	Blood	2002
BSAC	eo488	PRJEB4681	SAMEA2204816	ERR435508	11679_8#25	Human	Blood	2002
BSAC	eo489	PRJEB4681	SAMEA2204817	ERR435410	11679_7#23	Human	Blood	2002
BSAC	eo490	PRJEB4681	SAMEA2204818	ERR435411	11679_7#24	Human	Blood	2002
BSAC	eo511	PRJEB4681	SAMEA2204819	ERR434390	11657_6#36	Human	Blood	2003
BSAC	eo513	PRJEB4681	SAMEA2204821	ERR435509	11679_8#26	Human	Blood	2003
BSAC	eo514	PRJEB4681	SAMEA2204822	ERR434575	11658_3#29	Human	Blood	2003
BSAC	eo515	PRJEB4681	SAMEA2204823	ERR435510	11679_8#27	Human	Blood	2003
BSAC	eo516	PRJEB4681	SAMEA2204824	ERR435318	11679_6#27	Human	Blood	2003
BSAC	eo517	PRJEB4681	SAMEA2204825	ERR439550	11791_3#18	Human	Blood	2003
BSAC	eo518	PRJEB4681	SAMEA2204826	ERR435511	11679_8#28	Human	Blood	2003
BSAC	eo519	PRJEB4681	SAMEA2205624	ERR435184	11679_4#85	Human	Blood	2003
BSAC	eo551	PRJEB4681	SAMEA2204827	ERR439551	11791_3#19	Human	Blood	2003
BSAC	eo552	PRJEB4681	SAMEA2204828	ERR435512	11679_8#29	Human	Blood	2003
BSAC	eo553	PRJEB4681	SAMEA2204829	ERR434576	11658_3#30	Human	Blood	2003
BSAC	eo554	PRJEB4681	SAMEA2204830	ERR439552	11791_3#20	Human	Blood	2003
BSAC	eo555	PRJEB4681	SAMEA2204831	ERR435125	11679_4#26	Human	Blood	2003
BSAC	eo556	PRJEB4681	SAMEA2204832	ERR435319	11679_6#28	Human	Blood	2003
BSAC	eo557	PRJEB4681	SAMEA2204833	ERR439553	11791_3#21	Human	Blood	2003
BSAC	eo558	PRJEB4681	SAMEA2204834	ERR439554	11791_3#22	Human	Blood	2003
BSAC	eo559	PRJEB4681	SAMEA2204835	ERR439555	11791_3#23	Human	Blood	2003
BSAC	eo560	PRJEB4681	SAMEA2204836	ERR434485	11657_7#35	Human	Blood	2003
BSAC	eo561	PRJEB4681	SAMEA2204837	ERR435320	11679_6#29	Human	Blood	2003
BSAC	eo562	PRJEB4681	SAMEA2204838	ERR435513	11679_8#30	Human	Blood	2003
BSAC	eo564	PRJEB4681	SAMEA2204839	ERR435219	11679_5#24	Human	Blood	2003
BSAC	eo565	PRJEB4681	SAMEA2204840	ERR435413	11679_7#26	Human	Blood	2003
BSAC	eo566	PRJEB4681	SAMEA2204841	ERR435514	11679_8#31	Human	Blood	2003
BSAC	eo567	PRJEB4681	SAMEA2204842	ERR439556	11791_3#24	Human	Blood	2003
BSAC	eo568	PRJEB4681	SAMEA2204843	ERR439557	11791_3#25	Human	Blood	2003
BSAC	eo569	PRJEB4681	SAMEA2204844	ERR434486	11657_7#36	Human	Blood	2003
BSAC	eo570	PRJEB4681	SAMEA2204845	ERR439558	11791_3#26	Human	Blood	2003
BSAC	eo571	PRJEB4681	SAMEA2204846	ERR439645	11791_6#18	Human	Blood	2003
BSAC	eo572	PRJEB4681	SAMEA2204847	ERR435321	11679_6#30	Human	Blood	2003
BSAC	eo573	PRJEB4681	SAMEA2204956	ERR435070	11658_8#67	Human	Blood	2003
BSAC	eo574	PRJEB4681	SAMEA2204848	ERR435322	11679_6#31	Human	Blood	2003
BSAC	eo575	PRJEB4681	SAMEA2204849	ERR439559	11791_3#27	Human	Blood	2003
BSAC	eo576	PRJEB4681	SAMEA2204850	ERR434391	11657_6#37	Human	Blood	2003
BSAC	eo577	PRJEB4681	SAMEA2204851	ERR435126	11679_4#27	Human	Blood	2003
BSAC	eo578	PRJEB4681	SAMEA2204957	ERR435071	11658_8#68	Human	Blood	2003
BSAC	eo579	PRJEB4681	SAMEA2204971	ERR439717	11791_7#55	Human	Blood	2003
BSAC	eo580	PRJEB4681	SAMEA2204972	ERR434816	11658_5#78	Human	Blood	2003
BSAC	eo591	PRJEB4681	SAMEA2204973	ERR434817	11658_5#79	Human	Blood	2003
BSAC	eo592	PRJEB4681	SAMEA2204974	ERR434992	11658_7#62	Human	Blood	2003
BSAC	eo593	PRJEB4681	SAMEA2204975	ERR435128	11679_4#29	Human	Blood	2003
BSAC	eo594	PRJEB4681	SAMEA2204976	ERR435073	11658_8#70	Human	Blood	2003
BSAC	eo595	PRJEB4681	SAMEA2204977	ERR434818	11658_5#80	Human	Blood	2003
BSAC	eo596	PRJEB4681	SAMEA2204978	ERR434993	11658_7#63	Human	Blood	2003
BSAC	eo597	PRJEB4681	SAMEA2204852	ERR435515	11679_8#32	Human	Blood	2003
BSAC	eo598	PRJEB4681	SAMEA2204853	ERR439560	11791_3#28	Human	Blood	2003
BSAC	eo599	PRJEB4681	SAMEA2204854	ERR434577	11658_3#31	Human	Blood	2003
BSAC	eo600	PRJEB4681	SAMEA2204855	ERR435323	11679_6#32	Human	Blood	2003
BSAC	eo631	PRJEB4681	SAMEA2204856	ERR435220	11679_5#25	Human	Blood	2003
BSAC	eo632	PRJEB4681	SAMEA2204857	ERR435324	11679_6#33	Human	Blood	2003
BSAC	eo633	PRJEB4681	SAMEA2204858	ERR439561	11791_3#29	Human	Blood	2003
BSAC	eo634	PRJEB4681	SAMEA2204859	ERR434392	11657_6#38	Human	Blood	2003
BSAC	eo635	PRJEB4681	SAMEA2204860	ERR435221	11679_5#26	Human	Blood	2003
BSAC	eo636	PRJEB4681	SAMEA2204861	ERR439562	11791_3#30	Human	Blood	2003
BSAC	eo637	PRJEB4681	SAMEA2204862	ERR435222	11679_5#27	Human	Blood	2003
BSAC	eo638	PRJEB4681	SAMEA2204864	ERR434393	11657_6#39	Human	Blood	2003
BSAC	eo639	PRJEB4681	SAMEA2204865	ERR439563	11791_3#31	Human	Blood	2003
BSAC	eo640	PRJEB4681	SAMEA2204866	ERR434297	11657_5#39	Human	Blood	2003
BSAC	eo651	PRJEB4681	SAMEA2271753	ERR485894	12045_3#61	Human	Blood	2003
BSAC	eo652	PRJEB4681	SAMEA2204869	ERR434298	11657_5#40	Human	Blood	2003
BSAC	eo653	PRJEB4681	SAMEA2204870	ERR434299	11657_5#41	Human	Blood	2003
BSAC	eo654	PRJEB4681	SAMEA2204871	ERR435326	11679_6#35	Human	Blood	2003
BSAC	eo655	PRJEB4681	SAMEA2204872	ERR434683	11658_4#41	Human	Blood	2003
BSAC	eo656	PRJEB4681	SAMEA2204873	ERR434487	11657_7#37	Human	Blood	2003
BSAC	eo657	PRJEB4681	SAMEA2204874	ERR434394	11657_6#40	Human	Blood	2003
BSAC	eo658	PRJEB4681	SAMEA2204875	ERR439564	11791_3#32	Human	Blood	2003
BSAC	eo659	PRJEB4681	SAMEA2204876	ERR434300	11657_5#42	Human	Blood	2003
BSAC	eo660	PRJEB4681	SAMEA2204877	ERR435517	11679_8#34	Human	Blood	2003
BSAC	eo661	PRJEB4681	SAMEA2204878	ERR434488	11657_7#38	Human	Blood	2003
BSAC	eo662	PRJEB4681	SAMEA2204879	ERR439646	11791_6#19	Human	Blood	2003
BSAC	eo663	PRJEB4681	SAMEA2204880	ERR435518	11679_8#35	Human	Blood	2003
BSAC	eo664	PRJEB4681	SAMEA2204881	ERR435127	11679_4#28	Human	Blood	2003
BSAC	eo665	PRJEB4681	SAMEA2204882	ERR435519	11679_8#36	Human	Blood	2003
BSAC	eo666	PRJEB4681	SAMEA2205690	ERR435475	11679_7#88	Human	Blood	2003
BSAC	eo667	PRJEB4681	SAMEA2204883	ERR434804	11658_5#66	Human	Blood	2003
BSAC	eo668	PRJEB4681	SAMEA2204884	ERR435520	11679_8#37	Human	Blood	2003
BSAC	eo669	PRJEB4681	SAMEA2204885	ERR435063	11658_8#60	Human	Blood	2003
BSAC	eo670	PRJEB4681	SAMEA2204886	ERR434684	11658_4#42	Human	Blood	2003
BSAC	eo681	PRJEB4681	SAMEA2204887	ERR434982	11658_7#52	Human	Blood	2003
BSAC	eo682	PRJEB4681	SAMEA2204888	ERR434898	11658_6#64	Human	Blood	2003
BSAC	eo683	PRJEB4681	SAMEA2204863	ERR435325	11679_6#34	Human	Blood	2003
BSAC	eo684	PRJEB4681	SAMEA2204889	ERR434301	11657_5#43	Human	Blood	2003
BSAC	eo685	PRJEB4681	SAMEA2204890	ERR439707	11791_7#45	Human	Blood	2003
BSAC	eo686	PRJEB4681	SAMEA2204891	ERR435521	11679_8#38	Human	Blood	2003
BSAC	eo687	PRJEB4681	SAMEA2204892	ERR434805	11658_5#67	Human	Blood	2003
BSAC	eo688	PRJEB4681	SAMEA2204893	ERR435522	11679_8#39	Human	Blood	2003
BSAC	eo689	PRJEB4681	SAMEA2204894	ERR435064	11658_8#61	Human	Blood	2003
BSAC	eo690	PRJEB4681	SAMEA2204895	ERR435223	11679_5#28	Human	Blood	2003
BSAC	eo691	PRJEB4681	SAMEA2204896	ERR434685	11658_4#43	Human	Blood	2003
BSAC	eo692	PRJEB4681	SAMEA2204897	ERR434686	11658_4#44	Human	Blood	2003
BSAC	eo693	PRJEB4681	SAMEA2205062	ERR434495	11657_7#45	Human	Blood	2003
BSAC	eo694	PRJEB4681	SAMEA2204898	ERR434983	11658_7#53	Human	Blood	2003
BSAC	eo695	PRJEB4681	SAMEA2204899	ERR439708	11791_7#46	Human	Blood	2003
BSAC	eo696	PRJEB4681	SAMEA2205699	ERR434447	11657_6#93	Human	Blood	2003
BSAC	eo697	PRJEB4681	SAMEA2204900	ERR435523	11679_8#40	Human	Blood	2003
BSAC	eo698	PRJEB4681	SAMEA2204901	ERR435524	11679_8#41	Human	Blood	2003
BSAC	eo699	PRJEB4681	SAMEA2204902	ERR439709	11791_7#47	Human	Blood	2003
BSAC	eo700	PRJEB4681	SAMEA2205623	ERR435469	11679_7#82	Human	Blood	2003
BSAC	eo711	PRJEB4681	SAMEA2204903	ERR434984	11658_7#54	Human	Blood	2003
BSAC	eo712	PRJEB4681	SAMEA2204904	ERR439565	11791_3#33	Human	Blood	2003
BSAC	eo713	PRJEB4681	SAMEA2204905	ERR434395	11657_6#41	Human	Blood	2003
BSAC	eo714	PRJEB4681	SAMEA2204906	ERR439710	11791_7#48	Human	Blood	2003
BSAC	eo715	PRJEB4681	SAMEA2204907	ERR439566	11791_3#34	Human	Blood	2003
BSAC	eo716	PRJEB4681	SAMEA2204908	ERR434899	11658_6#65	Human	Blood	2003
BSAC	eo717	PRJEB4681	SAMEA2205622	ERR439599	11791_3#67	Human	Blood	2003
BSAC	eo718	PRJEB4681	SAMEA2204909	ERR435327	11679_6#36	Human	Blood	2003
BSAC	eo719	PRJEB4681	SAMEA2204910	ERR439567	11791_3#35	Human	Blood	2003
BSAC	eo72	PRJEB4681	SAMEA2204661	ERR434668	11658_4#26	Human	Blood	2001
BSAC	eo720	PRJEB4681	SAMEA2205621	ERR434442	11657_6#88	Human	Blood	2003
BSAC	eo73	PRJEB4681	SAMEA2204662	ERR435403	11679_7#16	Human	Blood	2001
BSAC	eo74	PRJEB4681	SAMEA2205700	ERR435192	11679_4#93	Human	Blood	2001
BSAC	eo75	PRJEB4681	SAMEA2204663	ERR435497	11679_8#14	Human	Blood	2001
BSAC	eo76	PRJEB4681	SAMEA2204664	ERR434382	11657_6#28	Human	Blood	2001
BSAC	eo761	PRJEB4681	SAMEA2204911	ERR434687	11658_4#45	Human	Blood	2004
BSAC	eo763	PRJEB4681	SAMEA2204912	ERR434985	11658_7#55	Human	Blood	2004
BSAC	eo764	PRJEB4681	SAMEA2204913	ERR434302	11657_5#44	Human	Blood	2004
BSAC	eo765	PRJEB4681	SAMEA2204914	ERR434489	11657_7#39	Human	Blood	2004
BSAC	eo766	PRJEB4681	SAMEA2204915	ERR434806	11658_5#68	Human	Blood	2004
BSAC	eo767	PRJEB4681	SAMEA2204916	ERR435065	11658_8#62	Human	Blood	2004
BSAC	eo768	PRJEB4681	SAMEA2204917	ERR434807	11658_5#69	Human	Blood	2004
BSAC	eo769	PRJEB4681	SAMEA2204918	ERR439711	11791_7#49	Human	Blood	2004
BSAC	eo770	PRJEB4681	SAMEA2204919	ERR435066	11658_8#63	Human	Blood	2004
BSAC	eo80	PRJEB4681	SAMEA2204665	ERR434477	11657_7#27	Human	Blood	2001
BSAC	eo801	PRJEB4681	SAMEA2204920	ERR434688	11658_4#46	Human	Blood	2004
BSAC	eo802	PRJEB4681	SAMEA2204921	ERR434490	11657_7#40	Human	Blood	2004
BSAC	eo803	PRJEB4681	SAMEA2205620	ERR434736	11658_4#94	Human	Blood	2004
BSAC	eo804	PRJEB4681	SAMEA2204922	ERR439712	11791_7#50	Human	Blood	2004
BSAC	eo805	PRJEB4681	SAMEA2204923	ERR435328	11679_6#37	Human	Blood	2004
BSAC	eo806_1	PRJEB4681	SAMEA2271755	ERR485896	12045_3#63	Human	Blood	2004
BSAC	eo806_2	PRJEB4681	SAMEA2204924	ERR434986	11658_7#56	Human	Blood	2004
BSAC	eo807	PRJEB4681	SAMEA2205635	ERR439605	11791_3#73	Human	Blood	2004
BSAC	eo808	PRJEB4681	SAMEA2204925	ERR435525	11679_8#42	Human	Blood	2004
BSAC	eo809	PRJEB4681	SAMEA2204926	ERR434808	11658_5#70	Human	Blood	2004
BSAC	eo810	PRJEB4681	SAMEA2204927	ERR439713	11791_7#51	Human	Blood	2004
BSAC	eo811	PRJEB4681	SAMEA2205691	ERR435382	11679_6#91	Human	Blood	2004
BSAC	eo812	PRJEB4681	SAMEA2204928	ERR434809	11658_5#71	Human	Blood	2004
BSAC	eo813	PRJEB4681	SAMEA2204929	ERR439568	11791_3#36	Human	Blood	2004
BSAC	eo814	PRJEB4681	SAMEA2204930	ERR435067	11658_8#64	Human	Blood	2004
BSAC	eo815	PRJEB4681	SAMEA2205634	ERR435374	11679_6#83	Human	Blood	2004
BSAC	eo816	PRJEB4681	SAMEA2205633	ERR439604	11791_3#72	Human	Blood	2004
BSAC	eo817	PRJEB4681	SAMEA2205632	ERR435276	11679_5#81	Human	Blood	2004
BSAC	eo818	PRJEB4681	SAMEA2204931	ERR434900	11658_6#66	Human	Blood	2004
BSAC	eo819	PRJEB4681	SAMEA2204932	ERR434810	11658_5#72	Human	Blood	2004
BSAC	eo820	PRJEB4681	SAMEA2204933	ERR435068	11658_8#65	Human	Blood	2004
BSAC	eo821	PRJEB4681	SAMEA2205692	ERR435282	11679_5#87	Human	Blood	2004
BSAC	eo822	PRJEB4681	SAMEA2205631	ERR434443	11657_6#89	Human	Blood	2004
BSAC	eo823	PRJEB4681	SAMEA2204934	ERR434987	11658_7#57	Human	Blood	2004
BSAC	eo824	PRJEB4681	SAMEA2204935	ERR434988	11658_7#58	Human	Blood	2004
BSAC	eo825	PRJEB4681	SAMEA2204936	ERR434396	11657_6#42	Human	Blood	2004
BSAC	eo826	PRJEB4681	SAMEA2204937	ERR435526	11679_8#43	Human	Blood	2004
BSAC	eo827	PRJEB4681	SAMEA2205693	ERR435190	11679_4#91	Human	Blood	2004
BSAC	eo828	PRJEB4681	SAMEA2205630	ERR439603	11791_3#71	Human	Blood	2004
BSAC	eo829	PRJEB4681	SAMEA2204938	ERR439569	11791_3#37	Human	Blood	2004
BSAC	eo830	PRJEB4681	SAMEA2204939	ERR439714	11791_7#52	Human	Blood	2004
BSAC	eo841	PRJEB4681	SAMEA2204940	ERR434901	11658_6#67	Human	Blood	2004
BSAC	eo842	PRJEB4681	SAMEA2204941	ERR434811	11658_5#73	Human	Blood	2004
BSAC	eo843	PRJEB4681	SAMEA2204942	ERR434902	11658_6#68	Human	Blood	2004
BSAC	eo844	PRJEB4681	SAMEA2204943	ERR434812	11658_5#74	Human	Blood	2004
BSAC	eo845	PRJEB4681	SAMEA2204944	ERR434813	11658_5#75	Human	Blood	2004
BSAC	eo847	PRJEB4681	SAMEA2205629	ERR439602	11791_3#70	Human	Blood	2004
BSAC	eo848	PRJEB4681	SAMEA2204946	ERR434903	11658_6#69	Human	Blood	2004
BSAC	eo849	PRJEB4681	SAMEA2204947	ERR435224	11679_5#29	Human	Blood	2004
BSAC	eo850	PRJEB4681	SAMEA2204948	ERR439715	11791_7#53	Human	Blood	2004
BSAC	eo881	PRJEB4681	SAMEA2204949	ERR434397	11657_6#43	Human	Blood	2004
BSAC	eo882	PRJEB4681	SAMEA2204950	ERR439716	11791_7#54	Human	Blood	2004
BSAC	eo883	PRJEB4681	SAMEA2204951	ERR434904	11658_6#70	Human	Blood	2004
BSAC	eo884	PRJEB4681	SAMEA2204952	ERR439647	11791_6#20	Human	Blood	2004
BSAC	eo885	PRJEB4681	SAMEA2204993	ERR435080	11658_8#77	Human	Blood	2004
BSAC	eo886	PRJEB4681	SAMEA2204994	ERR435081	11658_8#78	Human	Blood	2004
BSAC	eo887	PRJEB4681	SAMEA2204995	ERR435129	11679_4#30	Human	Blood	2004
BSAC	eo888	PRJEB4681	SAMEA2204996	ERR434911	11658_6#77	Human	Blood	2004
BSAC	eo889	PRJEB4681	SAMEA2204997	ERR435082	11658_8#79	Human	Blood	2004
BSAC	eo890	PRJEB4681	SAMEA2204998	ERR434912	11658_6#78	Human	Blood	2004
BSAC	eo91	PRJEB4681	SAMEA2204666	ERR434383	11657_6#29	Human	Blood	2001
BSAC	eo911	PRJEB4681	SAMEA2204999	ERR434690	11658_4#48	Human	Blood	2004
BSAC	eo912	PRJEB4681	SAMEA2205000	ERR439719	11791_7#57	Human	Blood	2004
BSAC	eo913	PRJEB4681	SAMEA2205001	ERR434492	11657_7#42	Human	Blood	2004
BSAC	eo914	PRJEB4681	SAMEA2205002	ERR434493	11657_7#43	Human	Blood	2004
BSAC	eo915	PRJEB4681	SAMEA2205003	ERR435083	11658_8#80	Human	Blood	2004
BSAC	eo916	PRJEB4681	SAMEA2205004	ERR435084	11658_8#81	Human	Blood	2004
BSAC	eo917	PRJEB4681	SAMEA2205005	ERR435085	11658_8#82	Human	Blood	2004
BSAC	eo918	PRJEB4681	SAMEA2205006	ERR435415	11679_7#28	Human	Blood	2004
BSAC	eo919	PRJEB4681	SAMEA2205007	ERR434691	11658_4#49	Human	Blood	2004
BSAC	eo920	PRJEB4681	SAMEA2205008	ERR434304	11657_5#46	Human	Blood	2004
BSAC	eo921	PRJEB4681	SAMEA2205009	ERR435086	11658_8#83	Human	Blood	2004
BSAC	eo922	PRJEB4681	SAMEA2205010	ERR434578	11658_3#32	Human	Blood	2004
BSAC	eo923	PRJEB4681	SAMEA2205011	ERR434579	11658_3#33	Human	Blood	2004
BSAC	eo924	PRJEB4681	SAMEA2204980	ERR435074	11658_8#71	Human	Blood	2004
BSAC	eo925	PRJEB4681	SAMEA2205012	ERR439648	11791_6#21	Human	Blood	2004
BSAC	eo926	PRJEB4681	SAMEA2204981	ERR435075	11658_8#72	Human	Blood	2004
BSAC	eo927	PRJEB4681	SAMEA2204982	ERR435076	11658_8#73	Human	Blood	2004
BSAC	eo928	PRJEB4681	SAMEA2271749	ERR485890	12045_3#57	Human	Blood	2004
BSAC	eo929	PRJEB4681	SAMEA2205014	ERR434398	11657_6#44	Human	Blood	2004
BSAC	eo93	PRJEB4681	SAMEA2205748	ERR439627	11791_3#95	Human	Blood	2001
BSAC	eo930	PRJEB4681	SAMEA2205015	ERR434494	11657_7#44	Human	Blood	2004
BSAC	eo94	PRJEB4681	SAMEA2204667	ERR435311	11679_6#20	Human	Blood	2001
BSAC	eo941	PRJEB4681	SAMEA2205016	ERR434821	11658_5#83	Human	Blood	2004
BSAC	eo942	PRJEB4681	SAMEA2205017	ERR435087	11658_8#84	Human	Blood	2004
BSAC	eo943	PRJEB4681	SAMEA2205018	ERR434913	11658_6#79	Human	Blood	2004
BSAC	eo944	PRJEB4681	SAMEA2205019	ERR435088	11658_8#85	Human	Blood	2004
BSAC	eo945	PRJEB4681	SAMEA2271756	ERR485897	12045_3#64	Human	Blood	2004
BSAC	eo946	PRJEB4681	SAMEA2205021	ERR435089	11658_8#86	Human	Blood	2004
BSAC	eo947	PRJEB4681	SAMEA2205022	ERR434914	11658_6#80	Human	Blood	2004
BSAC	eo948	PRJEB4681	SAMEA2205023	ERR434915	11658_6#81	Human	Blood	2004
BSAC	eo949	PRJEB4681	SAMEA2205024	ERR434994	11658_7#64	Human	Blood	2004
BSAC	eo95	PRJEB4681	SAMEA2204668	ERR435116	11679_4#17	Human	Blood	2001
BSAC	eo950	PRJEB4681	SAMEA2205025	ERR435090	11658_8#87	Human	Blood	2004
BSAC	eo951	PRJEB4681	SAMEA2205026	ERR439720	11791_7#58	Human	Blood	2004
BSAC	eo952	PRJEB4681	SAMEA2205027	ERR434916	11658_6#82	Human	Blood	2004
BSAC	eo953	PRJEB4681	SAMEA2205028	ERR434822	11658_5#84	Human	Blood	2004
BSAC	eo954	PRJEB4681	SAMEA2205029	ERR439721	11791_7#59	Human	Blood	2004
BSAC	eo955	PRJEB4681	SAMEA2205030	ERR434692	11658_4#50	Human	Blood	2004
BSAC	eo956	PRJEB4681	SAMEA2205031	ERR434917	11658_6#83	Human	Blood	2004
BSAC	eo957	PRJEB4681	SAMEA2205032	ERR434823	11658_5#85	Human	Blood	2004
BSAC	eo958	PRJEB4681	SAMEA2205033	ERR434693	11658_4#51	Human	Blood	2004
BSAC	eo959	PRJEB4681	SAMEA2204984	ERR435077	11658_8#74	Human	Blood	2004
BSAC	eo96	PRJEB4681	SAMEA2204669	ERR435404	11679_7#17	Human	Blood	2001
BSAC	eo960	PRJEB4681	SAMEA2205034	ERR434694	11658_4#52	Human	Blood	2004
BSAC	eo97	PRJEB4681	SAMEA2204670	ERR435117	11679_4#18	Human	Blood	2001
BSAC	eo971	PRJEB4681	SAMEA2205035	ERR434824	11658_5#86	Human	Blood	2004
BSAC	eo972	PRJEB4681	SAMEA2205036	ERR434918	11658_6#84	Human	Blood	2004
BSAC	eo973	PRJEB4681	SAMEA2205037	ERR435091	11658_8#88	Human	Blood	2004
BSAC	eo974	PRJEB4681	SAMEA2205038	ERR435092	11658_8#89	Human	Blood	2004
BSAC	eo975	PRJEB4681	SAMEA2205039	ERR434305	11657_5#47	Human	Blood	2004
BSAC	eo976	PRJEB4681	SAMEA2205040	ERR435093	11658_8#90	Human	Blood	2004
BSAC	eo977	PRJEB4681	SAMEA2205041	ERR439722	11791_7#60	Human	Blood	2004
BSAC	eo978	PRJEB4681	SAMEA2205042	ERR439649	11791_6#22	Human	Blood	2004
BSAC	eo979	PRJEB4681	SAMEA2205043	ERR439723	11791_7#61	Human	Blood	2004
BSAC	eo98	PRJEB4681	SAMEA2204671	ERR435118	11679_4#19	Human	Blood	2001
BSAC	eo980	PRJEB4681	SAMEA2205044	ERR435130	11679_4#31	Human	Blood	2004
BSAC	eo99	PRJEB4681	SAMEA2204958	ERR434990	11658_7#60	Human	Blood	2001
CUH	ECO0219	PRJEB4681	SAMEA2204437	ERR434453	11657_7#3	Human	Blood	2010
CUH	ECO0009	PRJEB4681	SAMEA2204237	ERR434742	11658_5#4	Human	Blood	2007
CUH	ECO0304	PRJEB4681	SAMEA2204525	ERR434873	11658_6#39	Human	Blood	2011
CUH	ECO0174	PRJEB4681	SAMEA2204402	ERR435043	11658_8#40	Human	Blood	2009
CUH	ECO0309	PRJEB4681	SAMEA2204529	ERR435048	11658_8#45	Human	Blood	2011
CUH	ECO0251	PRJEB4681	SAMEA2204468	ERR435391	11679_7#4	Human	Blood	2010
CUH	ECO0264	PRJEB4681	SAMEA2204481	ERR435487	11679_8#4	Human	Blood	2011
CUH	ECO0423	PRJEB4681	SAMEA2204632	ERR439536	11791_3#4	Human	Blood	2012
CUH	ECO0002	PRJEB4681	SAMEA2204230	ERR434259	11657_5#1	Human	Blood	2006
CUH	ECO0228	PRJEB4681	SAMEA2204445	ERR434366	11657_6#12	Human	Blood	2010
CUH	ECO0279	PRJEB4681	SAMEA2204496	ERR434557	11658_3#11	Human	Blood	2011
CUH	ECO0408	PRJEB4681	SAMEA2204619	ERR434560	11658_3#14	Human	Blood	2012
CUH	ECO0364	PRJEB4681	SAMEA2204693	ERR434670	11658_4#28	Human	Blood	2012
CUH	ECO0084	PRJEB4681	SAMEA2204312	ERR434756	11658_5#18	Human	Blood	2008
CUH	ECO0004	PRJEB4681	SAMEA2204232	ERR434739	11658_5#1	Human	Blood	2006
CUH	ECO0283	PRJEB4681	SAMEA2204500	ERR435109	11679_4#10	Human	Blood	2011
CUH	ECO0142	PRJEB4681	SAMEA2204370	ERR439634	11791_6#6	Human	Blood	2009
CUH	ECO0129	PRJEB4681	SAMEA2204357	ERR439681	11791_7#17	Human	Blood	2009
CUH	ECO0128	PRJEB4681	SAMEA2204356	ERR434769	11658_5#31	Human	Blood	2009
CUH	ECO0312	PRJEB4681	SAMEA2204532	ERR434784	11658_5#46	Human	Blood	2011
CUH	ECO0024	PRJEB4681	SAMEA2204252	ERR434745	11658_5#7	Human	Blood	2007
CUH	ECO0150	PRJEB4681	SAMEA2204378	ERR434861	11658_6#27	Human	Blood	2009
CUH	ECO0332	PRJEB4681	SAMEA2204550	ERR434878	11658_6#44	Human	Blood	2012
CUH	ECO0334	PRJEB4681	SAMEA2204552	ERR434879	11658_6#45	Human	Blood	2012
CUH	ECO0378	PRJEB4681	SAMEA2204597	ERR434889	11658_6#55	Human	Blood	2012
CUH	ECO0110	PRJEB4681	SAMEA2204338	ERR434944	11658_7#14	Human	Blood	2008
CUH	ECO0021	PRJEB4681	SAMEA2204249	ERR435027	11658_8#24	Human	Blood	2007
CUH	ECO0306	PRJEB4681	SAMEA2204691	ERR435059	11658_8#56	Human	Blood	2011
CUH	ECO0427	PRJEB4681	SAMEA2204635	ERR435208	11679_5#13	Human	Blood	2012
CUH	ECO0277	PRJEB4681	SAMEA2204494	ERR435299	11679_6#8	Human	Blood	2011
CUH	ECO0352	PRJEB4681	SAMEA2204570	ERR439533	11791_3#1	Human	Blood	2012
CUH	ECO0429	PRJEB4681	SAMEA2204636	ERR439537	11791_3#5	Human	Blood	2012
CUH	ECO0288	PRJEB4681	SAMEA2204505	ERR434275	11657_5#17	Human	Blood	2011
CUH	ECO0133	PRJEB4681	SAMEA2204361	ERR434657	11658_4#15	Human	Blood	2009
CUH	ECO0083	PRJEB4681	SAMEA2204311	ERR434755	11658_5#17	Human	Blood	2008
CUH	ECO0091	PRJEB4681	SAMEA2204319	ERR434854	11658_6#20	Human	Blood	2008
CUH	ECO0191	PRJEB4681	SAMEA2204513	ERR434869	11658_6#35	Human	Blood	2010
CUH	ECO0343	PRJEB4681	SAMEA2204561	ERR435056	11658_8#53	Human	Blood	2012
CUH	ECO0035	PRJEB4681	SAMEA2204263	ERR434932	11658_7#2	Human	Blood	2007
CUH	ECO0400	PRJEB4681	SAMEA2204611	ERR435306	11679_6#15	Human	Blood	2012
CUH	ECO0287	PRJEB4681	SAMEA2204504	ERR434468	11657_7#18	Human	Blood	2011
CUH	ECO0198	PRJEB4681	SAMEA2204520	ERR434278	11657_5#20	Human	Blood	2010
CUH	ECO0226	PRJEB4681	SAMEA2204443	ERR434455	11657_7#5	Human	Blood	2010
CUH	ECO0355	PRJEB4681	SAMEA2204573	ERR434883	11658_6#49	Human	Blood	2012
CUH	ECO0323	PRJEB4681	SAMEA2204541	ERR435053	11658_8#50	Human	Blood	2011
CUH	ECO0341	PRJEB4681	SAMEA2204559	ERR435055	11658_8#52	Human	Blood	2012
CUH	ECO0389	PRJEB4681	SAMEA2204601	ERR435112	11679_4#13	Human	Blood	2012
CUH	ECO0285	PRJEB4681	SAMEA2204502	ERR435396	11679_7#9	Human	Blood	2011
CUH	ECO0331	PRJEB4681	SAMEA2204549	ERR439690	11791_7#26	Human	Blood	2012
CUH	ECO0290	PRJEB4681	SAMEA2204507	ERR434374	11657_6#20	Human	Blood	2011
CUH	ECO0240	PRJEB4681	SAMEA2204457	ERR434460	11657_7#10	Human	Blood	2010
CUH	ECO0071	PRJEB4681	SAMEA2204299	ERR435032	11658_8#29	Human	Blood	2008
CUH	ECO0349	PRJEB4681	SAMEA2204567	ERR434663	11658_4#21	Human	Blood	2012
CUH	ECO0369	PRJEB4681	SAMEA2204584	ERR434886	11658_6#52	Human	Blood	2012
CUH	ECO0337	PRJEB4681	SAMEA2204555	ERR439694	11791_7#30	Human	Blood	2012
CUH	ECO0247	PRJEB4681	SAMEA2204464	ERR434463	11657_7#13	Human	Blood	2010
CUH	ECO0254	PRJEB4681	SAMEA2204471	ERR434553	11658_3#7	Human	Blood	2011
CUH	ECO0124	PRJEB4681	SAMEA2204352	ERR434656	11658_4#14	Human	Blood	2009
CUH	ECO0055	PRJEB4681	SAMEA2204283	ERR434846	11658_6#12	Human	Blood	2007
CUH	ECO0348	PRJEB4681	SAMEA2204566	ERR434882	11658_6#48	Human	Blood	2012
CUH	ECO0153	PRJEB4681	SAMEA2204381	ERR434659	11658_4#17	Human	Blood	2009
CUH	ECO0025	PRJEB4681	SAMEA2204253	ERR434746	11658_5#8	Human	Blood	2007
CUH	ECO0239	PRJEB4681	SAMEA2204456	ERR434272	11657_5#14	Human	Blood	2010
CUH	ECO0204	PRJEB4681	SAMEA2204423	ERR434549	11658_3#3	Human	Blood	2010
CUH	ECO0379	PRJEB4681	SAMEA2205701	ERR434636	11658_3#90	Human	Blood	2012
CUH	ECO0265	PRJEB4681	SAMEA2204482	ERR434555	11658_3#9	Human	Blood	2011
CUH	ECO0119	PRJEB4681	SAMEA2204347	ERR434653	11658_4#11	Human	Blood	2009
CUH	ECO0121	PRJEB4681	SAMEA2204349	ERR434654	11658_4#12	Human	Blood	2009
CUH	ECO0008	PRJEB4681	SAMEA2204236	ERR434645	11658_4#3	Human	Blood	2007
CUH	ECO0034	PRJEB4681	SAMEA2204262	ERR434748	11658_5#10	Human	Blood	2007
CUH	ECO0046	PRJEB4681	SAMEA2204274	ERR434751	11658_5#13	Human	Blood	2007
CUH	ECO0339	PRJEB4681	SAMEA2204557	ERR434787	11658_5#49	Human	Blood	2012
CUH	ECO0303	PRJEB4681	SAMEA2204588	ERR434794	11658_5#56	Human	Blood	2011
CUH	ECO0081	PRJEB4681	SAMEA2204309	ERR434851	11658_6#17	Human	Blood	2008
CUH	ECO0089	PRJEB4681	SAMEA2204317	ERR434853	11658_6#19	Human	Blood	2008
CUH	ECO0123	PRJEB4681	SAMEA2204351	ERR434857	11658_6#23	Human	Blood	2009
CUH	ECO0178	PRJEB4681	SAMEA2204406	ERR434866	11658_6#32	Human	Blood	2009
CUH	ECO0324	PRJEB4681	SAMEA2204542	ERR434876	11658_6#42	Human	Blood	2011
CUH	ECO0342	PRJEB4681	SAMEA2204560	ERR434881	11658_6#47	Human	Blood	2012
CUH	ECO0384	PRJEB4681	SAMEA2204595	ERR434964	11658_7#34	Human	Blood	2012
CUH	ECO0037	PRJEB4681	SAMEA2204265	ERR434933	11658_7#3	Human	Blood	2007
CUH	ECO0058	PRJEB4681	SAMEA2204286	ERR434936	11658_7#6	Human	Blood	2008
CUH	ECO0043	PRJEB4681	SAMEA2204271	ERR435029	11658_8#26	Human	Blood	2007
CUH	ECO0428	PRJEB4681	SAMEA2204698	ERR435060	11658_8#57	Human	Blood	2012
CUH	ECO0260	PRJEB4681	SAMEA2204477	ERR435199	11679_5#4	Human	Blood	2011
CUH	ECO0284	PRJEB4681	SAMEA2204501	ERR435301	11679_6#10	Human	Blood	2011
CUH	ECO0223	PRJEB4681	SAMEA2204440	ERR435295	11679_6#4	Human	Blood	2010
CUH	ECO0199	PRJEB4681	SAMEA2205689	ERR435381	11679_6#90	Human	Blood	2010
CUH	ECO0278	PRJEB4681	SAMEA2204495	ERR435300	11679_6#9	Human	Blood	2011
CUH	ECO0248	PRJEB4681	SAMEA2204465	ERR435485	11679_8#2	Human	Blood	2010
CUH	ECO0363	PRJEB4681	SAMEA2204581	ERR439534	11791_3#2	Human	Blood	2012
CUH	ECO0057	PRJEB4681	SAMEA2204285	ERR439630	11791_6#2	Human	Blood	2008
CUH	ECO0090	PRJEB4681	SAMEA2204318	ERR439631	11791_6#3	Human	Blood	2008
CUH	ECO0383	PRJEB4681	SAMEA2204594	ERR439699	11791_7#36	Human	Blood	2012
CUH	ECO0208	PRJEB4681	SAMEA2204427	ERR434270	11657_5#12	Human	Blood	2010
CUH	ECO0294	PRJEB4681	SAMEA2204511	ERR434277	11657_5#19	Human	Blood	2011
CUH	ECO0016	PRJEB4681	SAMEA2204244	ERR434261	11657_5#3	Human	Blood	2007
CUH	ECO0134	PRJEB4681	SAMEA2204362	ERR434264	11657_5#6	Human	Blood	2009
CUH	ECO0231	PRJEB4681	SAMEA2204448	ERR434367	11657_6#13	Human	Blood	2010
CUH	ECO0276	PRJEB4681	SAMEA2204493	ERR434373	11657_6#19	Human	Blood	2011
CUH	ECO0415	PRJEB4681	SAMEA2204625	ERR434378	11657_6#24	Human	Blood	2012
CUH	ECO0097	PRJEB4681	SAMEA2204325	ERR434357	11657_6#3	Human	Blood	2008
CUH	ECO0242	PRJEB4681	SAMEA2204459	ERR434461	11657_7#11	Human	Blood	2010
CUH	ECO0274	PRJEB4681	SAMEA2204491	ERR434467	11657_7#17	Human	Blood	2011
CUH	ECO0185	PRJEB4681	SAMEA2204413	ERR434451	11657_7#1	Human	Blood	2009
CUH	ECO0398	PRJEB4681	SAMEA2204609	ERR434470	11657_7#20	Human	Blood	2012
CUH	ECO0225	PRJEB4681	SAMEA2204442	ERR434454	11657_7#4	Human	Blood	2010
CUH	ECO0221	PRJEB4681	SAMEA2204438	ERR434551	11658_3#5	Human	Blood	2010
CUH	ECO0168	PRJEB4681	SAMEA2204396	ERR434661	11658_4#19	Human	Blood	2009
CUH	ECO0093	PRJEB4681	SAMEA2204321	ERR434650	11658_4#8	Human	Blood	2008
CUH	ECO0044	PRJEB4681	SAMEA2204272	ERR434750	11658_5#12	Human	Blood	2007
CUH	ECO0062	PRJEB4681	SAMEA2204290	ERR434753	11658_5#15	Human	Blood	2008
CUH	ECO0073	PRJEB4681	SAMEA2204301	ERR434754	11658_5#16	Human	Blood	2008
CUH	ECO0099	PRJEB4681	SAMEA2204327	ERR434758	11658_5#20	Human	Blood	2008
CUH	ECO0102	PRJEB4681	SAMEA2204330	ERR434761	11658_5#23	Human	Blood	2008
CUH	ECO0112	PRJEB4681	SAMEA2204340	ERR434765	11658_5#27	Human	Blood	2008
CUH	ECO0120	PRJEB4681	SAMEA2204348	ERR434767	11658_5#29	Human	Blood	2009
CUH	ECO0154	PRJEB4681	SAMEA2204382	ERR434774	11658_5#36	Human	Blood	2009
CUH	ECO0147	PRJEB4681	SAMEA2204375	ERR434859	11658_6#25	Human	Blood	2009
CUH	ECO0011	PRJEB4681	SAMEA2204239	ERR434836	11658_6#2	Human	Blood	2007
CUH	ECO0182	PRJEB4681	SAMEA2204410	ERR434867	11658_6#33	Human	Blood	2009
CUH	ECO0017	PRJEB4681	SAMEA2204245	ERR434838	11658_6#4	Human	Blood	2007
CUH	ECO0360	PRJEB4681	SAMEA2204578	ERR434884	11658_6#50	Human	Blood	2012
CUH	ECO0368	PRJEB4681	SAMEA2204583	ERR434885	11658_6#51	Human	Blood	2012
CUH	ECO0375	PRJEB4681	SAMEA2204591	ERR434888	11658_6#54	Human	Blood	2012
CUH	ECO0385	PRJEB4681	SAMEA2204695	ERR434891	11658_6#57	Human	Blood	2012
CUH	ECO0019	PRJEB4681	SAMEA2204247	ERR434839	11658_6#5	Human	Blood	2007
CUH	ECO0045	PRJEB4681	SAMEA2204273	ERR434842	11658_6#8	Human	Blood	2007
CUH	ECO0047	PRJEB4681	SAMEA2204275	ERR434843	11658_6#9	Human	Blood	2007
CUH	ECO0149	PRJEB4681	SAMEA2204377	ERR434949	11658_7#19	Human	Blood	2009
CUH	ECO0170	PRJEB4681	SAMEA2204398	ERR434952	11658_7#22	Human	Blood	2009
CUH	ECO0376	PRJEB4681	SAMEA2204596	ERR434965	11658_7#35	Human	Blood	2012
CUH	ECO0386	PRJEB4681	SAMEA2204599	ERR434966	11658_7#36	Human	Blood	2012
CUH	ECO0041	PRJEB4681	SAMEA2204269	ERR434935	11658_7#5	Human	Blood	2007
CUH	ECO0075	PRJEB4681	SAMEA2204303	ERR434939	11658_7#9	Human	Blood	2008
CUH	ECO0070	PRJEB4681	SAMEA2204298	ERR435031	11658_8#28	Human	Blood	2008
CUH	ECO0077	PRJEB4681	SAMEA2204305	ERR435034	11658_8#31	Human	Blood	2008
CUH	ECO0105	PRJEB4681	SAMEA2204333	ERR435037	11658_8#34	Human	Blood	2008
CUH	ECO0127	PRJEB4681	SAMEA2204355	ERR435038	11658_8#35	Human	Blood	2009
CUH	ECO0156	PRJEB4681	SAMEA2204384	ERR435041	11658_8#38	Human	Blood	2009
CUH	ECO0189	PRJEB4681	SAMEA2204417	ERR435046	11658_8#43	Human	Blood	2010
CUH	ECO0197	PRJEB4681	SAMEA2204519	ERR435111	11679_4#12	Human	Blood	2010
CUH	ECO0417	PRJEB4681	SAMEA2204627	ERR435115	11679_4#16	Human	Blood	2012
CUH	ECO0200	PRJEB4681	SAMEA2204419	ERR435101	11679_4#2	Human	Blood	2010
CUH	ECO0209	PRJEB4681	SAMEA2204428	ERR435102	11679_4#3	Human	Blood	2010
CUH	ECO0249	PRJEB4681	SAMEA2204466	ERR435106	11679_4#7	Human	Blood	2010
CUH	ECO0273	PRJEB4681	SAMEA2204490	ERR435108	11679_4#9	Human	Blood	2011
CUH	ECO0418	PRJEB4681	SAMEA2204628	ERR435206	11679_5#11	Human	Blood	2012
CUH	ECO0272	PRJEB4681	SAMEA2204489	ERR435200	11679_5#5	Human	Blood	2011
CUH	ECO0162	PRJEB4681	SAMEA2204390	ERR435292	11679_6#1	Human	Blood	2009
CUH	ECO0409	PRJEB4681	SAMEA2204620	ERR435398	11679_7#11	Human	Blood	2012
CUH	ECO0416	PRJEB4681	SAMEA2204626	ERR435493	11679_8#10	Human	Blood	2012
CUH	ECO0292	PRJEB4681	SAMEA2204509	ERR439637	11791_6#10	Human	Blood	2011
CUH	ECO0064	PRJEB4681	SAMEA2204292	ERR439676	11791_7#12	Human	Blood	2008
CUH	ECO0078	PRJEB4681	SAMEA2204306	ERR439677	11791_7#13	Human	Blood	2008
CUH	ECO0079	PRJEB4681	SAMEA2204307	ERR439678	11791_7#14	Human	Blood	2008
CUH	ECO0143	PRJEB4681	SAMEA2204371	ERR439683	11791_7#19	Human	Blood	2009
CUH	ECO0014	PRJEB4681	SAMEA2204242	ERR439666	11791_7#1	Human	Blood	2007
CUH	ECO0179	PRJEB4681	SAMEA2204407	ERR439686	11791_7#22	Human	Blood	2009
CUH	ECO0328	PRJEB4681	SAMEA2204546	ERR439689	11791_7#25	Human	Blood	2012
CUH	ECO0335	PRJEB4681	SAMEA2204553	ERR439692	11791_7#28	Human	Blood	2012
CUH	ECO0350	PRJEB4681	SAMEA2204568	ERR439697	11791_7#34	Human	Blood	2012
CUH	ECO0028	PRJEB4681	SAMEA2204256	ERR439669	11791_7#4	Human	Blood	2007
CUH	ECO0146	PRJEB4681	SAMEA2204374	ERR434773	11658_5#35	Human	Blood	2009
CUH	ECO0086	PRJEB4681	SAMEA2204314	ERR434852	11658_6#18	Human	Blood	2008
CUH	ECO0195	PRJEB4681	SAMEA2204517	ERR434871	11658_6#37	Human	Blood	2010
CUH	ECO0040	PRJEB4681	SAMEA2204268	ERR434840	11658_6#6	Human	Blood	2007
CUH	ECO0169	PRJEB4681	SAMEA2204397	ERR434951	11658_7#21	Human	Blood	2009
CUH	ECO0176	PRJEB4681	SAMEA2204404	ERR434778	11658_5#40	Human	Blood	2009
CUH	ECO0030	PRJEB4681	SAMEA2204258	ERR434747	11658_5#9	Human	Blood	2007
CUH	ECO0053	PRJEB4681	SAMEA2204281	ERR434845	11658_6#11	Human	Blood	2007
CUH	ECO0074	PRJEB4681	SAMEA2204302	ERR434850	11658_6#16	Human	Blood	2008
CUH	ECO0412	PRJEB4681	SAMEA2205625	ERR439600	11791_3#68	Human	Blood	2012
CUH	ECO0370	PRJEB4681	SAMEA2204585	ERR434792	11658_5#54	Human	Blood	2012
CUH	ECO0291	PRJEB4681	SAMEA2204508	ERR434469	11657_7#19	Human	Blood	2011
CUH	ECO0336	PRJEB4681	SAMEA2204554	ERR439693	11791_7#29	Human	Blood	2012
CUH	ECO0022	PRJEB4681	SAMEA2204250	ERR439668	11791_7#3	Human	Blood	2007
CUH	ECO0256	PRJEB4681	SAMEA2204473	ERR434273	11657_5#15	Human	Blood	2011
CUH	ECO0010	PRJEB4681	SAMEA2204238	ERR434260	11657_5#2	Human	Blood	2007
CUH	ECO0295	PRJEB4681	SAMEA2204512	ERR434375	11657_6#21	Human	Blood	2011
CUH	ECO0406	PRJEB4681	SAMEA2204617	ERR434376	11657_6#22	Human	Blood	2012
CUH	ECO0067	PRJEB4681	SAMEA2204295	ERR434356	11657_6#2	Human	Blood	2008
CUH	ECO0135	PRJEB4681	SAMEA2204363	ERR434360	11657_6#6	Human	Blood	2009
CUH	ECO0259	PRJEB4681	SAMEA2204476	ERR434466	11657_7#16	Human	Blood	2011
CUH	ECO0217	PRJEB4681	SAMEA2204435	ERR434452	11657_7#2	Human	Blood	2010
CUH	ECO0234	PRJEB4681	SAMEA2204451	ERR434458	11657_7#8	Human	Blood	2010
CUH	ECO0141	PRJEB4681	SAMEA2204369	ERR434658	11658_4#16	Human	Blood	2009
CUH	ECO0194	PRJEB4681	SAMEA2204516	ERR434662	11658_4#20	Human	Blood	2010
CUH	ECO0401	PRJEB4681	SAMEA2204612	ERR434666	11658_4#24	Human	Blood	2012
CUH	ECO0403	PRJEB4681	SAMEA2204614	ERR434667	11658_4#25	Human	Blood	2012
CUH	ECO0027	PRJEB4681	SAMEA2204255	ERR434647	11658_4#5	Human	Blood	2007
CUH	ECO0125	PRJEB4681	SAMEA2204353	ERR434768	11658_5#30	Human	Blood	2009
CUH	ECO0139	PRJEB4681	SAMEA2204367	ERR434771	11658_5#33	Human	Blood	2009
CUH	ECO0023	PRJEB4681	SAMEA2204251	ERR434744	11658_5#6	Human	Blood	2007
CUH	ECO0006	PRJEB4681	SAMEA2204234	ERR434835	11658_6#1	Human	Blood	2007
CUH	ECO0148	PRJEB4681	SAMEA2204376	ERR434860	11658_6#26	Human	Blood	2009
CUH	ECO0320	PRJEB4681	SAMEA2204539	ERR434874	11658_6#40	Human	Blood	2011
CUH	ECO0380	PRJEB4681	SAMEA2204598	ERR434890	11658_6#56	Human	Blood	2012
CUH	ECO0138	PRJEB4681	SAMEA2204366	ERR434948	11658_7#18	Human	Blood	2009
CUH	ECO0020	PRJEB4681	SAMEA2204248	ERR434931	11658_7#1	Human	Blood	2007
CUH	ECO0196	PRJEB4681	SAMEA2204518	ERR434957	11658_7#27	Human	Blood	2010
CUH	ECO0315	PRJEB4681	SAMEA2204535	ERR434959	11658_7#29	Human	Blood	2011
CUH	ECO0180	PRJEB4681	SAMEA2204408	ERR435044	11658_8#41	Human	Blood	2009
CUH	ECO0314	PRJEB4681	SAMEA2204534	ERR435049	11658_8#46	Human	Blood	2011
CUH	ECO0316	PRJEB4681	SAMEA2204536	ERR435050	11658_8#47	Human	Blood	2011
CUH	ECO0317	PRJEB4681	SAMEA2204537	ERR435051	11658_8#48	Human	Blood	2011
CUH	ECO0357	PRJEB4681	SAMEA2204575	ERR435057	11658_8#54	Human	Blood	2012
CUH	ECO0293	PRJEB4681	SAMEA2204510	ERR435110	11679_4#11	Human	Blood	2011
CUH	ECO0399	PRJEB4681	SAMEA2204610	ERR435114	11679_4#15	Human	Blood	2012
CUH	ECO0235	PRJEB4681	SAMEA2204452	ERR435104	11679_4#5	Human	Blood	2010
CUH	ECO0236	PRJEB4681	SAMEA2204453	ERR435198	11679_5#3	Human	Blood	2010
CUH	ECO0402	PRJEB4681	SAMEA2204613	ERR435204	11679_5#9	Human	Blood	2012
CUH	ECO0202	PRJEB4681	SAMEA2204421	ERR435388	11679_7#1	Human	Blood	2010
CUH	ECO0261	PRJEB4681	SAMEA2204478	ERR435393	11679_7#6	Human	Blood	2011
CUH	ECO0308	PRJEB4681	SAMEA2204528	ERR435490	11679_8#7	Human	Blood	2011
CUH	ECO0390	PRJEB4681	SAMEA2204602	ERR435492	11679_8#9	Human	Blood	2012
CUH	ECO0113	PRJEB4681	SAMEA2204341	ERR439632	11791_6#4	Human	Blood	2008
CUH	ECO0063	PRJEB4681	SAMEA2204291	ERR439675	11791_7#11	Human	Blood	2008
CUH	ECO0082	PRJEB4681	SAMEA2204310	ERR439679	11791_7#15	Human	Blood	2008
CUH	ECO0131	PRJEB4681	SAMEA2204359	ERR439682	11791_7#18	Human	Blood	2009
CUH	ECO0160	PRJEB4681	SAMEA2204388	ERR439684	11791_7#20	Human	Blood	2009
CUH	ECO0310	PRJEB4681	SAMEA2204530	ERR439687	11791_7#23	Human	Blood	2011
CUH	ECO0326	PRJEB4681	SAMEA2204544	ERR439688	11791_7#24	Human	Blood	2012
CUH	ECO0344	PRJEB4681	SAMEA2204562	ERR439696	11791_7#33	Human	Blood	2012
CUH	ECO0358	PRJEB4681	SAMEA2204576	ERR439698	11791_7#35	Human	Blood	2012
CUH	ECO0117	PRJEB4681	SAMEA2204345	ERR439680	11791_7#16	Human	Blood	2009
CUH	ECO0115	PRJEB4681	SAMEA2204343	ERR439633	11791_6#5	Human	Blood	2009
CUH	ECO0069	PRJEB4681	SAMEA2204297	ERR434849	11658_6#15	Human	Blood	2008
CUH	ECO0122	PRJEB4681	SAMEA2204350	ERR434655	11658_4#13	Human	Blood	2009
CUH	ECO0183	PRJEB4681	SAMEA2204411	ERR434954	11658_7#24	Human	Blood	2009
CUH	ECO0263	PRJEB4681	SAMEA2204480	ERR434371	11657_6#17	Human	Blood	2011
CUH	ECO0229	PRJEB4681	SAMEA2204446	ERR434456	11657_7#6	Human	Blood	2010
CUH	ECO0108	PRJEB4681	SAMEA2204336	ERR434652	11658_4#10	Human	Blood	2008
CUH	ECO0003	PRJEB4681	SAMEA2204231	ERR434644	11658_4#2	Human	Blood	2006
CUH	ECO0100	PRJEB4681	SAMEA2204328	ERR434759	11658_5#21	Human	Blood	2008
CUH	ECO0347	PRJEB4681	SAMEA2204565	ERR434789	11658_5#51	Human	Blood	2012
CUH	ECO0371	PRJEB4681	SAMEA2204586	ERR434793	11658_5#55	Human	Blood	2012
CUH	ECO0152	PRJEB4681	SAMEA2204380	ERR434862	11658_6#28	Human	Blood	2009
CUH	ECO0012	PRJEB4681	SAMEA2204240	ERR434837	11658_6#3	Human	Blood	2007
CUH	ECO0144	PRJEB4681	SAMEA2204372	ERR435039	11658_8#36	Human	Blood	2009
CUH	ECO0373	PRJEB4681	SAMEA2204589	ERR435491	11679_8#8	Human	Blood	2012
CUH	ECO0340	PRJEB4681	SAMEA2204558	ERR439695	11791_7#32	Human	Blood	2012
CUH	ECO0410	PRJEB4681	SAMEA2204621	ERR435205	11679_5#10	Human	Blood	2012
CUH	ECO0205	PRJEB4681	SAMEA2204424	ERR434269	11657_5#11	Human	Blood	2010
CUH	ECO0211	PRJEB4681	SAMEA2204430	ERR434271	11657_5#13	Human	Blood	2010
CUH	ECO0395	PRJEB4681	SAMEA2204606	ERR434280	11657_5#22	Human	Blood	2012
CUH	ECO0420	PRJEB4681	SAMEA2204630	ERR434282	11657_5#24	Human	Blood	2012
CUH	ECO0366	PRJEB4681	SAMEA2204694	ERR434286	11657_5#28	Human	Blood	2012
CUH	ECO0140	PRJEB4681	SAMEA2204368	ERR434265	11657_5#7	Human	Blood	2009
CUH	ECO0157	PRJEB4681	SAMEA2204385	ERR434266	11657_5#8	Human	Blood	2009
CUH	ECO0222	PRJEB4681	SAMEA2204439	ERR434365	11657_6#11	Human	Blood	2010
CUH	ECO0237	PRJEB4681	SAMEA2204454	ERR434368	11657_6#14	Human	Blood	2010
CUH	ECO0244	PRJEB4681	SAMEA2204461	ERR434370	11657_6#16	Human	Blood	2010
CUH	ECO0414	PRJEB4681	SAMEA2204624	ERR434377	11657_6#23	Human	Blood	2012
CUH	ECO0201	PRJEB4681	SAMEA2204420	ERR434361	11657_6#7	Human	Blood	2010
CUH	ECO0243	PRJEB4681	SAMEA2204460	ERR434462	11657_7#12	Human	Blood	2010
CUH	ECO0404	PRJEB4681	SAMEA2204615	ERR434471	11657_7#21	Human	Blood	2012
CUH	ECO0407	PRJEB4681	SAMEA2204618	ERR434472	11657_7#22	Human	Blood	2012
CUH	ECO0411	PRJEB4681	SAMEA2204622	ERR434473	11657_7#23	Human	Blood	2012
CUH	ECO0233	PRJEB4681	SAMEA2204450	ERR434457	11657_7#7	Human	Blood	2010
CUH	ECO0218	PRJEB4681	SAMEA2204436	ERR434550	11658_3#4	Human	Blood	2010
CUH	ECO0297	PRJEB4681	SAMEA2205626	ERR434632	11658_3#86	Human	Blood	2011
CUH	ECO0258	PRJEB4681	SAMEA2204475	ERR434554	11658_3#8	Human	Blood	2011
CUH	ECO0163	PRJEB4681	SAMEA2204391	ERR434660	11658_4#18	Human	Blood	2009
CUH	ECO0353	PRJEB4681	SAMEA2204571	ERR434664	11658_4#22	Human	Blood	2012
CUH	ECO0087	PRJEB4681	SAMEA2204315	ERR434649	11658_4#7	Human	Blood	2008
CUH	ECO0036	PRJEB4681	SAMEA2204264	ERR434749	11658_5#11	Human	Blood	2007
CUH	ECO0048	PRJEB4681	SAMEA2204276	ERR434752	11658_5#14	Human	Blood	2007
CUH	ECO0092	PRJEB4681	SAMEA2204320	ERR434757	11658_5#19	Human	Blood	2008
CUH	ECO0111	PRJEB4681	SAMEA2204339	ERR434764	11658_5#26	Human	Blood	2008
CUH	ECO0116	PRJEB4681	SAMEA2204344	ERR434766	11658_5#28	Human	Blood	2009
CUH	ECO0005	PRJEB4681	SAMEA2204233	ERR434740	11658_5#2	Human	Blood	2007
CUH	ECO0136	PRJEB4681	SAMEA2204364	ERR434770	11658_5#32	Human	Blood	2009
CUH	ECO0177	PRJEB4681	SAMEA2204405	ERR434779	11658_5#41	Human	Blood	2009
CUH	ECO0188	PRJEB4681	SAMEA2204416	ERR434780	11658_5#42	Human	Blood	2010
CUH	ECO0302	PRJEB4681	SAMEA2204524	ERR434782	11658_5#44	Human	Blood	2011
CUH	ECO0346	PRJEB4681	SAMEA2204564	ERR434788	11658_5#50	Human	Blood	2012
CUH	ECO0365	PRJEB4681	SAMEA2204582	ERR434791	11658_5#53	Human	Blood	2012
CUH	ECO0382	PRJEB4681	SAMEA2204593	ERR434795	11658_5#57	Human	Blood	2012
CUH	ECO0013	PRJEB4681	SAMEA2204241	ERR434743	11658_5#5	Human	Blood	2007
CUH	ECO0052	PRJEB4681	SAMEA2204280	ERR434844	11658_6#10	Human	Blood	2007
CUH	ECO0066	PRJEB4681	SAMEA2204294	ERR434847	11658_6#13	Human	Blood	2008
CUH	ECO0118	PRJEB4681	SAMEA2204346	ERR434856	11658_6#22	Human	Blood	2009
CUH	ECO0186	PRJEB4681	SAMEA2204414	ERR434868	11658_6#34	Human	Blood	2010
CUH	ECO0322	PRJEB4681	SAMEA2204540	ERR434875	11658_6#41	Human	Blood	2011
CUH	ECO0329	PRJEB4681	SAMEA2204547	ERR434877	11658_6#43	Human	Blood	2012
CUH	ECO0372	PRJEB4681	SAMEA2204587	ERR434887	11658_6#53	Human	Blood	2012
CUH	ECO0114	PRJEB4681	SAMEA2204342	ERR434945	11658_7#15	Human	Blood	2009
CUH	ECO0126	PRJEB4681	SAMEA2204354	ERR434946	11658_7#16	Human	Blood	2009
CUH	ECO0130	PRJEB4681	SAMEA2204358	ERR434947	11658_7#17	Human	Blood	2009
CUH	ECO0172	PRJEB4681	SAMEA2204400	ERR434953	11658_7#23	Human	Blood	2009
CUH	ECO0187	PRJEB4681	SAMEA2204415	ERR434956	11658_7#26	Human	Blood	2010
CUH	ECO0345	PRJEB4681	SAMEA2204563	ERR434960	11658_7#30	Human	Blood	2012
CUH	ECO0381	PRJEB4681	SAMEA2204592	ERR434963	11658_7#33	Human	Blood	2012
CUH	ECO0061	PRJEB4681	SAMEA2204289	ERR434937	11658_7#7	Human	Blood	2008
CUH	ECO0072	PRJEB4681	SAMEA2204300	ERR434938	11658_7#8	Human	Blood	2008
CUH	ECO0056	PRJEB4681	SAMEA2204284	ERR435030	11658_8#27	Human	Blood	2007
CUH	ECO0359	PRJEB4681	SAMEA2204577	ERR435058	11658_8#55	Human	Blood	2012
CUH	ECO0230	PRJEB4681	SAMEA2204447	ERR435103	11679_4#4	Human	Blood	2010
CUH	ECO0270	PRJEB4681	SAMEA2204487	ERR435107	11679_4#8	Human	Blood	2011
CUH	ECO0419	PRJEB4681	SAMEA2204629	ERR435207	11679_5#12	Human	Blood	2012
CUH	ECO0216	PRJEB4681	SAMEA2204434	ERR435197	11679_5#2	Human	Blood	2010
CUH	ECO0275	PRJEB4681	SAMEA2204492	ERR435298	11679_6#7	Human	Blood	2011
CUH	ECO0413	PRJEB4681	SAMEA2204623	ERR435399	11679_7#12	Human	Blood	2012
CUH	ECO0257	PRJEB4681	SAMEA2204474	ERR435392	11679_7#5	Human	Blood	2011
CUH	ECO0282	PRJEB4681	SAMEA2204499	ERR435395	11679_7#8	Human	Blood	2011
CUH	ECO0422	PRJEB4681	SAMEA2204631	ERR435494	11679_8#11	Human	Blood	2012
CUH	ECO0224	PRJEB4681	SAMEA2204441	ERR435484	11679_8#1	Human	Blood	2010
CUH	ECO0281	PRJEB4681	SAMEA2204498	ERR435489	11679_8#6	Human	Blood	2011
CUH	ECO0296	PRJEB4681	SAMEA2205627	ERR439601	11791_3#69	Human	Blood	2011
CUH	ECO0387	PRJEB4681	SAMEA2204696	ERR439638	11791_6#11	Human	Blood	2012
CUH	ECO0018	PRJEB4681	SAMEA2204246	ERR439629	11791_6#1	Human	Blood	2007
CUH	ECO0171	PRJEB4681	SAMEA2204399	ERR439635	11791_6#7	Human	Blood	2009
CUH	ECO0207	PRJEB4681	SAMEA2204426	ERR439636	11791_6#9	Human	Blood	2010
CUH	ECO0173	PRJEB4681	SAMEA2204401	ERR439685	11791_7#21	Human	Blood	2009
CUH	ECO0015	PRJEB4681	SAMEA2204243	ERR439667	11791_7#2	Human	Blood	2007
CUH	ECO0029	PRJEB4681	SAMEA2204257	ERR439670	11791_7#5	Human	Blood	2007
CUH	ECO0051	PRJEB4681	SAMEA2204279	ERR439672	11791_7#7	Human	Blood	2007
CUH	ECO0001	PRJEB4681	SAMEA2204229	ERR434643	11658_4#1	Human	Blood	2006
CUH	ECO0039	PRJEB4681	SAMEA2204267	ERR435028	11658_8#25	Human	Blood	2007
CUH	ECO0245	PRJEB4681	SAMEA2204462	ERR435105	11679_4#6	Human	Blood	2010
CUH	ECO0212	PRJEB4681	SAMEA2204431	ERR434364	11657_6#10	Human	Blood	2010
CUH	ECO0220	PRJEB4681	SAMEA2204690	ERR434480	11657_7#30	Human	Blood	2010
CUH	ECO0107	PRJEB4681	SAMEA2204335	ERR434763	11658_5#25	Human	Blood	2008
CUH	ECO0145	PRJEB4681	SAMEA2204373	ERR434772	11658_5#34	Human	Blood	2009
CUH	ECO0098	PRJEB4681	SAMEA2204326	ERR435196	11679_5#1	Human	Blood	2008
CUH	ECO0425	PRJEB4681	SAMEA2204634	ERR435400	11679_7#13	Human	Blood	2012
CUH	ECO0374	PRJEB4681	SAMEA2204590	ERR434962	11658_7#32	Human	Blood	2012
CUH	ECO0095	PRJEB4681	SAMEA2204323	ERR434943	11658_7#13	Human	Blood	2008
CUH	ECO0241	PRJEB4681	SAMEA2204458	ERR434369	11657_6#15	Human	Blood	2010
CUH	ECO0210	PRJEB4681	SAMEA2204429	ERR434363	11657_6#9	Human	Blood	2010
CUH	ECO0424	PRJEB4681	SAMEA2204633	ERR434474	11657_7#24	Human	Blood	2012
CUH	ECO0268	PRJEB4681	SAMEA2204485	ERR434556	11658_3#10	Human	Blood	2011
CUH	ECO0155	PRJEB4681	SAMEA2204383	ERR434775	11658_5#37	Human	Blood	2009
CUH	ECO0330	PRJEB4681	SAMEA2204548	ERR435304	11679_6#13	Human	Blood	2012
CUH	ECO0393	PRJEB4681	SAMEA2204604	ERR435397	11679_7#10	Human	Blood	2012
CUH	ECO0060	PRJEB4681	SAMEA2204288	ERR439674	11791_7#10	Human	Blood	2008
CUH	ECO0267	PRJEB4681	SAMEA2204484	ERR434274	11657_5#16	Human	Blood	2011
CUH	ECO0181	PRJEB4681	SAMEA2204409	ERR435045	11658_8#42	Human	Blood	2009
CUH	ECO0313	PRJEB4681	SAMEA2204533	ERR434785	11658_5#47	Human	Blood	2011
CUH	ECO0151	PRJEB4681	SAMEA2204379	ERR435040	11658_8#37	Human	Blood	2009
CUH	ECO0101	PRJEB4681	SAMEA2204329	ERR434760	11658_5#22	Human	Blood	2008
CUH	ECO0161	PRJEB4681	SAMEA2204389	ERR434776	11658_5#38	Human	Blood	2009
CUH	ECO0356	PRJEB4681	SAMEA2204574	ERR434961	11658_7#31	Human	Blood	2012
CUH	ECO0158	PRJEB4681	SAMEA2204386	ERR435042	11658_8#39	Human	Blood	2009
CUH	ECO0109	PRJEB4681	SAMEA2204337	ERR434855	11658_6#21	Human	Blood	2008
CUH	ECO0085	PRJEB4681	SAMEA2204313	ERR434941	11658_7#11	Human	Blood	2008
CUH	ECO0137	PRJEB4681	SAMEA2204365	ERR434858	11658_6#24	Human	Blood	2009
CUH	ECO0080	PRJEB4681	SAMEA2204308	ERR434940	11658_7#10	Human	Blood	2008
CUH	ECO0038	PRJEB4681	SAMEA2204266	ERR434934	11658_7#4	Human	Blood	2007
CUH	ECO0094	PRJEB4681	SAMEA2204322	ERR435035	11658_8#32	Human	Blood	2008
CUH	ECO0327	PRJEB4681	SAMEA2204545	ERR435054	11658_8#51	Human	Blood	2012
CUH	ECO0232	PRJEB4681	SAMEA2204449	ERR435389	11679_7#2	Human	Blood	2010
CUH	ECO0298	PRJEB4681	SAMEA2205702	ERR434637	11658_3#91	Human	Blood	2011
CUH	ECO0215	PRJEB4681	SAMEA2204433	ERR435294	11679_6#3	Human	Blood	2010
CUH	ECO0289	PRJEB4681	SAMEA2204506	ERR434276	11657_5#18	Human	Blood	2011
CUH	ECO0165	PRJEB4681	SAMEA2204393	ERR434864	11658_6#30	Human	Blood	2009
CUH	ECO0301	PRJEB4681	SAMEA2204523	ERR434872	11658_6#38	Human	Blood	2011
CUH	ECO0250	PRJEB4681	SAMEA2204467	ERR434552	11658_3#6	Human	Blood	2010
CUH	ECO0361	PRJEB4681	SAMEA2204579	ERR434665	11658_4#23	Human	Blood	2012
CUH	ECO0049	PRJEB4681	SAMEA2204277	ERR434263	11657_5#5	Human	Blood	2007
CUH	ECO0033	PRJEB4681	SAMEA2204261	ERR434355	11657_6#1	Human	Blood	2007
CUH	ECO0238	PRJEB4681	SAMEA2204455	ERR434459	11657_7#9	Human	Blood	2010
CUH	ECO0405	PRJEB4681	SAMEA2204616	ERR439535	11791_3#3	Human	Blood	2012
CUH	ECO0065	PRJEB4681	SAMEA2204293	ERR434648	11658_4#6	Human	Blood	2008
CUH	ECO0255	PRJEB4681	SAMEA2204472	ERR435486	11679_8#3	Human	Blood	2011
CUH	ECO0192	PRJEB4681	SAMEA2204514	ERR434870	11658_6#36	Human	Blood	2010
CUH	ECO0333	PRJEB4681	SAMEA2204551	ERR439691	11791_7#27	Human	Blood	2012
CUH	ECO0396	PRJEB4681	SAMEA2204607	ERR434281	11657_5#23	Human	Blood	2012
CUH	ECO0271	PRJEB4681	SAMEA2204488	ERR434372	11657_6#18	Human	Blood	2011
CUH	ECO0253	PRJEB4681	SAMEA2204470	ERR434465	11657_7#15	Human	Blood	2011
CUH	ECO0397	PRJEB4681	SAMEA2204608	ERR435113	11679_4#14	Human	Blood	2012
CUH	ECO0305	PRJEB4681	SAMEA2204526	ERR435047	11658_8#44	Human	Blood	2011
CUH	ECO0164	PRJEB4681	SAMEA2204392	ERR434950	11658_7#20	Human	Blood	2009
CUH	ECO0319	PRJEB4681	SAMEA2204538	ERR435052	11658_8#49	Human	Blood	2011
CUH	ECO0392	PRJEB4681	SAMEA2204697	ERR435407	11679_7#20	Human	Blood	2012
CUH	ECO0159	PRJEB4681	SAMEA2204387	ERR434863	11658_6#29	Human	Blood	2009
CUH	ECO0026	PRJEB4681	SAMEA2204254	ERR434646	11658_4#4	Human	Blood	2007
CUH	ECO0252	PRJEB4681	SAMEA2204469	ERR434464	11657_7#14	Human	Blood	2010
CUH	ECO0193	PRJEB4681	SAMEA2204515	ERR434559	11658_3#13	Human	Blood	2010
CUH	ECO0007	PRJEB4681	SAMEA2204235	ERR434741	11658_5#3	Human	Blood	2007
CUH	ECO0076	PRJEB4681	SAMEA2204304	ERR435033	11658_8#30	Human	Blood	2008
CUH	ECO0054	PRJEB4681	SAMEA2204282	ERR435100	11679_4#1	Human	Blood	2007
CUH	ECO0031	PRJEB4681	SAMEA2204259	ERR439671	11791_7#6	Human	Blood	2007
CUH	ECO0227	PRJEB4681	SAMEA2204444	ERR435296	11679_6#5	Human	Blood	2010
CUH	ECO0184	PRJEB4681	SAMEA2204412	ERR434955	11658_7#25	Human	Blood	2009
CUH	ECO0104	PRJEB4681	SAMEA2204332	ERR435036	11658_8#33	Human	Blood	2008
CUH	ECO0269	PRJEB4681	SAMEA2204486	ERR435488	11679_8#5	Human	Blood	2011
CUH	ECO0354	PRJEB4681	SAMEA2204572	ERR434790	11658_5#52	Human	Blood	2012
CUH	ECO0280	PRJEB4681	SAMEA2204497	ERR434558	11658_3#12	Human	Blood	2011
CUH	ECO0300	PRJEB4681	SAMEA2204522	ERR434781	11658_5#43	Human	Blood	2011
CUH	ECO0362	PRJEB4681	SAMEA2204580	ERR435201	11679_5#6	Human	Blood	2012
CUH	ECO0132	PRJEB4681	SAMEA2204360	ERR434359	11657_6#5	Human	Blood	2009
CUH	ECO0042	PRJEB4681	SAMEA2204270	ERR434841	11658_6#7	Human	Blood	2007
CUH	ECO0175	PRJEB4681	SAMEA2204403	ERR434865	11658_6#31	Human	Blood	2009
CUH	ECO0388	PRJEB4681	SAMEA2204600	ERR435202	11679_5#7	Human	Blood	2012
CUH	ECO0391	PRJEB4681	SAMEA2204603	ERR435305	11679_6#14	Human	Blood	2012
CUH	ECO0307	PRJEB4681	SAMEA2204527	ERR434958	11658_7#28	Human	Blood	2011
CUH	ECO0106	PRJEB4681	SAMEA2204334	ERR434358	11657_6#4	Human	Blood	2008
CUH	ECO0311	PRJEB4681	SAMEA2204531	ERR434783	11658_5#45	Human	Blood	2011
CUH	ECO0032	PRJEB4681	SAMEA2204260	ERR434262	11657_5#4	Human	Blood	2007
CUH	ECO0059	PRJEB4681	SAMEA2204287	ERR439673	11791_7#9	Human	Blood	2008
CUH	ECO0321	PRJEB4681	SAMEA2204692	ERR434970	11658_7#40	Human	Blood	2011
CUH	ECO0068	PRJEB4681	SAMEA2204296	ERR434848	11658_6#14	Human	Blood	2008
CUH	ECO0206	PRJEB4681	SAMEA2204425	ERR434362	11657_6#8	Human	Blood	2010
CUH	ECO0203	PRJEB4681	SAMEA2204422	ERR434548	11658_3#2	Human	Blood	2010
CUH	ECO0299	PRJEB4681	SAMEA2204521	ERR435303	11679_6#12	Human	Blood	2011
CUH	ECO0050	PRJEB4681	SAMEA2204278	ERR434547	11658_3#1	Human	Blood	2007
CUH	ECO0167	PRJEB4681	SAMEA2204395	ERR434267	11657_5#9	Human	Blood	2009
CUH	ECO0351	PRJEB4681	SAMEA2204569	ERR434279	11657_5#21	Human	Blood	2012
CUH	ECO0096	PRJEB4681	SAMEA2204324	ERR434651	11658_4#9	Human	Blood	2008
CUH	ECO0394	PRJEB4681	SAMEA2204605	ERR435203	11679_5#8	Human	Blood	2012
CUH	ECO0214	PRJEB4681	SAMEA2204432	ERR435293	11679_6#2	Human	Blood	2010
CUH	ECO0286	PRJEB4681	SAMEA2204503	ERR435302	11679_6#11	Human	Blood	2011
CUH	ECO0190	PRJEB4681	SAMEA2204418	ERR434268	11657_5#10	Human	Blood	2010
LTCF	NHES0083	PRJEB7657	SAMEA3108835	ERR775977	14937_7#10	Human	Stool	2014
LTCF	NHES0088	PRJEB7657	SAMEA3108839	ERR775978	14937_7#11	Human	Urine	2014
LTCF	NHES0089	PRJEB7657	SAMEA3108842	ERR775979	14937_7#12	Human	Stool	2014
LTCF	NHES0092	PRJEB7657	SAMEA3108847	ERR775980	14937_7#13	Human	Stool	2014
LTCF	NHES0096	PRJEB7657	SAMEA3108850	ERR775981	14937_7#14	Human	Stool	2014
LTCF	NHES0097	PRJEB7657	SAMEA3108852	ERR775982	14937_7#15	Human	Stool	2014
LTCF	NHES0101	PRJEB7657	SAMEA3108855	ERR775983	14937_7#16	Human	Stool	2014
LTCF	NHES0102	PRJEB7657	SAMEA3108857	ERR775984	14937_7#17	Human	Stool	2014
LTCF	NHES0106	PRJEB7657	SAMEA3108862	ERR775985	14937_7#18	Human	Stool	2014
LTCF	NHES0121	PRJEB7657	SAMEA3108881	ERR775986	14937_7#19	Human	Urine	2014
LTCF	NHES0135	PRJEB7657	SAMEA3108893	ERR775987	14937_7#20	Human	Stool	2014
LTCF	NHES0136	PRJEB7657	SAMEA3108895	ERR775988	14937_7#21	Human	Stool	2014
LTCF	NHES0146	PRJEB7657	SAMEA3108908	ERR775989	14937_7#22	Human	Stool	2014
LTCF	NHES0163	PRJEB7657	SAMEA3108922	ERR775990	14937_7#23	Human	Stool	2014
LTCF	NHES0041	PRJEB7657	SAMEA3108977	ERR775995	14937_7#28	Human	Stool	2014
LTCF	NHES0045	PRJEB7657	SAMEA3108980	ERR775996	14937_7#29	Human	Stool	2014
LTCF	NHES0001	PRJEB7657	SAMEA3108782	ERR775970	14937_7#3	Human	Stool	2014
LTCF	NHES0050	PRJEB7657	SAMEA3108982	ERR775997	14937_7#30	Human	Stool	2014
LTCF	NHES0054	PRJEB7657	SAMEA3108984	ERR775998	14937_7#31	Human	Stool	2014
LTCF	NHES0080	PRJEB7657	SAMEA3108995	ERR775999	14937_7#32	Human	Stool	2014
LTCF	NHES0103	PRJEB7657	SAMEA3108998	ERR776000	14937_7#33	Human	Stool	2014
LTCF	NHES0139	PRJEB7657	SAMEA3109004	ERR776002	14937_7#35	Human	Stool	2014
LTCF	NHES0162	PRJEB7657	SAMEA3109007	ERR776003	14937_7#36	Human	Stool	2014
LTCF	NHES0165	PRJEB7657	SAMEA3109008	ERR776004	14937_7#37	Human	Stool	2014
LTCF	NHES0172	PRJEB7657	SAMEA3109009	ERR776005	14937_7#38	Human	Stool	2014
LTCF	NHES0200	PRJEB7657	SAMEA3109014	ERR776006	14937_7#39	Human	Stool	2014
LTCF	NHES0232	PRJEB7657	SAMEA3109020	ERR776008	14937_7#41	Human	Stool	2014
LTCF	NHES0298	PRJEB7657	SAMEA3109022	ERR776009	14937_7#42	Human	Stool	2014
LTCF	NHES0300	PRJEB7657	SAMEA3109023	ERR776010	14937_7#43	Human	Stool	2014
LTCF	NHES0310	PRJEB7657	SAMEA3109024	ERR776011	14937_7#44	Human	Stool	2014
LTCF	NHES0322	PRJEB7657	SAMEA3109026	ERR776012	14937_7#45	Human	Stool	2014
LTCF	NHES0333	PRJEB7657	SAMEA3109028	ERR776013	14937_7#46	Human	Stool	2014
LTCF	NHES0241	PRJEB7657	SAMEA3109029	ERR776014	14937_7#47	Human	Stool	2014
LTCF	NHES0248	PRJEB7657	SAMEA3109030	ERR776015	14937_7#48	Human	Stool	2014
LTCF	NHES0015	PRJEB7657	SAMEA3108792	ERR775972	14937_7#5	Human	Stool	2014
LTCF	NHES0283	PRJEB7657	SAMEA3109034	ERR776017	14937_7#50	Human	Stool	2014
LTCF	NHES0288	PRJEB7657	SAMEA3109036	ERR776018	14937_7#51	Human	Stool	2014
LTCF	NHES0318	PRJEB7657	SAMEA3109039	ERR776019	14937_7#52	Human	Stool	2014
LTCF	NHES0326	PRJEB7657	SAMEA3109040	ERR776020	14937_7#53	Human	Stool	2014
LTCF	NHES0025	PRJEB7657	SAMEA3108802	ERR775973	14937_7#6	Human	Stool	2014
LTCF	NHES0056	PRJEB7657	SAMEA3108817	ERR775974	14937_7#7	Human	Stool	2014
LTCF	NHES0057	PRJEB7657	SAMEA3108818	ERR775975	14937_7#8	Human	Stool	2014
LTCF	NHES0074	PRJEB7657	SAMEA3108830	ERR775976	14937_7#9	Human	Stool	2014
LTCF	NHES0004	PRJEB7657	SAMEA3108745	ERR776090	14937_8#40	Human	Stool	2014
LTCF	NHES0044	PRJEB7657	SAMEA3108747	ERR776091	14937_8#41	Human	Stool	2014
LTCF	NHES0274	PRJEB7657	SAMEA3108748	ERR776092	14937_8#42	Human	Urine	2014
LTCF	NHES0052	PRJEB7657	SAMEA3108753	ERR776094	14937_8#44	Human	Stool	2014
LTCF	NHES0279	PRJEB7657	SAMEA3108755	ERR776095	14937_8#45	Human	Stool	2014
LTCF	NHES0086	PRJEB7657	SAMEA3108757	ERR776096	14937_8#46	Human	Stool	2014
LTCF	NHES0003	PRJEB7657	SAMEA3108783	ERR776097	14937_8#47	Human	Stool	2014
LTCF	NHES0006	PRJEB7657	SAMEA3108784	ERR776098	14937_8#48	Human	Urine	2014
LTCF	NHES0009	PRJEB7657	SAMEA3108785	ERR776099	14937_8#49	Human	Stool	2014
LTCF	NHES0011	PRJEB7657	SAMEA3108786	ERR776100	14937_8#50	Human	Stool	2014
LTCF	NHES0012	PRJEB7657	SAMEA3108787	ERR776101	14937_8#51	Human	Stool	2014
LTCF	NHES0014	PRJEB7657	SAMEA3108790	ERR776102	14937_8#52	Human	Stool	2014
LTCF	NHES0018	PRJEB7657	SAMEA3108796	ERR776104	14937_8#54	Human	Stool	2014
LTCF	NHES0021	PRJEB7657	SAMEA3108798	ERR776105	14937_8#55	Human	Stool	2014
LTCF	NHES0022	PRJEB7657	SAMEA3108800	ERR776106	14937_8#56	Human	Stool	2014
LTCF	NHES0029	PRJEB7657	SAMEA3108805	ERR776108	14937_8#58	Human	Stool	2014
LTCF	NHES0032	PRJEB7657	SAMEA3108807	ERR776109	14937_8#59	Human	Urine	2014
LTCF	NHES0037	PRJEB7657	SAMEA3108809	ERR776110	14937_8#60	Human	Stool	2014
LTCF	NHES0038	PRJEB7657	SAMEA3108811	ERR776111	14937_8#61	Human	Stool	2014
LTCF	NHES0039	PRJEB7657	SAMEA3108813	ERR780254	14937_8#62	Human	Stool	2014
LTCF	NHES0048	PRJEB7657	SAMEA3108815	ERR780255	14937_8#63	Human	Stool	2014
LTCF	NHES0058	PRJEB7657	SAMEA3108820	ERR780256	14937_8#64	Human	Urine	2014
LTCF	NHES0059	PRJEB7657	SAMEA3108822	ERR780257	14937_8#65	Human	Urine	2014
LTCF	NHES0065	PRJEB7657	SAMEA3108824	ERR780258	14937_8#66	Human	Stool	2014
LTCF	NHES0067	PRJEB7657	SAMEA3108826	ERR780259	14937_8#67	Human	Stool	2014
LTCF	NHES0069	PRJEB7657	SAMEA3108828	ERR780260	14937_8#68	Human	Stool	2014
LTCF	NHES0076	PRJEB7657	SAMEA3108832	ERR780261	14937_8#69	Human	Stool	2014
LTCF	NHES0081	PRJEB7657	SAMEA3108834	ERR780262	14937_8#70	Human	Stool	2014
LTCF	NHES0084	PRJEB7657	SAMEA3108837	ERR780263	14937_8#71	Human	Stool	2014
LTCF	NHES0090	PRJEB7657	SAMEA3108843	ERR780264	14937_8#72	Human	Stool	2014
LTCF	NHES0091	PRJEB7657	SAMEA3108845	ERR780265	14937_8#73	Human	Stool	2014
LTCF	NHES0098	PRJEB7657	SAMEA3108854	ERR780266	14937_8#74	Human	Stool	2014
LTCF	NHES0105	PRJEB7657	SAMEA3108859	ERR780267	14937_8#75	Human	Urine	2014
LTCF	NHES0108	PRJEB7657	SAMEA3108863	ERR780268	14937_8#76	Human	Stool	2014
LTCF	NHES0110	PRJEB7657	SAMEA3108865	ERR780269	14937_8#77	Human	Stool	2014
LTCF	NHES0111	PRJEB7657	SAMEA3108868	ERR780270	14937_8#78	Human	Stool	2014
LTCF	NHES0113	PRJEB7657	SAMEA3108870	ERR780271	14937_8#79	Human	Stool	2014
LTCF	NHES0116	PRJEB7657	SAMEA3108871	ERR780272	14937_8#80	Human	Stool	2014
LTCF	NHES0117	PRJEB7657	SAMEA3108874	ERR780273	14937_8#81	Human	Stool	2014
LTCF	NHES0119	PRJEB7657	SAMEA3108877	ERR780275	14937_8#83	Human	Stool	2014
LTCF	NHES0120	PRJEB7657	SAMEA3108879	ERR780276	14937_8#84	Human	Stool	2014
LTCF	NHES0124	PRJEB7657	SAMEA3108883	ERR780277	14937_8#85	Human	Stool	2014
LTCF	NHES0128	PRJEB7657	SAMEA3108885	ERR780278	14937_8#86	Human	Stool	2014
LTCF	NHES0130	PRJEB7657	SAMEA3108887	ERR830474	15056_3#1	Human	Stool	2014
LTCF	NHES0147	PRJEB7657	SAMEA3108910	ERR830483	15056_3#10	Human	Stool	2014
LTCF	NHES0148	PRJEB7657	SAMEA3108912	ERR830484	15056_3#11	Human	Urine	2014
LTCF	NHES0150	PRJEB7657	SAMEA3108914	ERR830485	15056_3#12	Human	Stool	2014
LTCF	NHES0156	PRJEB7657	SAMEA3108916	ERR830486	15056_3#13	Human	Stool	2014
LTCF	NHES0157	PRJEB7657	SAMEA3108918	ERR830487	15056_3#14	Human	Stool	2014
LTCF	NHES0159	PRJEB7657	SAMEA3108920	ERR830488	15056_3#15	Human	Urine	2014
LTCF	NHES0166	PRJEB7657	SAMEA3108926	ERR830489	15056_3#16	Human	Stool	2014
LTCF	NHES0167	PRJEB7657	SAMEA3108928	ERR830490	15056_3#17	Human	Stool	2014
LTCF	NHES0169	PRJEB7657	SAMEA3108930	ERR830491	15056_3#18	Human	Stool	2014
LTCF	NHES0170	PRJEB7657	SAMEA3108932	ERR830492	15056_3#19	Human	Stool	2014
LTCF	NHES0133	PRJEB7657	SAMEA3108889	ERR830475	15056_3#2	Human	Stool	2014
LTCF	NHES0173	PRJEB7657	SAMEA3108934	ERR830493	15056_3#20	Human	Stool	2014
LTCF	NHES0177	PRJEB7657	SAMEA3108936	ERR830494	15056_3#21	Human	Stool	2014
LTCF	NHES0178	PRJEB7657	SAMEA3108938	ERR830495	15056_3#22	Human	Stool	2014
LTCF	NHES0180	PRJEB7657	SAMEA3108945	ERR830496	15056_3#23	Human	Stool	2014
LTCF	NHES0181	PRJEB7657	SAMEA3108946	ERR830497	15056_3#24	Human	Stool	2014
LTCF	NHES0188	PRJEB7657	SAMEA3108950	ERR830499	15056_3#26	Human	Stool	2014
LTCF	NHES0189	PRJEB7657	SAMEA3108952	ERR830500	15056_3#27	Human	Stool	2014
LTCF	NHES0191	PRJEB7657	SAMEA3108954	ERR830501	15056_3#28	Human	Stool	2014
LTCF	NHES0332	PRJEB7657	SAMEA3108956	ERR830502	15056_3#29	Human	Stool	2014
LTCF	NHES0134	PRJEB7657	SAMEA3108891	ERR830476	15056_3#3	Human	Urine	2014
LTCF	NHES0334	PRJEB7657	SAMEA3108958	ERR830503	15056_3#30	Human	Stool	2014
LTCF	NHES0336	PRJEB7657	SAMEA3108960	ERR830504	15056_3#31	Human	Stool	2014
LTCF	NHES0338	PRJEB7657	SAMEA3108961	ERR830505	15056_3#32	Human	Stool	2014
LTCF	NHES0340	PRJEB7657	SAMEA3108789	ERR830506	15056_3#33	Human	Stool	2014
LTCF	NHES0196	PRJEB7657	SAMEA3108793	ERR830508	15056_3#35	Human	Stool	2014
LTCF	NHES0197	PRJEB7657	SAMEA3108795	ERR830509	15056_3#36	Human	Stool	2014
LTCF	NHES0201	PRJEB7657	SAMEA3108797	ERR830510	15056_3#37	Human	Stool	2014
LTCF	NHES0203	PRJEB7657	SAMEA3108799	ERR830511	15056_3#38	Human	Stool	2014
LTCF	NHES0206	PRJEB7657	SAMEA3108801	ERR830512	15056_3#39	Human	Stool	2014
LTCF	NHES0137	PRJEB7657	SAMEA3108896	ERR830477	15056_3#4	Human	Stool	2014
LTCF	NHES0208	PRJEB7657	SAMEA3108804	ERR830513	15056_3#40	Human	Stool	2014
LTCF	NHES0210	PRJEB7657	SAMEA3108806	ERR830514	15056_3#41	Human	Stool	2014
LTCF	NHES0215	PRJEB7657	SAMEA3108808	ERR830515	15056_3#42	Human	Stool	2014
LTCF	NHES0216	PRJEB7657	SAMEA3108810	ERR830516	15056_3#43	Human	Stool	2014
LTCF	NHES0218	PRJEB7657	SAMEA3108812	ERR830517	15056_3#44	Human	Stool	2014
LTCF	NHES0219	PRJEB7657	SAMEA3108814	ERR830518	15056_3#45	Human	Stool	2014
LTCF	NHES0220	PRJEB7657	SAMEA3108816	ERR830519	15056_3#46	Human	Stool	2014
LTCF	NHES0222	PRJEB7657	SAMEA3108819	ERR830520	15056_3#47	Human	Stool	2014
LTCF	NHES0223	PRJEB7657	SAMEA3108821	ERR830521	15056_3#48	Human	Stool	2014
LTCF	NHES0227	PRJEB7657	SAMEA3108823	ERR830522	15056_3#49	Human	Stool	2014
LTCF	NHES0140	PRJEB7657	SAMEA3108898	ERR830478	15056_3#5	Human	Stool	2014
LTCF	NHES0228	PRJEB7657	SAMEA3108825	ERR830523	15056_3#50	Human	Stool	2014
LTCF	NHES0233	PRJEB7657	SAMEA3108827	ERR830524	15056_3#51	Human	Stool	2014
LTCF	NHES0234	PRJEB7657	SAMEA3108829	ERR830525	15056_3#52	Human	Stool	2014
LTCF	NHES0235	PRJEB7657	SAMEA3108831	ERR830526	15056_3#53	Human	Stool	2014
LTCF	NHES0236	PRJEB7657	SAMEA3108833	ERR830527	15056_3#54	Human	Stool	2014
LTCF	NHES0240	PRJEB7657	SAMEA3108836	ERR830528	15056_3#55	Human	Stool	2014
LTCF	NHES0243	PRJEB7657	SAMEA3108838	ERR830529	15056_3#56	Human	Stool	2014
LTCF	NHES0244	PRJEB7657	SAMEA3108840	ERR830530	15056_3#57	Human	Stool	2014
LTCF	NHES0245	PRJEB7657	SAMEA3108841	ERR830531	15056_3#58	Human	Stool	2014
LTCF	NHES0246	PRJEB7657	SAMEA3108844	ERR830532	15056_3#59	Human	Stool	2014
LTCF	NHES0141	PRJEB7657	SAMEA3108900	ERR830479	15056_3#6	Human	Stool	2014
LTCF	NHES0261	PRJEB7657	SAMEA3108849	ERR830535	15056_3#62	Human	Urine	2014
LTCF	NHES0263	PRJEB7657	SAMEA3108853	ERR830537	15056_3#64	Human	Stool	2014
LTCF	NHES0266	PRJEB7657	SAMEA3108858	ERR830539	15056_3#66	Human	Stool	2014
LTCF	NHES0267	PRJEB7657	SAMEA3108860	ERR830540	15056_3#67	Human	Stool	2014
LTCF	NHES0268	PRJEB7657	SAMEA3108861	ERR830541	15056_3#68	Human	Stool	2014
LTCF	NHES0270	PRJEB7657	SAMEA3108864	ERR830542	15056_3#69	Human	Stool	2014
LTCF	NHES0142	PRJEB7657	SAMEA3108902	ERR830480	15056_3#7	Human	Stool	2014
LTCF	NHES0278	PRJEB7657	SAMEA3108866	ERR830543	15056_3#70	Human	Stool	2014
LTCF	NHES0280	PRJEB7657	SAMEA3108867	ERR830544	15056_3#71	Human	Stool	2014
LTCF	NHES0281	PRJEB7657	SAMEA3108869	ERR830545	15056_3#72	Human	Stool	2014
LTCF	NHES0290	PRJEB7657	SAMEA3108873	ERR830547	15056_3#74	Human	Urine	2014
LTCF	NHES0291	PRJEB7657	SAMEA3108876	ERR830548	15056_3#75	Human	Stool	2014
LTCF	NHES0292	PRJEB7657	SAMEA3108878	ERR830549	15056_3#76	Human	Stool	2014
LTCF	NHES0294	PRJEB7657	SAMEA3108880	ERR830550	15056_3#77	Human	Stool	2014
LTCF	NHES0301	PRJEB7657	SAMEA3108884	ERR830552	15056_3#79	Human	Stool	2014
LTCF	NHES0143	PRJEB7657	SAMEA3108904	ERR830481	15056_3#8	Human	Stool	2014
LTCF	NHES0303	PRJEB7657	SAMEA3108886	ERR830553	15056_3#80	Human	Urine	2014
LTCF	NHES0304	PRJEB7657	SAMEA3108888	ERR830554	15056_3#81	Human	Stool	2014
LTCF	NHES0306	PRJEB7657	SAMEA3108890	ERR830555	15056_3#82	Human	Stool	2014
LTCF	NHES0307	PRJEB7657	SAMEA3108892	ERR830556	15056_3#83	Human	Stool	2014
LTCF	NHES0309	PRJEB7657	SAMEA3108894	ERR830557	15056_3#84	Human	Stool	2014
LTCF	NHES0311	PRJEB7657	SAMEA3108897	ERR830558	15056_3#85	Human	Stool	2014
LTCF	NHES0145	PRJEB7657	SAMEA3108906	ERR830482	15056_3#9	Human	Urine	2014
LTCF	NHES0319	PRJEB7657	SAMEA3108901	ERR830560	15056_4#1	Human	Urine	2014
LTCF	NHES0277	PRJEB7657	SAMEA3108919	ERR830569	15056_4#10	Human	Stool	2014
LTCF	NHES0320	PRJEB7657	SAMEA3108903	ERR830561	15056_4#2	Human	Stool	2014
LTCF	NHES0295	PRJEB7657	SAMEA3108953	ERR830586	15056_4#27	Human	Stool	2014
LTCF	NHES0257	PRJEB7657	SAMEA3108955	ERR830587	15056_4#28	Human	Stool	2014
LTCF	NHES0276	PRJEB7657	SAMEA3108957	ERR830588	15056_4#29	Human	Stool	2014
LTCF	NHES0323	PRJEB7657	SAMEA3108905	ERR830562	15056_4#3	Human	Stool	2014
LTCF	NHES0308	PRJEB7657	SAMEA3108959	ERR830589	15056_4#30	Human	Stool	2014
LTCF	NHES0289	PRJEB7657	SAMEA3108962	ERR830590	15056_4#31	Human	Stool	2014
LTCF	NHES0129	PRJEB7657	SAMEA3108965	ERR830592	15056_4#33	Human	Stool	2014
LTCF	NHES0158	PRJEB7657	SAMEA3108966	ERR830593	15056_4#34	Human	Stool	2014
LTCF	NHES0182	PRJEB7657	SAMEA3108967	ERR830594	15056_4#35	Human	Stool	2014
LTCF	NHES0184	PRJEB7657	SAMEA3108968	ERR830595	15056_4#36	Human	Stool	2014
LTCF	NHES0212	PRJEB7657	SAMEA3108969	ERR830596	15056_4#37	Human	Stool	2014
LTCF	NHES0174	PRJEB7657	SAMEA3108970	ERR830597	15056_4#38	Human	Stool	2014
LTCF	NHES0010	PRJEB7657	SAMEA3108971	ERR830598	15056_4#39	Human	Stool	2014
LTCF	NHES0325	PRJEB7657	SAMEA3108907	ERR830563	15056_4#4	Human	Stool	2014
LTCF	NHES0019	PRJEB7657	SAMEA3108972	ERR830599	15056_4#40	Human	Stool	2014
LTCF	NHES0023	PRJEB7657	SAMEA3108973	ERR830600	15056_4#41	Human	Stool	2014
LTCF	NHES0024	PRJEB7657	SAMEA3108974	ERR830601	15056_4#42	Human	Stool	2014
LTCF	NHES0030	PRJEB7657	SAMEA3108975	ERR830602	15056_4#43	Human	Stool	2014
LTCF	NHES0036	PRJEB7657	SAMEA3108976	ERR830603	15056_4#44	Human	Stool	2014
LTCF	NHES0042	PRJEB7657	SAMEA3108978	ERR830604	15056_4#45	Human	Stool	2014
LTCF	NHES0043	PRJEB7657	SAMEA3108979	ERR830605	15056_4#46	Human	Stool	2014
LTCF	NHES0049	PRJEB7657	SAMEA3108981	ERR830606	15056_4#47	Human	Stool	2014
LTCF	NHES0051	PRJEB7657	SAMEA3108983	ERR830607	15056_4#48	Human	Stool	2014
LTCF	NHES0055	PRJEB7657	SAMEA3108985	ERR830608	15056_4#49	Human	Stool	2014
LTCF	NHES0327	PRJEB7657	SAMEA3108909	ERR830564	15056_4#5	Human	Stool	2014
LTCF	NHES0061	PRJEB7657	SAMEA3108986	ERR830609	15056_4#50	Human	Stool	2014
LTCF	NHES0062	PRJEB7657	SAMEA3108987	ERR830610	15056_4#51	Human	Stool	2014
LTCF	NHES0064	PRJEB7657	SAMEA3108988	ERR830611	15056_4#52	Human	Stool	2014
LTCF	NHES0071	PRJEB7657	SAMEA3108989	ERR830612	15056_4#53	Human	Stool	2014
LTCF	NHES0072	PRJEB7657	SAMEA3108990	ERR830613	15056_4#54	Human	Stool	2014
LTCF	NHES0073	PRJEB7657	SAMEA3108991	ERR830614	15056_4#55	Human	Stool	2014
LTCF	NHES0077	PRJEB7657	SAMEA3108992	ERR830615	15056_4#56	Human	Stool	2014
LTCF	NHES0078	PRJEB7657	SAMEA3108993	ERR830616	15056_4#57	Human	Stool	2014
LTCF	NHES0079	PRJEB7657	SAMEA3108994	ERR830617	15056_4#58	Human	Stool	2014
LTCF	NHES0094	PRJEB7657	SAMEA3108996	ERR830618	15056_4#59	Human	Stool	2014
LTCF	NHES0328	PRJEB7657	SAMEA3108911	ERR830565	15056_4#6	Human	Urine	2014
LTCF	NHES0100	PRJEB7657	SAMEA3108997	ERR830619	15056_4#60	Human	Stool	2014
LTCF	NHES0104	PRJEB7657	SAMEA3108999	ERR830620	15056_4#61	Human	Urine	2014
LTCF	NHES0123	PRJEB7657	SAMEA3109001	ERR830621	15056_4#62	Human	Stool	2014
LTCF	NHES0126	PRJEB7657	SAMEA3109002	ERR830622	15056_4#63	Human	Stool	2014
LTCF	NHES0132	PRJEB7657	SAMEA3109003	ERR830623	15056_4#64	Human	Stool	2014
LTCF	NHES0152	PRJEB7657	SAMEA3109005	ERR830624	15056_4#65	Human	Stool	2014
LTCF	NHES0153	PRJEB7657	SAMEA3109006	ERR830625	15056_4#66	Human	Stool	2014
LTCF	NHES0186	PRJEB7657	SAMEA3109010	ERR830626	15056_4#67	Human	Stool	2014
LTCF	NHES0190	PRJEB7657	SAMEA3109011	ERR830627	15056_4#68	Human	Stool	2014
LTCF	NHES0195	PRJEB7657	SAMEA3109012	ERR830628	15056_4#69	Human	Stool	2014
LTCF	NHES0198	PRJEB7657	SAMEA3109013	ERR830629	15056_4#70	Human	Stool	2014
LTCF	NHES0217	PRJEB7657	SAMEA3109016	ERR830630	15056_4#71	Human	Stool	2014
LTCF	NHES0226	PRJEB7657	SAMEA3109018	ERR830632	15056_4#73	Human	Stool	2014
LTCF	NHES0229	PRJEB7657	SAMEA3109019	ERR830633	15056_4#74	Human	Stool	2014
LTCF	NHES0335	PRJEB7657	SAMEA3109021	ERR830634	15056_4#75	Human	Stool	2014
LTCF	NHES0317	PRJEB7657	SAMEA3109025	ERR830635	15056_4#76	Human	Stool	2014
LTCF	NHES0331	PRJEB7657	SAMEA3109027	ERR830636	15056_4#77	Human	Stool	2014
LTCF	NHES0265	PRJEB7657	SAMEA3109032	ERR830637	15056_4#78	Human	Stool	2014
LTCF	NHES0272	PRJEB7657	SAMEA3109033	ERR830638	15056_4#79	Human	Stool	2014
LTCF	NHES0068	PRJEB7657	SAMEA3108915	ERR830567	15056_4#8	Human	Stool	2014
LTCF	NHES0287	PRJEB7657	SAMEA3109035	ERR830639	15056_4#80	Human	Stool	2014
LTCF	NHES0122	PRJEB7657	SAMEA3109037	ERR830640	15056_4#81	Human	Stool	2014
LTCF	NHES0316	PRJEB7657	SAMEA3109038	ERR830641	15056_4#82	Human	Stool	2014
LTCF	NHES0046	PRJEB7657	SAMEA3109041	ERR830642	15056_4#83	Human	Stool	2014
LTCF	NHES0337	PRJEB7657	SAMEA3109042	ERR830643	15056_4#84	Human	Stool	2014
LTCF	NHES0247	PRJEB7657	SAMEA3108917	ERR830568	15056_4#9	Human	Stool	2014
LTCF	NHES0131	PRJEB7657	SAMEA3170846	ERR905806	15795_1#43	Human	Stool	2014
LTCF	NHES0149	PRJEB7657	SAMEA3170847	ERR905807	15795_1#44	Human	Stool	2014
LTCF	NHES0155	PRJEB7657	SAMEA3170848	ERR905808	15795_1#45	Human	Stool	2014
LTCF	NHES0160	PRJEB7657	SAMEA3170849	ERR905809	15795_1#46	Human	Stool	2014
LTCF	NHES0161	PRJEB7657	SAMEA3170850	ERR905810	15795_1#47	Human	Stool	2014
LTCF	NHES0175	PRJEB7657	SAMEA3170851	ERR905811	15795_1#48	Human	Stool	2014
LTCF	NHES0185	PRJEB7657	SAMEA3170852	ERR905812	15795_1#49	Human	Urine	2014
LTCF	NHES0204	PRJEB7657	SAMEA3170853	ERR905813	15795_1#50	Human	Stool	2014
LTCF	NHES0205	PRJEB7657	SAMEA3170854	ERR905814	15795_1#51	Human	Stool	2014
LTCF	NHES0211	PRJEB7657	SAMEA3170855	ERR905815	15795_1#52	Human	Stool	2014
LTCF	NHES0221	PRJEB7657	SAMEA3170856	ERR905816	15795_1#53	Human	Stool	2014
LTCF	NHES0230	PRJEB7657	SAMEA3170857	ERR905817	15795_1#54	Human	Stool	2014
LTCF	NHES0238	PRJEB7657	SAMEA3170858	ERR905818	15795_1#55	Human	Stool	2014
LTCF	NHES0256	PRJEB7657	SAMEA3170859	ERR905819	15795_1#56	Human	Stool	2014
LTCF	NHES0259	PRJEB7657	SAMEA3170860	ERR905820	15795_1#57	Human	Stool	2014
LTCF	NHES0271	PRJEB7657	SAMEA3170862	ERR905822	15795_1#59	Human	Stool	2014
LTCF	NHES0286	PRJEB7657	SAMEA3170863	ERR905823	15795_1#60	Human	Stool	2014
LTCF	NHES0297	PRJEB7657	SAMEA3170864	ERR905824	15795_1#61	Human	Stool	2014
LTCF	NHES0314	PRJEB7657	SAMEA3170866	ERR905826	15795_1#63	Human	Stool	2014
LTCF	NHES0321	PRJEB7657	SAMEA3170867	ERR905827	15795_1#64	Human	Stool	2014
LTCF	NHEC0043	PRJEB7657	SAMEA3108697	ERR775894	14937_6#13	Human	Stool	2014
LTCF	NHEC0042	PRJEB7657	SAMEA3108699	ERR775895	14937_6#14	Human	Stool	2014
LTCF	NHEC0050	PRJEB7657	SAMEA3108703	ERR775897	14937_6#16	Human	Stool	2014
LTCF	NHEC0051	PRJEB7657	SAMEA3108705	ERR775898	14937_6#17	Human	Stool	2014
LTCF	NHEC0076	PRJEB7657	SAMEA3108711	ERR775901	14937_6#20	Human	Stool	2014
LTCF	NHEC0054	PRJEB7657	SAMEA3108718	ERR775904	14937_6#23	Human	Stool	2014
LTCF	NHEC0057	PRJEB7657	SAMEA3108724	ERR775907	14937_6#26	Human	Stool	2014
LTCF	NHEC0031	PRJEB7657	SAMEA3108676	ERR775884	14937_6#3	Human	Stool	2014
LTCF	NHEC0063	PRJEB7657	SAMEA3108732	ERR775911	14937_6#30	Human	Stool	2014
LTCF	NHEC0065	PRJEB7657	SAMEA3108736	ERR775913	14937_6#32	Human	Stool	2014
LTCF	NHEC0067	PRJEB7657	SAMEA3108740	ERR775915	14937_6#34	Human	Stool	2014
LTCF	NHEC0069	PRJEB7657	SAMEA3108744	ERR775917	14937_6#36	Human	Stool	2014
LTCF	NHEC0071	PRJEB7657	SAMEA3108746	ERR775918	14937_6#37	Human	Stool	2014
LTCF	NHEC0073	PRJEB7657	SAMEA3108752	ERR775921	14937_6#40	Human	Stool	2014
LTCF	NHEC0080	PRJEB7657	SAMEA3108758	ERR775924	14937_6#43	Human	Stool	2014
LTCF	NHEC0086	PRJEB7657	SAMEA3108761	ERR775927	14937_6#46	Human	Stool	2014
LTCF	NHEC0087	PRJEB7657	SAMEA3108762	ERR775928	14937_6#47	Human	Stool	2014
LTCF	NHEC0091	PRJEB7657	SAMEA3108766	ERR775932	14937_6#51	Human	Stool	2014
LTCF	NHEC0092	PRJEB7657	SAMEA3108767	ERR775933	14937_6#52	Human	Stool	2014
LTCF	NHEC0094	PRJEB7657	SAMEA3108769	ERR775935	14937_6#54	Human	Stool	2014
LTCF	NHEC0046	PRJEB7657	SAMEA3108682	ERR775887	14937_6#6	Human	Stool	2014
LTCF	NHEC0127	PRJEB7657	SAMEA3108776	ERR775942	14937_6#61	Human	Stool	2014
LTCF	NHEC0099	PRJEB7657	SAMEA3108629	ERR775949	14937_6#68	Human	Stool	2014
LTCF	NHEC0045	PRJEB7657	SAMEA3108684	ERR775888	14937_6#7	Human	Stool	2014
LTCF	NHEC0101	PRJEB7657	SAMEA3108633	ERR775951	14937_6#70	Human	Stool	2014
LTCF	NHEC0102	PRJEB7657	SAMEA3108635	ERR775952	14937_6#71	Human	Stool	2014
LTCF	NHEC0110	PRJEB7657	SAMEA3108644	ERR775957	14937_6#76	Human	Stool	2014
LTCF	NHEC0119	PRJEB7657	SAMEA3108658	ERR775964	14937_6#83	Human	Stool	2014
LTCF	NHEC0120	PRJEB7657	SAMEA3108660	ERR775965	14937_6#84	Human	Stool	2014
LTCF	NHEC0121	PRJEB7657	SAMEA3108662	ERR775966	14937_6#85	Human	Stool	2014
LTCF	NHEC0159	PRJEB7657	SAMEA3109048	ERR776023	14937_7#56	Human	Stool	2014
LTCF	NHEC0158	PRJEB7657	SAMEA3109049	ERR776024	14937_7#57	Human	Stool	2014
LTCF	NHEC0002	PRJEB7657	SAMEA3108622	ERR776028	14937_7#61	Human	Stool	2014
LTCF	NHEC0009	PRJEB7657	SAMEA3108628	ERR776033	14937_7#66	Human	Stool	2014
LTCF	NHEC0010	PRJEB7657	SAMEA3108630	ERR776034	14937_7#67	Human	Stool	2014
LTCF	NHEC0011	PRJEB7657	SAMEA3108632	ERR776035	14937_7#68	Human	Stool	2014
LTCF	NHEC0023	PRJEB7657	SAMEA3108657	ERR776047	14937_7#80	Human	Stool	2014
LTCF	NHEC0027	PRJEB7657	SAMEA3108664	ERR776050	14937_7#83	Human	Stool	2014
LTCF	NHEC0028	PRJEB7657	SAMEA3108666	ERR776051	14937_7#84	Human	Stool	2014
LTCF	NHEC0136	PRJEB7657	SAMEA3108683	ERR776060	14937_8#10	Human	Stool	2014
LTCF	NHEC0138	PRJEB7657	SAMEA3108687	ERR776062	14937_8#12	Human	Stool	2014
LTCF	NHEC0143	PRJEB7657	SAMEA3108695	ERR776066	14937_8#16	Human	Stool	2014
LTCF	NHEC0147	PRJEB7657	SAMEA3108702	ERR776070	14937_8#20	Human	Stool	2014
LTCF	NHEC0152	PRJEB7657	SAMEA3108710	ERR776074	14937_8#24	Human	Stool	2014
LTCF	NHEC0061	PRJEB7657	SAMEA3108729	ERR776083	14937_8#33	Human	Stool	2014
LTCF	NHEC0062	PRJEB7657	SAMEA3108741	ERR776088	14937_8#38	Human	Stool	2014
LTCF	NHEC0130	PRJEB7657	SAMEA3108675	ERR776059	14937_8#6	Human	Stool	2014
LTCF	NHEC0107	PRJEB7657	SAMEA3109046	ERR830645	15056_4#86	Human	Stool	2014
LTCF	NHES0258	PRJEB7657	SAMEA3108848	ERR830534	15056_3#61	Human	Stool	2014
SCOT	EC0_1	PRJEB12513	SAMEA4043135	ERR1543347	19646_7#1	Human	Blood	2013
SCOT	EC0_10	PRJEB12513	SAMEA4043144	ERR1543356	19646_7#10	Human	Blood	2013
SCOT	EC0_11	PRJEB12513	SAMEA4043145	ERR1543357	19646_7#11	Human	Blood	2013
SCOT	EC0_12	PRJEB12513	SAMEA4043146	ERR1543358	19646_7#12	Human	Blood	2013
SCOT	EC0_13	PRJEB12513	SAMEA4043147	ERR1543359	19646_7#13	Human	Blood	2013
SCOT	EC0_14	PRJEB12513	SAMEA4043148	ERR1543360	19646_7#14	Human	Blood	2013
SCOT	EC0_15	PRJEB12513	SAMEA4043149	ERR1543361	19646_7#15	Human	Blood	2013
SCOT	EC0_16	PRJEB12513	SAMEA4043150	ERR1543362	19646_7#16	Human	Blood	2013
SCOT	EC0_17	PRJEB12513	SAMEA4043151	ERR1543363	19646_7#17	Human	Blood	2013
SCOT	EC0_18	PRJEB12513	SAMEA4043152	ERR1543364	19646_7#18	Human	Blood	2013
SCOT	EC0_19	PRJEB12513	SAMEA4043153	ERR1543365	19646_7#19	Human	Blood	2013
SCOT	EC0_2	PRJEB12513	SAMEA4043136	ERR1543348	19646_7#2	Human	Blood	2013
SCOT	EC0_20	PRJEB12513	SAMEA4043154	ERR1543366	19646_7#20	Human	Blood	2013
SCOT	EC0_21	PRJEB12513	SAMEA4043155	ERR1543367	19646_7#21	Human	Blood	2013
SCOT	EC0_22	PRJEB12513	SAMEA4043156	ERR1543368	19646_7#22	Human	Blood	2013
SCOT	EC0_23	PRJEB12513	SAMEA4043157	ERR1543369	19646_7#23	Human	Blood	2013
SCOT	EC0_24	PRJEB12513	SAMEA4043158	ERR1543370	19646_7#24	Human	Blood	2013
SCOT	EC0_25	PRJEB12513	SAMEA4043159	ERR1543371	19646_7#25	Human	Blood	2013
SCOT	EC0_26	PRJEB12513	SAMEA4043160	ERR1543372	19646_7#26	Human	Blood	2013
SCOT	EC0_27	PRJEB12513	SAMEA4043161	ERR1543373	19646_7#27	Human	Blood	2013
SCOT	EC0_28	PRJEB12513	SAMEA4043162	ERR1543374	19646_7#28	Human	Blood	2013
SCOT	EC0_29	PRJEB12513	SAMEA4043163	ERR1543375	19646_7#29	Human	Blood	2013
SCOT	EC0_3	PRJEB12513	SAMEA4043137	ERR1543349	19646_7#3	Human	Blood	2013
SCOT	EC0_30	PRJEB12513	SAMEA4043164	ERR1543376	19646_7#30	Human	Blood	2013
SCOT	EC0_31	PRJEB12513	SAMEA4043165	ERR1543377	19646_7#31	Human	Blood	2013
SCOT	EC0_32	PRJEB12513	SAMEA4043167	ERR1543378	19646_7#32	Human	Blood	2013
SCOT	EC0_33	PRJEB12513	SAMEA4043169	ERR1543379	19646_7#33	Human	Blood	2013
SCOT	EC0_34	PRJEB12513	SAMEA4043172	ERR1543380	19646_7#34	Human	Blood	2013
SCOT	EC0_35	PRJEB12513	SAMEA4043174	ERR1543381	19646_7#35	Human	Blood	2013
SCOT	EC0_37	PRJEB12513	SAMEA4043178	ERR1543383	19646_7#37	Human	Blood	2013
SCOT	EC0_38	PRJEB12513	SAMEA4043180	ERR1543384	19646_7#38	Human	Blood	2013
SCOT	EC0_39	PRJEB12513	SAMEA4043182	ERR1543385	19646_7#39	Human	Blood	2013
SCOT	EC0_4	PRJEB12513	SAMEA4043138	ERR1543350	19646_7#4	Human	Blood	2013
SCOT	EC0_40	PRJEB12513	SAMEA4043184	ERR1543386	19646_7#40	Human	Blood	2013
SCOT	EC0_41	PRJEB12513	SAMEA4043186	ERR1543387	19646_7#41	Human	Blood	2013
SCOT	EC0_42	PRJEB12513	SAMEA4043188	ERR1543388	19646_7#42	Human	Blood	2013
SCOT	EC0_43	PRJEB12513	SAMEA4043190	ERR1543389	19646_7#43	Human	Blood	2013
SCOT	EC0_44	PRJEB12513	SAMEA4043192	ERR1543390	19646_7#44	Human	Blood	2013
SCOT	EC0_45	PRJEB12513	SAMEA4043193	ERR1543391	19646_7#45	Human	Blood	2013
SCOT	EC0_46	PRJEB12513	SAMEA4043196	ERR1543392	19646_7#46	Human	Blood	2013
SCOT	EC0_48	PRJEB12513	SAMEA4043199	ERR1543394	19646_7#48	Human	Blood	2013
SCOT	EC0_49	PRJEB12513	SAMEA4043200	ERR1543395	19646_7#49	Human	Blood	2013
SCOT	EC0_50	PRJEB12513	SAMEA4043202	ERR1543396	19646_7#50	Human	Blood	2013
SCOT	EC0_51	PRJEB12513	SAMEA4043204	ERR1543397	19646_7#51	Human	Blood	2013
SCOT	EC0_52	PRJEB12513	SAMEA4043206	ERR1543398	19646_7#52	Human	Blood	2013
SCOT	EC0_53	PRJEB12513	SAMEA4043208	ERR1543399	19646_7#53	Human	Blood	2013
SCOT	EC0_54	PRJEB12513	SAMEA4043209	ERR1543400	19646_7#54	Human	Blood	2013
SCOT	EC0_6	PRJEB12513	SAMEA4043140	ERR1543352	19646_7#6	Human	Blood	2013
SCOT	EC0_7	PRJEB12513	SAMEA4043141	ERR1543353	19646_7#7	Human	Blood	2013
SCOT	EC0_8	PRJEB12513	SAMEA4043142	ERR1543354	19646_7#8	Human	Blood	2013
SCOT	EC0_84	PRJEB12513	SAMEA4043262	ERR1543430	19646_7#84	Human	Blood	2013
SCOT	EC0_86	PRJEB12513	SAMEA4043265	ERR1543432	19646_7#86	Human	Blood	2013
SCOT	EC0_87	PRJEB12513	SAMEA4043266	ERR1543433	19646_7#87	Human	Blood	2013
SCOT	EC0_88	PRJEB12513	SAMEA4043269	ERR1543434	19646_7#88	Human	Blood	2013
SCOT	EC0_89	PRJEB12513	SAMEA4043271	ERR1543435	19646_7#89	Human	Blood	2013
SCOT	EC1_1	PRJEB12513	SAMEA4043166	ERR1543441	19646_8#1	Human	Blood	2015
SCOT	EC1_10	PRJEB12513	SAMEA4043183	ERR1543450	19646_8#10	Human	Blood	2015
SCOT	EC1_11	PRJEB12513	SAMEA4043185	ERR1543451	19646_8#11	Human	Blood	2015
SCOT	EC1_13	PRJEB12513	SAMEA4043189	ERR1543453	19646_8#13	Human	Blood	2015
SCOT	EC1_14	PRJEB12513	SAMEA4043191	ERR1543454	19646_8#14	Human	Blood	2015
SCOT	EC1_15	PRJEB12513	SAMEA4043194	ERR1543455	19646_8#15	Human	Blood	2015
SCOT	EC1_16	PRJEB12513	SAMEA4043195	ERR1543456	19646_8#16	Human	Blood	2015
SCOT	EC1_17	PRJEB12513	SAMEA4043198	ERR1543457	19646_8#17	Human	Blood	2015
SCOT	EC1_18	PRJEB12513	SAMEA4043201	ERR1543458	19646_8#18	Human	Blood	2015
SCOT	EC1_19	PRJEB12513	SAMEA4043203	ERR1543459	19646_8#19	Human	Blood	2015
SCOT	EC1_2	PRJEB12513	SAMEA4043168	ERR1543442	19646_8#2	Human	Blood	2015
SCOT	EC1_20	PRJEB12513	SAMEA4043205	ERR1543460	19646_8#20	Human	Blood	2015
SCOT	EC1_21	PRJEB12513	SAMEA4043207	ERR1543461	19646_8#21	Human	Blood	2015
SCOT	EC1_22	PRJEB12513	SAMEA4043210	ERR1543462	19646_8#22	Human	Blood	2015
SCOT	EC1_23	PRJEB12513	SAMEA4043212	ERR1543463	19646_8#23	Human	Blood	2015
SCOT	EC1_24	PRJEB12513	SAMEA4043214	ERR1543464	19646_8#24	Human	Blood	2015
SCOT	EC1_25	PRJEB12513	SAMEA4043217	ERR1543465	19646_8#25	Human	Blood	2015
SCOT	EC1_26	PRJEB12513	SAMEA4043219	ERR1543466	19646_8#26	Human	Blood	2015
SCOT	EC1_27	PRJEB12513	SAMEA4043221	ERR1543467	19646_8#27	Human	Blood	2015
SCOT	EC1_28	PRJEB12513	SAMEA4043224	ERR1543468	19646_8#28	Human	Blood	2015
SCOT	EC1_29	PRJEB12513	SAMEA4043227	ERR1543469	19646_8#29	Human	Blood	2015
SCOT	EC1_3	PRJEB12513	SAMEA4043170	ERR1543443	19646_8#3	Human	Blood	2015
SCOT	EC1_30	PRJEB12513	SAMEA4043229	ERR1543470	19646_8#30	Human	Blood	2015
SCOT	EC1_34	PRJEB12513	SAMEA4043238	ERR1543474	19646_8#34	Human	Blood	2015
SCOT	EC1_35	PRJEB12513	SAMEA4043240	ERR1543475	19646_8#35	Human	Blood	2015
SCOT	EC1_36	PRJEB12513	SAMEA4043243	ERR1543476	19646_8#36	Human	Blood	2015
SCOT	EC1_37	PRJEB12513	SAMEA4043245	ERR1543477	19646_8#37	Human	Blood	2015
SCOT	EC1_38	PRJEB12513	SAMEA4043247	ERR1543478	19646_8#38	Human	Blood	2015
SCOT	EC1_39	PRJEB12513	SAMEA4043250	ERR1543479	19646_8#39	Human	Blood	2015
SCOT	EC1_40	PRJEB12513	SAMEA4043252	ERR1543480	19646_8#40	Human	Blood	2015
SCOT	EC1_41	PRJEB12513	SAMEA4043255	ERR1543481	19646_8#41	Human	Blood	2015
SCOT	EC1_42	PRJEB12513	SAMEA4043256	ERR1543482	19646_8#42	Human	Blood	2015
SCOT	EC1_44	PRJEB12513	SAMEA4043261	ERR1543484	19646_8#44	Human	Blood	2015
SCOT	EC1_45	PRJEB12513	SAMEA4043264	ERR1543485	19646_8#45	Human	Blood	2015
SCOT	EC1_47	PRJEB12513	SAMEA4043268	ERR1543487	19646_8#47	Human	Blood	2015
SCOT	EC1_48	PRJEB12513	SAMEA4043270	ERR1543488	19646_8#48	Human	Blood	2015
SCOT	EC1_49	PRJEB12513	SAMEA4043272	ERR1543489	19646_8#49	Human	Blood	2015
SCOT	EC1_5	PRJEB12513	SAMEA4043173	ERR1543445	19646_8#5	Human	Blood	2015
SCOT	EC1_50	PRJEB12513	SAMEA4043274	ERR1543490	19646_8#50	Human	Blood	2013
SCOT	EC1_51	PRJEB12513	SAMEA4043276	ERR1543491	19646_8#51	Human	Blood	2013
SCOT	EC1_52	PRJEB12513	SAMEA4043278	ERR1543492	19646_8#52	Human	Blood	2013
SCOT	EC1_53	PRJEB12513	SAMEA4043280	ERR1543493	19646_8#53	Human	Blood	2013
SCOT	EC1_54	PRJEB12513	SAMEA4043282	ERR1543494	19646_8#54	Human	Blood	2013
SCOT	EC1_55	PRJEB12513	SAMEA4043284	ERR1543495	19646_8#55	Human	Blood	2013
SCOT	EC1_56	PRJEB12513	SAMEA4043285	ERR1543496	19646_8#56	Human	Blood	2013
SCOT	EC1_57	PRJEB12513	SAMEA4043286	ERR1543497	19646_8#57	Human	Blood	2013
SCOT	EC1_58	PRJEB12513	SAMEA4043287	ERR1543498	19646_8#58	Human	Blood	2013
SCOT	EC1_60	PRJEB12513	SAMEA4043289	ERR1543500	19646_8#60	Human	Blood	2013
SCOT	EC1_61	PRJEB12513	SAMEA4043290	ERR1543501	19646_8#61	Human	Blood	2013
SCOT	EC1_62	PRJEB12513	SAMEA4043291	ERR1543502	19646_8#62	Human	Blood	2013
SCOT	EC1_63	PRJEB12513	SAMEA4043292	ERR1543503	19646_8#63	Human	Blood	2013
SCOT	EC1_65	PRJEB12513	SAMEA4043294	ERR1543505	19646_8#65	Human	Blood	2013
SCOT	EC1_66	PRJEB12513	SAMEA4043295	ERR1543506	19646_8#66	Human	Blood	2013
SCOT	EC1_67	PRJEB12513	SAMEA4043296	ERR1543507	19646_8#67	Human	Blood	2013
SCOT	EC1_68	PRJEB12513	SAMEA4043297	ERR1543508	19646_8#68	Human	Blood	2013
SCOT	EC1_7	PRJEB12513	SAMEA4043177	ERR1543447	19646_8#7	Human	Blood	2015
SCOT	EC1_70	PRJEB12513	SAMEA4043299	ERR1543510	19646_8#70	Human	Blood	2013
SCOT	EC1_71	PRJEB12513	SAMEA4043300	ERR1543511	19646_8#71	Human	Blood	2013
SCOT	EC1_72	PRJEB12513	SAMEA4043301	ERR1543512	19646_8#72	Human	Blood	2013
SCOT	EC1_74	PRJEB12513	SAMEA4043303	ERR1543514	19646_8#74	Human	Blood	2013
SCOT	EC1_75	PRJEB12513	SAMEA4043304	ERR1543515	19646_8#75	Human	Blood	2013
SCOT	EC1_76	PRJEB12513	SAMEA4043305	ERR1543516	19646_8#76	Human	Blood	2013
SCOT	EC1_77	PRJEB12513	SAMEA4043306	ERR1543517	19646_8#77	Human	Blood	2013
SCOT	EC1_78	PRJEB12513	SAMEA4043307	ERR1543518	19646_8#78	Human	Blood	2013
SCOT	EC1_79	PRJEB12513	SAMEA4043308	ERR1543519	19646_8#79	Human	Blood	2013
SCOT	EC1_8	PRJEB12513	SAMEA4043179	ERR1543448	19646_8#8	Human	Blood	2015
SCOT	EC1_80	PRJEB12513	SAMEA4043309	ERR1543520	19646_8#80	Human	Blood	2013
SCOT	EC1_81	PRJEB12513	SAMEA4043310	ERR1543521	19646_8#81	Human	Blood	2013
SCOT	EC1_82	PRJEB12513	SAMEA4043311	ERR1543522	19646_8#82	Human	Blood	2013
SCOT	EC1_83	PRJEB12513	SAMEA4043312	ERR1543523	19646_8#83	Human	Blood	2013
SCOT	EC1_84	PRJEB12513	SAMEA4043313	ERR1543524	19646_8#84	Human	Blood	2013
SCOT	EC1_85	PRJEB12513	SAMEA4043314	ERR1543525	19646_8#85	Human	Blood	2013
SCOT	EC1_87	PRJEB12513	SAMEA4043316	ERR1543527	19646_8#87	Human	Blood	2013
SCOT	EC1_88	PRJEB12513	SAMEA4043317	ERR1543528	19646_8#88	Human	Blood	2013
SCOT	EC1_89	PRJEB12513	SAMEA4043318	ERR1543529	19646_8#89	Human	Blood	2013
SCOT	EC1_9	PRJEB12513	SAMEA4043181	ERR1543449	19646_8#9	Human	Blood	2015
SCOT	EC1_90	PRJEB12513	SAMEA4043319	ERR1543530	19646_8#90	Human	Blood	2013
SCOT	EC1_91	PRJEB12513	SAMEA4043320	ERR1543531	19646_8#91	Human	Blood	2013
SCOT	EC1_92	PRJEB12513	SAMEA4043321	ERR1543532	19646_8#92	Human	Blood	2013
SCOT	EC1_93	PRJEB12513	SAMEA4043322	ERR1543533	19646_8#93	Human	Blood	2013
SCOT	EC1_94	PRJEB12513	SAMEA4043323	ERR1543534	19646_8#94	Human	Blood	2013
SCOT	EC1_95	PRJEB12513	SAMEA4043324	ERR1543535	19646_8#95	Human	Blood	2013
SCOT	EC2_88	PRJEB12513	SAMEA4043325	ERR1556257	19787_2#88	Human	Blood	2013
SCOT	EC0_55	PRJEB12513	SAMEA4043211	ERR1543401	19646_7#55	Human	Blood	2013
SCOT	EC0_56	PRJEB12513	SAMEA4043213	ERR1543402	19646_7#56	Human	Blood	2013
SCOT	EC0_58	PRJEB12513	SAMEA4043216	ERR1543404	19646_7#58	Human	Blood	2013
SCOT	EC0_59	PRJEB12513	SAMEA4043218	ERR1543405	19646_7#59	Human	Blood	2013
SCOT	EC0_60	PRJEB12513	SAMEA4043220	ERR1543406	19646_7#60	Human	Blood	2013
SCOT	EC0_61	PRJEB12513	SAMEA4043222	ERR1543407	19646_7#61	Human	Blood	2013
SCOT	EC0_62	PRJEB12513	SAMEA4043223	ERR1543408	19646_7#62	Human	Blood	2013
SCOT	EC0_63	PRJEB12513	SAMEA4043225	ERR1543409	19646_7#63	Human	Blood	2013
SCOT	EC0_64	PRJEB12513	SAMEA4043226	ERR1543410	19646_7#64	Human	Blood	2013
SCOT	EC0_65	PRJEB12513	SAMEA4043228	ERR1543411	19646_7#65	Human	Blood	2013
SCOT	EC0_66	PRJEB12513	SAMEA4043230	ERR1543412	19646_7#66	Human	Blood	2013
SCOT	EC0_68	PRJEB12513	SAMEA4043234	ERR1543414	19646_7#68	Human	Blood	2013
SCOT	EC0_70	PRJEB12513	SAMEA4043237	ERR1543416	19646_7#70	Human	Blood	2013
SCOT	EC0_72	PRJEB12513	SAMEA4043241	ERR1543418	19646_7#72	Human	Blood	2013
SCOT	EC0_73	PRJEB12513	SAMEA4043242	ERR1543419	19646_7#73	Human	Blood	2013
SCOT	EC0_74	PRJEB12513	SAMEA4043244	ERR1543420	19646_7#74	Human	Blood	2013
SCOT	EC0_75	PRJEB12513	SAMEA4043246	ERR1543421	19646_7#75	Human	Blood	2013
SCOT	EC0_76	PRJEB12513	SAMEA4043248	ERR1543422	19646_7#76	Human	Blood	2013
SCOT	EC0_77	PRJEB12513	SAMEA4043249	ERR1543423	19646_7#77	Human	Blood	2013
SCOT	EC0_78	PRJEB12513	SAMEA4043251	ERR1543424	19646_7#78	Human	Blood	2013
SCOT	EC0_79	PRJEB12513	SAMEA4043253	ERR1543425	19646_7#79	Human	Blood	2013
SCOT	EC0_80	PRJEB12513	SAMEA4043254	ERR1543426	19646_7#80	Human	Blood	2013
SCOT	EC0_81	PRJEB12513	SAMEA4043257	ERR1543427	19646_7#81	Human	Blood	2013
SCOT	EC0_82	PRJEB12513	SAMEA4043258	ERR1543428	19646_7#82	Human	Blood	2013
NCTC3000	NCTC13441	PRJEB6403	SAMEA2709038	GCF_900448475.1	NA	Human	NA	2003
NCTC3000	NCTC13353	PRJEB6403	SAMEA2709032	GCF_900448885.1	ESC_DA0127AA	Human	NA	2003
NCTC3000	NCTC8007	PRJEB6403	SAMEA3446345	GCF_900449735.1	ESC_DA0129AA	Human	NA	1949
NCTC3000	NCTC10757	PRJEB6403	SAMEA3469442	GCF_900450615.1	ESC_DA0131AA	NA	Laboratory deposite	1970
NCTC3000	NCTC10279	PRJEB6403	SAMEA3867447	GCA_900450275.1	NA	NA	NA	1962
NCTC3000	NCTC10361	PRJEB6403	SAMEA3368332	GCA_900448845.1	NA	NA	Faeces	1964
NCTC3000	NCTC10418	PRJEB6403	SAMEA2689781	GCA_900448155.1	NA	NA	NA	1965
NCTC3000	NCTC10650	PRJEB6403	SAMEA2709010	GCA_900448105.1	NA	NA	NA	1969
NCTC3000	NCTC10664	PRJEB6403	SAMEA3368269	GCA_900448755.1	NA	NA	Faeces	1969
NCTC3000	NCTC10758	PRJEB6403	SAMEA3368270	GCA_900448605.1	NA	NA	NA	1970
NCTC3000	NCTC10764	PRJEB6403	SAMEA3282960	GCA_900448635.1	NA	NA	NA	1971
NCTC3000	NCTC10766	PRJEB6403	SAMEA3251429	GCA_900447905.1	NA	NA	NA	1971
NCTC3000	NCTC10767	PRJEB6403	SAMEA3251428	GCA_900448085.1	NA	NA	NA	1971
NCTC3000	NCTC10865	PRJEB6403	SAMEA3376921	GCA_900448955.1	NA	Human	Faeces	1972
NCTC3000	NCTC1093	PRJEB6403	SAMEA4537266	GCA_900448115.1	NA	Human	Faeces	1921
NCTC3000	NCTC10973	PRJEB6403	SAMEA3376924	GCA_900636045.1	NA	NA	Faeces	1975
NCTC3000	NCTC11022	PRJEB6403	SAMEA3376926	GCA_900448935.1	NA	Human	Faeces	1975
NCTC3000	NCTC11100	PRJEB6403	SAMEA3368273	GCA_900448555.1	NA	NA	NA	≤1976
NCTC3000	NCTC11101	PRJEB6403	SAMEA3368274	GCA_900448725.1	NA	NA	NA	≤1976
NCTC3000	NCTC11102	PRJEB6403	SAMEA3368275	GCA_900448665.1	NA	NA	NA	≤1976
NCTC3000	NCTC11103	PRJEB6403	SAMEA3368276	GCA_900448685.1	NA	NA	NA	≤1976
NCTC3000	NCTC11105	PRJEB6403	SAMEA2709016	GCA_900635685.1	NA	NA	NA	≤1976
NCTC3000	NCTC11106	PRJEB6403	SAMEA3368334	GCA_900448865.1	NA	NA	NA	≤1976
NCTC3000	NCTC11107	PRJEB6403	SAMEA3368277	GCA_900448715.1	NA	NA	NA	≤1976
NCTC3000	NCTC11108	PRJEB6403	SAMEA3368278	GCA_900448735.1	NA	NA	NA	≤1976
NCTC3000	NCTC11109	PRJEB6403	SAMEA3368279	GCA_900448745.1	NA	NA	NA	≤1976
NCTC3000	NCTC11111	PRJEB6403	SAMEA3368280	GCA_900448675.1	NA	NA	NA	≤1976
NCTC3000	NCTC11112	PRJEB6403	SAMEA3368281	GCA_900448615.1	NA	NA	NA	≤1976
NCTC3000	NCTC11113	PRJEB6403	SAMEA3376928	GCA_900636065.1	NA	NA	NA	≤1976
NCTC3000	NCTC11114	PRJEB6403	SAMEA3368282	GCA_900448535.1	NA	NA	NA	≤1976
NCTC3000	NCTC11115	PRJEB6403	SAMEA3368335	GCA_900449075.1	NA	NA	NA	≤1976
[truncated: 8,395 more rows]

## Sheet: Enterobase
Collection	Isolate	Study	BioSample	Run_or_assembly	Run_alias	Host	Sample_source	Sample_year	ENA_Sample	Assembly_accession	Assembly_barcode	Lab Contact	Comment	Simple Disease	N50	Length	Contig Number(>=200 bp)	Low Quality Bases
NCBI	CA0062	PRJEB2968	SAMEA1486659	ERR161282	S119	Human	Blood	2011	ERS126599	GCA_012473675.1	ESC_FA7054AA_AS	The Sanger Centre	parC-1aAB, gyrA-1AB	fimH30_clade C2	191231	5298031	166	2625
NCBI	CA0063	PRJEB2968	SAMEA1486628	ERR161281	S118	Human	Urine	2011	ERS126598	GCA_012473975.1	ESC_BA4737AA_AS	The Sanger Centre	parC-1aAB, gyrA-1AB	fimH30_clade C2	191474	5298467	158	3096
NCBI	CA0064	PRJEB2968	SAMEA1486641	ERR161280	S117	Human	NA	2011	ERS126597	GCA_012473995.1	ESC_BA2299AA_AS	The Sanger Centre	parC-1aAB, gyrA-1AB	fimH30_clade C1	203108	5157852	119	4537
NCBI	CA0065	PRJEB2968	SAMEA1486612	ERR161279	S116	Human	NA	2011	ERS126596	GCA_012473915.1	ESC_BA0848AA_AS	The Sanger Centre	parC-1aAB, gyrA-1AB	fimH30_clade C1	338935	5005774	94	2637
NCBI	CA0093	PRJEB2968	SAMEA1486622	ERR161251	S53	Human	NA	2004	ERS126568	GCA_012474855.1	ESC_CA5557AA_AS	The Sanger Centre	parC-1aAB, gyrA-1AB	fimH30_clade C2	204889	5190246	153	3517
NCBI	CA0094	PRJEB2968	SAMEA1486618	ERR161250	S47	Human	NA	2004	ERS126567	GCA_012474835.1	ESC_BA4045AA_AS	The Sanger Centre	parC-1aAB, gyrA-1AB	fimH30_clade C2	203286	5195338	145	4180
NCBI	CA0095	PRJEB2968	SAMEA1486590	ERR161249	S43	Human	NA	2004	ERS126566	GCA_012474895.1	ESC_BA8183AA_AS	The Sanger Centre	parC-1aAB, gyrA-1AB	fimH30_clade C2	204989	5133929	147	3173
NCBI	CA0096	PRJEB2968	SAMEA1486673	ERR161248	S39	Human	NA	2004	ERS126565	GCA_012474935.1	ESC_BA7032AA_AS	The Sanger Centre	parC-1aAB, gyrA-1AB	fimH30_clade C2	186752	5303434	203	5902
NCBI	CA0097	PRJEB2968	SAMEA1486652	ERR161247	S34	Human	Urine	2009	ERS126564	GCA_012474795.1	ESC_BA5891AA_AS	The Sanger Centre	parC-1b, gyrA-1a	fimH41_clade A	191293	5224432	150	3186
NCBI	CA0098	PRJEB2968	SAMEA1486634	ERR161246	S30	Human	Urine	2007	ERS126563	GCA_012474905.1	ESC_BA4275AA_AS	The Sanger Centre	parC-1aAB, gyrA-1AB	fimH30_clade C2	204504	5176500	153	2723
NCBI	CA0099	PRJEB2968	SAMEA1486608	ERR161245	S26	Human	Urine	2009	ERS126562	GCA_012475015.1	ESC_CA5729AA_AS	The Sanger Centre	parC-1, gyrA-1a	fimH41_clade A	224855	4876180	130	2105
NCBI	CA0100	PRJEB2968	SAMEA1486588	ERR161244	S24	Human	Urine	2009	ERS126561	GCA_012474955.1	ESC_BA6984AA_AS	The Sanger Centre	parC-1, gyrA-1a	fimH22_clade B	276178	5132948	100	2350
NCBI	CA0101	PRJEB2968	SAMEA1486633	ERR161243	S22	Human	Urine	2009	ERS126560	GCA_012474875.1	ESC_AA9754AA_AS	The Sanger Centre	parC-1, gyrA-1a	fimH22_clade B	276178	5127683	129	3179
NCBI	CA0102	PRJEB2968	SAMEA1486650	ERR161242	S21EC	Human	Urine	2009	ERS126559	GCA_012474975.1	ESC_CA3077AA_AS	The Sanger Centre	parC-1, gyrA-1a	fimH22_clade B	275695	5186241	166	4113
NCBI	CA0103	PRJEB2968	SAMEA1486631	ERR161241	S19	Human	Urine	2009	ERS126558	GCA_012475035.1	ESC_BA2553AA_AS	The Sanger Centre	parC-1, gyrA-1a	fimH22_clade B	211212	5312519	125	3211
NCBI	CA0104	PRJEB2968	SAMEA1486602	ERR161240	S15	Human	Urine	2009	ERS126557	GCA_012474995.1	ESC_CA2094AA_AS	The Sanger Centre	parC-1aAB, gyrA-1AB	fimH30_clade C2	202986	5170526	152	3529
NCBI	CA0105	PRJEB2968	SAMEA1486596	ERR161239	S12	Human	Urine	2009	ERS126556	GCA_012475055.1	ESC_BA8416AA_AS	The Sanger Centre	parC-1aAB, gyrA-1AB	fimH30_clade C2	204203	5134478	123	2639
NCBI	CA0106	PRJEB2968	SAMEA1486664	ERR161238	S11	Human	Urine	2009	ERS126555	GCA_012475135.1	ESC_BA9633AA_AS	The Sanger Centre	parC-1aAB, gyrA-1AB	fimH30_clade C2	199951	5176198	138	2433
NCBI	CA0107	PRJEB2968	SAMEA1486642	ERR161237	S10	Human	Urine	2009	ERS126554	GCA_012475075.1	ESC_CA2624AA_AS	The Sanger Centre	parC-1aAB, gyrA-1AB	fimH30_clade C2	231065	5123064	121	2568
NCBI	CA0108	PRJEB2968	SAMEA1486632	ERR161236	S5	Human	Urine	2007	ERS126553	GCA_012474455.1	ESC_BA1344AA_AS	The Sanger Centre	parC-1b, gyrA-1A	fimH41_clade A	294102	5040920	128	2535
NCBI	CA0109	PRJEB2968	SAMEA1486620	ERR161235	S2	Human	Urine	2007	ERS126552	GCA_012474395.1	ESC_CA3659AA_AS	The Sanger Centre	parC-1, gyrA-1a	fimH41_clade A	180892	4970292	117	2827
NCBI	CA0110	PRJEB2968	SAMEA1486597	ERR161234	S1	Human	Urine	2007	ERS126551	GCA_012474635.1	ESC_BA4929AA_AS	The Sanger Centre	parC-1aAB, gyrA-1AB	fimH30_clade C2	199412	5160616	143	2572
NCBI	CA0138	PRJEB2968	SAMEA1486599	ERR161302	S37	Human	Urine	2009	ERS126619	GCA_012473455.1	ESC_BA1336AA_AS	The Sanger Centre	parC-1, gyrA-1a	fimH41_clade A	149756	5091061	211	3461
NCBI	CA0139	PRJEB2968	SAMEA1486601	ERR161301	S32	Human	Urine	2007	ERS126618	GCA_012473575.1	ESC_BA7194AA_AS	The Sanger Centre	parC-1, gyrA-1a	fimH22_clade B	279854	5115265	73	2516
NCBI	CA0140	PRJEB2968	SAMEA1486624	ERR161300	S31	Human	Urine	2007	ERS126617	GCA_012473515.1	ESC_CA4283AA_AS	The Sanger Centre	parC-1b, gyrA-1a	fimH41_clade A	294101	4979069	115	2618
NCBI	CA0141	PRJEB2968	SAMEA1486662	ERR161299	S6	Human	Urine	2007	ERS126616	GCA_012473535.1	ESC_BA9834AA_AS	The Sanger Centre	parC-1, gyrA-1a	fimH22_clade B	247519	5249839	118	2837
NCBI	CA3513	PRJEB8774	SAMEA3753080	ERR1100526	VREC0620	Cattle	Faeces	2015	ERS784386	GCF_900480525.1	ESC_FA6635AA_AS	The Sanger Centre			175847	5054519	90	684
NCBI	CA3782	PRJEB10700	SAMEA3529365	ERR1010277	AA088	Human	NA	1986	ERS836514	GCA_012753695.1	ESC_FA6805AA_AS	Statens Serum Institut			109738	4992645	198	5284
NCBI	CA3783	PRJEB10700	SAMEA3529364	ERR1010276	AA087	NA	NA	1969	ERS836513	GCA_012753795.1	ESC_FA6806AA_AS	Statens Serum Institut			140978	4659780	106	5927
NCBI	CA3784	PRJEB10700	SAMEA3529363	ERR1010275	AA086	NA	NA	1969	ERS836512	GCA_012753855.1	ESC_FA6807AA_AS	Statens Serum Institut			140005	4688248	105	4807
NCBI	CA3858	PRJEB10700	SAMEA3529375	ERR1010201	AA012	NA	NA	1991	ERS836524	GCA_012746375.1	ESC_FA6881AA_AS	Statens Serum Institut			383745	4751376	60	9356
NCBI	CA3859	PRJEB10700	SAMEA3529374	ERR1010200	AA011	NA	NA	1974	ERS836523	GCA_012746555.1	ESC_FA6882AA_AS	Statens Serum Institut			159259	4620189	81	3248
NCBI	CA3874	PRJEB10700	SAMEA3529398	ERR1010185	Test-O128ab_56-54Cigleris	Human	Faeces	1955	ERS836547	GCA_012746135.1	ESC_FA6897AA_AS	Statens Serum Institut			125107	5335000	255	6701
NCBI	CA3876	PRJEB10700	SAMEA3529396	ERR1010183	Test-O125ab_2745-53Canioni	Human	Faeces	1952	ERS836545	GCA_012753635.1	ESC_FA6899AA_AS	Statens Serum Institut			133810	4859951	102	11494
NCBI	CA4474	PRJNA297860	SAMN04159541	SRR2970646	uk_P46212	Human	Urine	2005	SRS1187491	GCF_001469815.1	ESC_GA4684AA_AS	University of Oxford		fimH30_clade C2	5106662	5250410	2	0
NCBI	CA8126	PRJNA315192	SAMN04568180	SRR3242001	101289	Human	NA	2014	SRS1350026	GCA_012712885.1	ESC_GA3724AA_AS	Public Health England			171843	5372194	235	3866
NCBI	CA8127	PRJNA315192	SAMN04568179	SRR3242000	101288	Human	NA	2014	SRS1350027	GCA_012712865.1	ESC_GA3723AA_AS	Public Health England			163042	5365685	235	5034
NCBI	CA8128	PRJNA315192	SAMN04568178	SRR3241999	93277	Human	NA	2014	SRS1349997	GCA_012712905.1	ESC_GA3722AA_AS	Public Health England			114077	5702025	256	8022
NCBI	CA8132	PRJNA315192	SAMN04568174	SRR3241995	93282	Human	NA	2014	SRS1350001	GCA_012712965.1	ESC_GA3718AA_AS	Public Health England			80088	5120851	292	5971
NCBI	CA8133	PRJNA315192	SAMN04568173	SRR3241994	93273	Human	NA	2014	SRS1350002	GCA_012712915.1	ESC_GA3717AA_AS	Public Health England			130736	5471328	298	5858
NCBI	CA8134	PRJNA315192	SAMN04568172	SRR3241993	93318	Human	NA	2014	SRS1350003	GCA_012712985.1	ESC_GA3716AA_AS	Public Health England			112152	5400402	196	4578
NCBI	CA8135	PRJNA315192	SAMN04568171	SRR3241992	93303	Human	NA	2014	SRS1350004	GCA_012713035.1	ESC_GA3715AA_AS	Public Health England			207582	5095712	109	3041
NCBI	CA8136	PRJNA315192	SAMN04568170	SRR3241991	93295	Human	NA	2014	SRS1349995	GCA_012712285.1	ESC_GA3714AA_AS	Public Health England			86396	5205818	327	7237
NCBI	CA8138	PRJNA315192	SAMN04568168	SRR3241987	65936	Human	NA	2014	SRS1350005	GCA_012713005.1	ESC_GA3712AA_AS	Public Health England			211093	5326718	233	6090
NCBI	CA8140	PRJNA315192	SAMN04568166	SRR3241985	93280	Human	NA	2014	SRS1350007	GCA_012713065.1	ESC_GA3710AA_AS	Public Health England			74989	5331180	248	5657
NCBI	CA8141	PRJNA315192	SAMN04568165	SRR3241984	93286	Human	NA	2014	SRS1350008	GCA_012713085.1	ESC_GA3709AA_AS	Public Health England			111170	5646032	244	6342
NCBI	CA8142	PRJNA315192	SAMN04568164	SRR3241983	93299	Human	NA	2014	SRS1349994	GCA_012713105.1	ESC_GA3708AA_AS	Public Health England			108330	5442063	275	7009
NCBI	CA8143	PRJNA315192	SAMN04568163	SRR3241982	93274	Human	NA	2014	SRS1349989	GCA_012713145.1	ESC_GA3707AA_AS	Public Health England			95295	5456514	269	5481
NCBI	CA8144	PRJNA315192	SAMN04568162	SRR3241981	93294	Human	NA	2014	SRS1349990	GCA_012713185.1	ESC_GA3706AA_AS	Public Health England			129830	5357084	264	5539
NCBI	CA8145	PRJNA315192	SAMN04568161	SRR3241980	93271	Human	NA	2014	SRS1349991	GCA_012713165.1	ESC_GA3705AA_AS	Public Health England			124387	5049886	185	4042
NCBI	CA8146	PRJNA315192	SAMN04568160	SRR3241979	93266	Human	NA	2014	SRS1349992	GCA_012713205.1	ESC_GA3704AA_AS	Public Health England			111412	5173492	235	5958
NCBI	CA8147	PRJNA315192	SAMN04568159	SRR3241978	93320	Human	NA	2014	SRS1349993	GCA_012713245.1	ESC_GA3703AA_AS	Public Health England			92452	5409616	260	4656
NCBI	CA8148	PRJNA315192	SAMN04568158	SRR3241872	101295	Human	NA	2014	SRS1349972	GCA_012713345.1	ESC_GA3702AA_AS	Public Health England			211492	5362350	225	6191
NCBI	CA8149	PRJNA315192	SAMN04568157	SRR3241868	93314	Human	NA	2014	SRS1349973	GCA_012713225.1	ESC_GA3701AA_AS	Public Health England			81544	5462717	469	9347
NCBI	CA8150	PRJNA315192	SAMN04568156	SRR3241865	65922	Human	NA	2014	SRS1349974	GCA_012713325.1	ESC_GA3700AA_AS	Public Health England			108633	5146747	317	6937
NCBI	CA8151	PRJNA315192	SAMN04568155	SRR3241864	101283	Human	NA	2014	SRS1349975	GCA_012713285.1	ESC_GA3699AA_AS	Public Health England			144983	5344966	154	4352
NCBI	CA8152	PRJNA315192	SAMN04568154	SRR3241863	101297	Human	NA	2014	SRS1349976	GCA_012713365.1	ESC_GA3698AA_AS	Public Health England			105832	5437330	281	7950
NCBI	CA8153	PRJNA315192	SAMN04568153	SRR3241862	93312	Human	NA	2014	SRS1349977	GCA_012713405.1	ESC_GA3697AA_AS	Public Health England			141122	5459221	252	5435
NCBI	CA8154	PRJNA315192	SAMN04568152	SRR3241861	93297	Human	NA	2014	SRS1349978	GCA_012713465.1	ESC_GA3696AA_AS	Public Health England			113617	5411425	192	5700
NCBI	CA8155	PRJNA315192	SAMN04568150	SRR3241860	93276	Human	NA	2014	SRS1349979	GCA_012713475.1	ESC_GA3695AA_AS	Public Health England			109088	5453258	161	3941
NCBI	CA8156	PRJNA315192	SAMN04568149	SRR3241859	93285	Human	NA	2014	SRS1349980	GCA_012713445.1	ESC_GA3694AA_AS	Public Health England			76819	5334153	269	5990
NCBI	CA8157	PRJNA315192	SAMN04568148	SRR3241858	101293	Human	NA	2014	SRS1349969	GCA_012713525.1	ESC_GA3693AA_AS	Public Health England			171602	5366041	251	6084
NCBI	CA8158	PRJNA315192	SAMN04568147	SRR3241857	93278	Human	NA	2014	SRS1349970	GCA_012713565.1	ESC_GA3692AA_AS	Public Health England			89343	5275122	197	4538
NCBI	CA8159	PRJNA315192	SAMN04568146	SRR3241856	101296	Human	NA	2014	SRS1349981	GCA_012713585.1	ESC_GA3691AA_AS	Public Health England			84696	5419325	304	7069
NCBI	CA8161	PRJNA315192	SAMN04568144	SRR3241854	93340	Human	NA	2014	SRS1349983	GCA_012713605.1	ESC_GA3689AA_AS	Public Health England			108159	5675472	251	7549
NCBI	CA8162	PRJNA315192	SAMN04568143	SRR3241853	93293	Human	NA	2014	SRS1349984	GCA_012713625.1	ESC_GA3688AA_AS	Public Health England			108390	5360729	199	4863
NCBI	CA8163	PRJNA315192	SAMN04568142	SRR3241852	93306	Human	NA	2014	SRS1349985	GCA_012713685.1	ESC_GA3687AA_AS	Public Health England			83958	5540428	485	9512
NCBI	CA8164	PRJNA315192	SAMN04568141	SRR3241851	93298	Human	NA	2014	SRS1349986	GCA_012713745.1	ESC_GA3686AA_AS	Public Health England			147122	5364391	187	5044
NCBI	CA8165	PRJNA315192	SAMN04568140	SRR3241850	93331	Human	NA	2014	SRS1349987	GCA_012713665.1	ESC_GA3685AA_AS	Public Health England			105536	5268627	312	6687
NCBI	CA8166	PRJNA315192	SAMN04568139	SRR3241849	93288	Human	NA	2014	SRS1349988	GCA_012713785.1	ESC_GA3684AA_AS	Public Health England			68823	5410917	300	7259
NCBI	CA8168	PRJNA315192	SAMN04567984	SRR3241847	65990	Human	NA	2014	SRS1349962	GCA_012713825.1	ESC_GA3682AA_AS	Public Health England			105546	5233033	219	7276
NCBI	CA8170	PRJNA315192	SAMN04567982	SRR3241845	65946	Human	NA	2014	SRS1349964	GCA_012713885.1	ESC_GA3680AA_AS	Public Health England			129766	5298045	325	9137
NCBI	CA8171	PRJNA315192	SAMN04567981	SRR3241844	93333	Human	NA	2014	SRS1349965	GCA_012713845.1	ESC_GA3679AA_AS	Public Health England			130291	5546122	279	8480
NCBI	CA8172	PRJNA315192	SAMN04567980	SRR3241843	65958	Human	NA	2014	SRS1349966	GCA_012713865.1	ESC_GA3678AA_AS	Public Health England			168636	5319664	166	4857
NCBI	CA8173	PRJNA315192	SAMN04567979	SRR3241842	65933	Human	NA	2014	SRS1349967	GCA_012713805.1	ESC_GA3677AA_AS	Public Health England			119398	5367195	250	8217
NCBI	CA8174	PRJNA315192	SAMN04567978	SRR3241841	65963	Human	NA	2014	SRS1349968	GCA_012713905.1	ESC_GA3676AA_AS	Public Health England			123172	5182555	268	7658
NCBI	CA8175	PRJNA315192	SAMN04567977	SRR3241840	65982	Human	NA	2014	SRS1349954	GCA_012713985.1	ESC_GA3675AA_AS	Public Health England			163089	5360412	243	7536
NCBI	CA8176	PRJNA315192	SAMN04567976	SRR3241839	93322	Human	NA	2014	SRS1349955	GCA_012713925.1	ESC_GA3674AA_AS	Public Health England			77039	5365947	303	6602
NCBI	CA8177	PRJNA315192	SAMN04567975	SRR3241838	101301	Human	NA	2014	SRS1349956	GCA_012713945.1	ESC_GA3673AA_AS	Public Health England			136030	5549705	310	6905
NCBI	CA8178	PRJNA315192	SAMN04567974	SRR3241837	93269	Human	NA	2014	SRS1349957	GCA_012713965.1	ESC_GA3672AA_AS	Public Health England			171925	5172107	131	3255
NCBI	CA8179	PRJNA315192	SAMN04567973	SRR3241836	93287	Human	NA	2014	SRS1349958	GCA_012714105.1	ESC_GA3671AA_AS	Public Health England			110202	5549756	235	6077
NCBI	CA8180	PRJNA315192	SAMN04567972	SRR3241835	101275	Human	NA	2014	SRS1349959	GCA_012714145.1	ESC_GA3670AA_AS	Public Health England			163077	5476910	310	4197
NCBI	CA8181	PRJNA315192	SAMN04567971	SRR3241834	93335	Human	NA	2014	SRS1349960	GCA_012714085.1	ESC_GA3669AA_AS	Public Health England			167234	5523242	188	6096
NCBI	CA8192	PRJNA315192	SAMN04567969	SRR3241098	101303	Human	NA	2014	SRS1349843	GCA_012714045.1	ESC_GA3658AA_AS	Public Health England			198337	5320819	177	3337
NCBI	CA8193	PRJNA315192	SAMN04567968	SRR3241097	66002	Human	NA	2014	SRS1349850	GCA_012714065.1	ESC_GA3657AA_AS	Public Health England			88065	5318730	229	14104
NCBI	CA8194	PRJNA315192	SAMN04567840	SRR3241095	93261	Human	NA	2014	SRS1349841	GCA_012714125.1	ESC_GA3656AA_AS	Public Health England			102402	5473627	242	5388
NCBI	CA8195	PRJNA315192	SAMN04567839	SRR3241094	101282	Human	NA	2014	SRS1349851	GCA_012714165.1	ESC_GA3655AA_AS	Public Health England			106103	5500239	258	8322
NCBI	CA8196	PRJNA315192	SAMN04567838	SRR3240989	101302	Human	NA	2014	SRS1349837	GCA_012714205.1	ESC_GA3654AA_AS	Public Health England			53735	5077877	273	3877
NCBI	CA8197	PRJNA315192	SAMN04567837	SRR3240988	101276	Human	NA	2014	SRS1349838	GCA_012714285.1	ESC_GA3653AA_AS	Public Health England			114498	5499752	329	5765
NCBI	CA8198	PRJNA315192	SAMN04567836	SRR3240986	101285	Human	NA	2014	SRS1349839	GCA_012712465.1	ESC_GA3652AA_AS	Public Health England			213940	5364334	224	4537
NCBI	CA8200	PRJNA315192	SAMN04567834	SRR3240984	65928	Human	NA	2014	SRS1349852	GCA_012713265.1	ESC_GA3650AA_AS	Public Health England			126801	5458213	215	5552
NCBI	CA8201	PRJNA315192	SAMN04567833	SRR3240983	70626	Human	NA	2014	SRS1349853	GCA_012713305.1	ESC_GA3649AA_AS	Public Health England			163042	5312663	150	6695
NCBI	CA8202	PRJNA315192	SAMN04567832	SRR3240982	93336	Human	NA	2014	SRS1349854	GCA_012712545.1	ESC_GA3648AA_AS	Public Health England			89058	5162520	200	4636
NCBI	CA8203	PRJNA315192	SAMN04567831	SRR3240981	93304	Human	NA	2014	SRS1349856	GCA_012713375.1	ESC_GA3647AA_AS	Public Health England			79870	5394667	330	8282
NCBI	CA8204	PRJNA315192	SAMN04567830	SRR3240980	93260	Human	NA	2014	SRS1349855	GCA_012713505.1	ESC_GA3646AA_AS	Public Health England			94608	5183627	168	3662
NCBI	CA8205	PRJNA315192	SAMN04567829	SRR3240977	65974	Human	NA	2014	SRS1349829	GCA_012712765.1	ESC_GA3645AA_AS	Public Health England			97206	5312685	250	7766
NCBI	CA8206	PRJNA315192	SAMN04567828	SRR3240971	101270	Human	NA	2014	SRS1349828	GCA_012712825.1	ESC_GA3644AA_AS	Public Health England			119339	5150059	183	3740
NCBI	CA8208	PRJNA315192	SAMN04567826	SRR3240967	101300	Human	NA	2014	SRS1349831	GCA_012714005.1	ESC_GA3642AA_AS	Public Health England			119639	5320214	330	5905
NCBI	CA8209	PRJNA315192	SAMN04567825	SRR3240966	93329	Human	NA	2014	SRS1349832	GCA_012713545.1	ESC_GA3641AA_AS	Public Health England			89761	5350374	387	8070
NCBI	CA8210	PRJNA315192	SAMN04567824	SRR3240965	93334	Human	NA	2014	SRS1349833	GCA_012713425.1	ESC_GA3640AA_AS	Public Health England			110995	5450326	185	4883
NCBI	CA8211	PRJNA315192	SAMN04567823	SRR3240964	101267	Human	NA	2014	SRS1349834	GCA_012714245.1	ESC_GA3639AA_AS	Public Health England			105361	5601949	438	8854
NCBI	CA8212	PRJNA315192	SAMN04567808	SRR3240963	93310	Human	NA	2014	SRS1349835	GCA_012713025.1	ESC_GA3638AA_AS	Public Health England			84387	5516874	456	11227
NCBI	CA8213	PRJNA315192	SAMN04567807	SRR3240962	93309	Human	NA	2014	SRS1349836	GCA_012712385.1	ESC_GA3637AA_AS	Public Health England			74517	5423524	384	10597
NCBI	CA8214	PRJNA315192	SAMN04567806	SRR3240961	93311	Human	NA	2014	SRS1349827	GCA_012714025.1	ESC_GA3636AA_AS	Public Health England			111199	5635380	174	6312
NCBI	CA8990	PRJNA224116	SAMN04395032	GCF_001542675	MRE600	Environment	NA	1950	SAMN04395032	GCF_001542675.2	ESC_GA4668AA_AS	Weill Cornell Medical College			4827745	4980796	4	0
NCBI	DA1525	PRJNA315192	SAMN05004516	SRR3531915	169620	Human	NA	2015	SRS1440078	GCA_012766835.1	ESC_GA8504AA_AS	Public Health England			124309	5356259	312	9682
NCBI	DA1526	PRJNA315192	SAMN05004490	SRR3531889	169621	Human	NA	2015	SRS1440052	GCA_012766935.1	ESC_GA8503AA_AS	Public Health England			125132	5436120	297	7980
NCBI	DA1527	PRJNA315192	SAMN05004476	SRR3531875	169596	Human	NA	2015	SRS1440037	GCA_012766975.1	ESC_GA8502AA_AS	Public Health England			106741	5294012	172	4325
NCBI	DA1528	PRJNA315192	SAMN05004445	SRR3531853	170430	Human	NA	2015	SRS1440015	GCA_012766955.1	ESC_GA8501AA_AS	Public Health England			93875	5327406	309	11799
NCBI	DA1529	PRJNA315192	SAMN05004425	SRR3531744	170360	Human	NA	2015	SRS1439987	GCA_012767035.1	ESC_GA8500AA_AS	Public Health England			116282	5327531	267	5763
NCBI	DA1531	PRJNA315192	SAMN05004408	SRR3531464	169603	Human	NA	2015	SRS1439943	GCA_012766855.1	ESC_GA8498AA_AS	Public Health England			128160	5610192	193	5534
NCBI	DA1532	PRJNA315192	SAMN05004403	SRR3531449	170361	Human	NA	2015	SRS1439936	GCA_012766895.1	ESC_GA8497AA_AS	Public Health England			51319	5266824	306	4229
NCBI	DA1534	PRJNA315192	SAMN05004346	SRR3530812	163213	Human	NA	2015	SRS1439858	GCA_012766915.1	ESC_GA8495AA_AS	Public Health England			55115	5183500	371	8101
NCBI	DA1535	PRJNA315192	SAMN05004343	SRR3530809	170356	Human	NA	2015	SRS1439855	GCA_012767055.1	ESC_GA8494AA_AS	Public Health England			83484	5606033	439	8936
NCBI	DA1537	PRJNA315192	SAMN05004311	SRR3530628	159890	Human	NA	2015	SRS1439802	GCA_012767115.1	ESC_GA8492AA_AS	Public Health England			115782	5395094	301	9292
NCBI	DA1538	PRJNA315192	SAMN05004297	SRR3530616	169604	Human	NA	2015	SRS1439789	GCA_012767075.1	ESC_GA8491AA_AS	Public Health England			131625	5322519	217	5672
NCBI	DA1539	PRJNA315192	SAMN05004277	SRR3530597	169591	Human	NA	2015	SRS1439770	GCA_012767195.1	ESC_GA8490AA_AS	Public Health England			101978	5257515	320	6986
NCBI	DA1540	PRJNA315192	SAMN05004269	SRR3530589	169623	Human	NA	2015	SRS1439763	GCA_012767215.1	ESC_GA8489AA_AS	Public Health England			133441	5270542	261	6140
NCBI	DA1542	PRJNA315192	SAMN05004262	SRR3530582	170439	Human	NA	2015	SRS1439756	GCA_012767175.1	ESC_GA8487AA_AS	Public Health England			217411	4986471	85	8231
NCBI	DA1543	PRJNA315192	SAMN05004030	SRR3530530	170438	Human	NA	2015	SRS1439710	GCA_012767155.1	ESC_GA8486AA_AS	Public Health England			111682	5402856	275	11707
NCBI	DA1545	PRJNA315192	SAMN05003949	SRR3530412	158913	Human	NA	2015	SRS1439633	GCA_012767095.1	ESC_GA8484AA_AS	Public Health England			142253	5434742	347	9937
NCBI	DA1546	PRJNA315192	SAMN05003932	SRR3530392	170434	Human	NA	2015	SRS1439615	GCA_012767135.1	ESC_GA8483AA_AS	Public Health England			113881	5404282	283	9442
NCBI	DA2099	PRJNA315192	SAMN05163815	SRR3574338	209959	Human	NA	2016	SRS1462959	GCA_012758555.1	ESC_GA8900AA_AS	Public Health England			150929	5005239	157	2883
NCBI	DA2100	PRJNA315192	SAMN05163814	SRR3574337	246164	Human	NA	2016	SRS1462958	GCA_012758595.1	ESC_GA8899AA_AS	Public Health England			92033	5304696	193	5504
NCBI	DA2101	PRJNA315192	SAMN05163813	SRR3574336	249382	Human	NA	2016	SRS1462957	GCA_012758535.1	ESC_GA8898AA_AS	Public Health England			138269	4874032	145	3038
NCBI	DA2103	PRJNA315192	SAMN05163811	SRR3574334	212911	Human	NA	2016	SRS1462955	GCA_012758645.1	ESC_GA8896AA_AS	Public Health England			170147	5086152	125	2310
NCBI	DA2105	PRJNA315192	SAMN05163809	SRR3574332	209698	Human	NA	2016	SRS1462953	GCA_012759735.1	ESC_GA8894AA_AS	Public Health England			102419	5156836	371	12287
NCBI	DA2106	PRJNA315192	SAMN05163808	SRR3574331	143508	Human	NA	2015	SRS1462952	GCA_012759775.1	ESC_GA8893AA_AS	Public Health England			88780	5190277	200	4998
NCBI	DA2107	PRJNA315192	SAMN05163807	SRR3574330	246205	Human	NA	2016	SRS1462951	GCA_012766275.1	ESC_GA8892AA_AS	Public Health England			69430	5282153	348	9771
NCBI	DA2109	PRJNA315192	SAMN05163805	SRR3574328	209678	Human	NA	2016	SRS1462949	GCA_012759715.1	ESC_GA8890AA_AS	Public Health England			163830	5158248	122	3402
NCBI	DA2111	PRJNA315192	SAMN05163803	SRR3574326	208738	Human	NA	2016	SRS1462946	GCA_012759655.1	ESC_GA8888AA_AS	Public Health England			75217	4653938	147	2419
NCBI	DA2113	PRJNA315192	SAMN05163801	SRR3574324	227796	Human	NA	2016	SRS1462945	GCA_012766315.1	ESC_GA8886AA_AS	Public Health England			105068	5346195	306	7616
NCBI	DA2114	PRJNA315192	SAMN05163800	SRR3574323	217052	Human	NA	2016	SRS1462944	GCA_012766335.1	ESC_GA8885AA_AS	Public Health England			82004	5306319	309	4674
NCBI	DA2116	PRJNA315192	SAMN05163798	SRR3574321	208735	Human	NA	2016	SRS1462942	GCA_012759795.1	ESC_GA8883AA_AS	Public Health England			390246	5047280	61	1713
NCBI	DA2117	PRJNA315192	SAMN05163797	SRR3574320	244430	Human	NA	2016	SRS1462941	GCA_012759855.1	ESC_GA8882AA_AS	Public Health England			49964	4957852	320	4674
NCBI	DA2118	PRJNA315192	SAMN05163796	SRR3574319	208730	Human	NA	2016	SRS1462940	GCA_012759815.1	ESC_GA8881AA_AS	Public Health England			88679	5361746	241	3005
NCBI	DA2119	PRJNA315192	SAMN05163795	SRR3574318	209934	Human	NA	2016	SRS1462939	GCA_012766555.1	ESC_GA8880AA_AS	Public Health England			221174	5018791	117	1939
NCBI	DA2120	PRJNA315192	SAMN05163794	SRR3574317	231228	Human	NA	2016	SRS1462938	GCA_012759835.1	ESC_GA8879AA_AS	Public Health England			75331	5257509	404	9464
NCBI	DA2121	PRJNA315192	SAMN05163793	SRR3574316	216958	Human	NA	2016	SRS1462937	GCA_012766585.1	ESC_GA8878AA_AS	Public Health England			192523	5216444	100	3413
NCBI	DA2122	PRJNA315192	SAMN05163792	SRR3574315	227794	Human	NA	2016	SRS1462936	GCA_012759895.1	ESC_GA8877AA_AS	Public Health England			196793	4884213	101	2345
NCBI	DA2125	PRJNA315192	SAMN05163789	SRR3574312	236245	Human	NA	2016	SRS1462933	GCA_012766615.1	ESC_GA8874AA_AS	Public Health England			80794	5363639	284	5306
NCBI	DA2126	PRJNA315192	SAMN05163788	SRR3574311	240162	Human	NA	2016	SRS1462932	GCA_012766575.1	ESC_GA8873AA_AS	Public Health England			58612	5439262	389	6713
NCBI	DA2128	PRJNA315192	SAMN05163786	SRR3574309	248618	Human	NA	2016	SRS1462930	GCA_012759875.1	ESC_GA8871AA_AS	Public Health England			111781	5087333	198	5438
NCBI	DA2129	PRJNA315192	SAMN05163785	SRR3574308	240200	Human	NA	2016	SRS1462929	GCA_012759915.1	ESC_GA8870AA_AS	Public Health England			106546	5343763	232	4128
NCBI	DA2130	PRJNA315192	SAMN05163784	SRR3574307	209926	Human	NA	2016	SRS1462928	GCA_012766635.1	ESC_GA8869AA_AS	Public Health England			115260	5270368	171	2585
NCBI	DA2131	PRJNA315192	SAMN05163783	SRR3574306	231984	Human	NA	2016	SRS1462927	GCA_012766535.1	ESC_GA8868AA_AS	Public Health England			46750	5192211	315	7149
NCBI	DA2132	PRJNA315192	SAMN05163782	SRR3574305	232757	Human	NA	2016	SRS1462926	GCA_012766475.1	ESC_GA8867AA_AS	Public Health England			149033	5365931	220	5957
NCBI	DA2133	PRJNA315192	SAMN05163781	SRR3574304	243859	Human	NA	2016	SRS1462924	GCA_012766435.1	ESC_GA8866AA_AS	Public Health England			67798	4917510	220	3510
NCBI	DA2134	PRJNA315192	SAMN05163780	SRR3574303	236185	Human	NA	2016	SRS1462925	GCA_012766495.1	ESC_GA8865AA_AS	Public Health England			75830	5635027	386	8345
NCBI	DA2135	PRJNA315192	SAMN05163779	SRR3574302	227020	Human	NA	2016	SRS1462923	GCA_012766515.1	ESC_GA8864AA_AS	Public Health England			143292	5598781	321	8001
NCBI	DA2136	PRJNA315192	SAMN05163778	SRR3574301	248620	Human	NA	2016	SRS1462921	GCA_012766655.1	ESC_GA8863AA_AS	Public Health England			56515	5197153	275	6422
NCBI	DA2137	PRJNA315192	SAMN05163777	SRR3574300	249369	Human	NA	2016	SRS1462922	GCA_012766715.1	ESC_GA8862AA_AS	Public Health England			120162	5144013	197	4252
NCBI	DA2138	PRJNA315192	SAMN05163776	SRR3574299	248544	Human	NA	2016	SRS1462920	GCA_012766775.1	ESC_GA8861AA_AS	Public Health England			97414	5188152	301	5841
NCBI	DA2141	PRJNA315192	SAMN05163773	SRR3574296	209696	Human	NA	2016	SRS1462917	GCA_012766685.1	ESC_GA8858AA_AS	Public Health England			95846	5616392	429	14068
NCBI	DA2142	PRJNA315192	SAMN05163772	SRR3574295	236201	Human	NA	2016	SRS1462916	GCA_012766815.1	ESC_GA8857AA_AS	Public Health England			186024	5058432	143	3920
NCBI	DA2145	PRJNA315192	SAMN05163769	SRR3574292	227021	Human	NA	2016	SRS1462913	GCA_012766735.1	ESC_GA8854AA_AS	Public Health England			135290	4811569	141	3100
NCBI	DA2147	PRJNA315192	SAMN05163767	SRR3574290	245594	Human	NA	2016	SRS1462911	GCA_012766795.1	ESC_GA8852AA_AS	Public Health England			80615	5337684	259	7760
NCBI	DA2148	PRJNA315192	SAMN05163766	SRR3574289	208732	Human	NA	2016	SRS1462910	GCA_012757825.1	ESC_GA8851AA_AS	Public Health England			287056	5052015	98	2620
NCBI	DA2150	PRJNA315192	SAMN05163764	SRR3574287	142670	Human	NA	2015	SRS1462908	GCA_012757875.1	ESC_GA8849AA_AS	Public Health England			126227	5239191	180	4658
NCBI	DA2151	PRJNA315192	SAMN05163763	SRR3574286	243913	Human	NA	2016	SRS1462907	GCA_012757695.1	ESC_GA8848AA_AS	Public Health England			180953	5186533	211	3789
NCBI	DA2152	PRJNA315192	SAMN05163762	SRR3574285	242375	Human	NA	2016	SRS1462906	GCA_012757775.1	ESC_GA8847AA_AS	Public Health England			89609	5694965	347	10403
NCBI	DA2153	PRJNA315192	SAMN05163761	SRR3574284	143510	Human	NA	2015	SRS1462905	GCA_012757915.1	ESC_GA8846AA_AS	Public Health England			101608	5023450	178	6718
NCBI	DA2155	PRJNA315192	SAMN05163759	SRR3574282	208779	Human	NA	2016	SRS1462903	GCA_012757855.1	ESC_GA8844AA_AS	Public Health England			287063	5058645	105	3141
NCBI	DA2156	PRJNA315192	SAMN05163758	SRR3574281	208917	Human	NA	2016	SRS1462902	GCA_012757995.1	ESC_GA8843AA_AS	Public Health England			85210	4961626	199	3127
NCBI	DA2157	PRJNA315192	SAMN05163757	SRR3574280	236163	Human	NA	2016	SRS1462901	GCA_012757955.1	ESC_GA8842AA_AS	Public Health England			102988	5332436	282	6676
NCBI	DA2158	PRJNA315192	SAMN05163756	SRR3574279	216306	Human	NA	2016	SRS1462900	GCA_012758075.1	ESC_GA8841AA_AS	Public Health England			197436	5226309	87	2569
NCBI	DA2159	PRJNA315192	SAMN05163755	SRR3574278	212910	Human	NA	2016	SRS1462899	GCA_012757935.1	ESC_GA8840AA_AS	Public Health England			131013	4869271	122	2995
NCBI	DA2160	PRJNA315192	SAMN05163754	SRR3574277	209938	Human	NA	2016	SRS1462898	GCA_012757975.1	ESC_GA8839AA_AS	Public Health England			248794	4811370	96	3496
NCBI	DA2161	PRJNA315192	SAMN05163753	SRR3574276	208722	Human	NA	2016	SRS1462897	GCA_012758055.1	ESC_GA8838AA_AS	Public Health England			75254	5335334	230	4630
NCBI	DA2162	PRJNA315192	SAMN05163752	SRR3574275	235020	Human	NA	2016	SRS1462896	GCA_012758035.1	ESC_GA8837AA_AS	Public Health England			95196	5193956	173	3107
NCBI	DA2163	PRJNA315192	SAMN05163751	SRR3574274	245100	Human	NA	2016	SRS1462895	GCA_012758155.1	ESC_GA8836AA_AS	Public Health England			55159	4943547	343	7493
NCBI	DA2165	PRJNA315192	SAMN05163749	SRR3574272	208731	Human	NA	2016	SRS1462893	GCA_012758095.1	ESC_GA8834AA_AS	Public Health England			179661	5037256	150	2509
NCBI	DA2166	PRJNA315192	SAMN05163748	SRR3574271	221654	Human	NA	2016	SRS1462892	GCA_012758135.1	ESC_GA8833AA_AS	Public Health England			107285	5113672	153	3625
NCBI	DA2167	PRJNA315192	SAMN05163747	SRR3574270	236183	Human	NA	2016	SRS1462891	GCA_012758115.1	ESC_GA8832AA_AS	Public Health England			115026	5186024	198	4159
NCBI	DA2168	PRJNA315192	SAMN05163746	SRR3574269	143639	Human	NA	2015	SRS1462890	GCA_012758015.1	ESC_GA8831AA_AS	Public Health England			162222	4987274	95	5500
NCBI	DA2169	PRJNA315192	SAMN05163745	SRR3574268	248543	Human	NA	2016	SRS1462889	GCA_012758175.1	ESC_GA8830AA_AS	Public Health England			147769	4903511	139	2487
NCBI	DA2170	PRJNA315192	SAMN05163744	SRR3574267	241761	Human	NA	2016	SRS1462887	GCA_012758215.1	ESC_GA8829AA_AS	Public Health England			139876	5257071	195	4625
NCBI	DA2171	PRJNA315192	SAMN05163743	SRR3574266	243860	Human	NA	2016	SRS1462886	GCA_012758375.1	ESC_GA8828AA_AS	Public Health England			148114	4896797	113	3213
NCBI	DA2172	PRJNA315192	SAMN05163742	SRR3574265	227108	Human	NA	2016	SRS1462888	GCA_012757395.1	ESC_GA8827AA_AS	Public Health England			132322	4903154	125	3056
NCBI	DA2173	PRJNA315192	SAMN05163741	SRR3574264	249379	Human	NA	2016	SRS1462885	GCA_012757415.1	ESC_GA8826AA_AS	Public Health England			167661	4873380	139	4835
NCBI	DA2174	PRJNA315192	SAMN05163740	SRR3574263	224100	Human	NA	2016	SRS1462884	GCA_012757335.1	ESC_GA8825AA_AS	Public Health England			74228	5513548	374	7668
NCBI	DA2175	PRJNA315192	SAMN05163739	SRR3574262	215096	Human	NA	2016	SRS1462883	GCA_012757795.1	ESC_GA8824AA_AS	Public Health England			89241	5562211	224	5248
NCBI	DA2176	PRJNA315192	SAMN05163738	SRR3574261	236181	Human	NA	2016	SRS1462882	GCA_012757475.1	ESC_GA8823AA_AS	Public Health England			130904	5535661	323	9678
NCBI	DA2177	PRJNA315192	SAMN05163737	SRR3574260	246165	Human	NA	2016	SRS1462881	GCA_012757815.1	ESC_GA8822AA_AS	Public Health England			88008	5177772	193	8722
NCBI	DA2178	PRJNA315192	SAMN05163736	SRR3574259	246157	Human	NA	2016	SRS1462880	GCA_012758295.1	ESC_GA8821AA_AS	Public Health England			127887	5503498	287	7948
NCBI	DA2179	PRJNA315192	SAMN05163735	SRR3574258	209702	Human	NA	2016	SRS1462879	GCA_012757755.1	ESC_GA8820AA_AS	Public Health England			87649	5145982	308	6982
NCBI	DA2180	PRJNA315192	SAMN05163734	SRR3574257	217022	Human	NA	2016	SRS1462878	GCA_012757895.1	ESC_GA8819AA_AS	Public Health England			271800	5154942	143	2955
NCBI	DA2181	PRJNA315192	SAMN05163733	SRR3574256	208733	Human	NA	2016	SRS1462877	GCA_012758195.1	ESC_GA8818AA_AS	Public Health England			170557	5201899	141	3266
NCBI	DA2182	PRJNA315192	SAMN05163732	SRR3574255	229855	Human	NA	2016	SRS1462876	GCA_012758235.1	ESC_GA8817AA_AS	Public Health England			87382	5381885	213	4604
NCBI	DA2184	PRJNA315192	SAMN05163730	SRR3574253	246163	Human	NA	2016	SRS1462874	GCA_012758275.1	ESC_GA8815AA_AS	Public Health England			51308	5084433	312	6899
NCBI	DA2185	PRJNA315192	SAMN05163729	SRR3574252	245102	Human	NA	2016	SRS1462873	GCA_012758255.1	ESC_GA8814AA_AS	Public Health England			107709	5393967	204	5419
NCBI	DA2186	PRJNA315192	SAMN05163728	SRR3574251	248615	Human	NA	2016	SRS1462872	GCA_012758335.1	ESC_GA8813AA_AS	Public Health England			124470	5266438	178	4332
NCBI	DA2187	PRJNA315192	SAMN05163727	SRR3574250	238379	Human	NA	2016	SRS1462871	GCA_012758355.1	ESC_GA8812AA_AS	Public Health England			95646	5445633	266	5487
NCBI	DA2188	PRJNA315192	SAMN05163726	SRR3574249	241767	Human	NA	2016	SRS1462870	GCA_012758315.1	ESC_GA8811AA_AS	Public Health England			102490	5280572	212	5548
NCBI	DA2189	PRJNA315192	SAMN05163725	SRR3574248	229046	Human	NA	2016	SRS1462869	GCA_012758435.1	ESC_GA8810AA_AS	Public Health England			97186	4968291	139	3791
NCBI	DA2191	PRJNA315192	SAMN05163723	SRR3574246	209677	Human	NA	2016	SRS1462867	GCA_012758505.1	ESC_GA8808AA_AS	Public Health England			159575	5138071	160	5825
NCBI	DA2192	PRJNA315192	SAMN05163722	SRR3574245	224124	Human	NA	2016	SRS1462866	GCA_012758415.1	ESC_GA8807AA_AS	Public Health England			88752	5462237	297	8415
NCBI	DA2193	PRJNA315192	SAMN05163721	SRR3574244	246161	Human	NA	2016	SRS1462865	GCA_012758455.1	ESC_GA8806AA_AS	Public Health England			109875	5088060	190	4038
NCBI	DA2194	PRJNA315192	SAMN05163720	SRR3574243	216343	Human	NA	2016	SRS1462864	GCA_012758395.1	ESC_GA8805AA_AS	Public Health England			111476	5064652	166	3842
NCBI	DA2196	PRJNA315192	SAMN05163718	SRR3574241	209680	Human	NA	2016	SRS1462863	GCA_012758575.1	ESC_GA8803AA_AS	Public Health England			136485	5024875	165	5980
NCBI	DA2197	PRJNA315192	SAMN05163717	SRR3574240	241810	Human	NA	2016	SRS1462861	GCA_012764155.1	ESC_GA8802AA_AS	Public Health England			104909	5325033	321	9394
NCBI	DA2198	PRJNA315192	SAMN05163716	SRR3574239	227949	Human	NA	2016	SRS1462860	GCA_012758495.1	ESC_GA8801AA_AS	Public Health England			123130	5635536	439	7577
NCBI	DA2199	PRJNA315192	SAMN05163715	SRR3574238	209676	Human	NA	2016	SRS1462859	GCA_012758445.1	ESC_GA8800AA_AS	Public Health England			143633	5251878	249	7625
NCBI	DA2200	PRJNA315192	SAMN05163713	SRR3574236	218432	Human	NA	2016	SRS1462857	GCA_012757515.1	ESC_GA8799AA_AS	Public Health England			62773	5142192	332	10281
NCBI	DA2201	PRJNA315192	SAMN05163712	SRR3574235	208729	Human	NA	2016	SRS1462856	GCA_012757735.1	ESC_GA8798AA_AS	Public Health England			190695	5150938	103	2321
NCBI	DA2202	PRJNA315192	SAMN05163711	SRR3574234	238759	Human	NA	2016	SRS1462855	GCA_012757635.1	ESC_GA8797AA_AS	Public Health England			32982	5048999	369	6217
NCBI	DA2203	PRJNA315192	SAMN05163710	SRR3574233	229063	Human	NA	2016	SRS1462854	GCA_012757655.1	ESC_GA8796AA_AS	Public Health England			172473	4997736	149	4002
NCBI	DA2204	PRJNA315192	SAMN05163709	SRR3574232	245103	Human	NA	2016	SRS1462853	GCA_012757675.1	ESC_GA8795AA_AS	Public Health England			71567	5259878	277	10591
NCBI	DA2205	PRJNA315192	SAMN05163708	SRR3574231	248617	Human	NA	2016	SRS1462852	GCA_012757615.1	ESC_GA8794AA_AS	Public Health England			147239	4832891	109	2113
NCBI	DA2206	PRJNA315192	SAMN05163707	SRR3574230	216334	Human	NA	2016	SRS1462851	GCA_012757715.1	ESC_GA8793AA_AS	Public Health England			79373	5450118	362	8653
NCBI	DA2208	PRJNA315192	SAMN05163705	SRR3574228	249381	Human	NA	2016	SRS1462849	GCA_012754935.1	ESC_GA8791AA_AS	Public Health England			136227	4872758	140	5685
NCBI	DA2209	PRJNA315192	SAMN05163704	SRR3574227	209958	Human	NA	2016	SRS1462850	GCA_012757295.1	ESC_GA8790AA_AS	Public Health England			171631	5114118	108	2960
NCBI	DA2211	PRJNA315192	SAMN05163702	SRR3574225	249365	Human	NA	2016	SRS1462845	GCA_012757275.1	ESC_HA0903AA_AS	Public Health England			104793	5327614	355	10511
NCBI	DA2212	PRJNA315192	SAMN05163701	SRR3574224	248616	Human	NA	2016	SRS1462844	GCA_012759355.1	ESC_HA0902AA_AS	Public Health England			107890	5479572	347	7145
NCBI	DA2213	PRJNA315192	SAMN05163700	SRR3574223	208916	Human	NA	2016	SRS1462846	GCA_012757355.1	ESC_HA0901AA_AS	Public Health England			155911	5212169	186	4373
NCBI	DA2214	PRJNA315192	SAMN05163699	SRR3574222	238454	Human	NA	2016	SRS1462843	GCA_012757255.1	ESC_HA0900AA_AS	Public Health England			114732	5333966	290	7993
NCBI	DA2215	PRJNA315192	SAMN05163698	SRR3574220	211655	Human	NA	2016	SRS1462841	GCA_012759615.1	ESC_HA0899AA_AS	Public Health England			178522	5045467	74	4010
NCBI	DA2218	PRJNA315192	SAMN05163694	SRR3574029	209653	Human	NA	2016	SRS1462835	GCA_012757235.1	ESC_HA0896AA_AS	Public Health England			102179	5565109	364	10282
NCBI	DA2219	PRJNA315192	SAMN05163693	SRR3574028	241769	Human	NA	2016	SRS1462834	GCA_012757435.1	ESC_HA0895AA_AS	Public Health England			123675	5185250	177	3991
NCBI	DA2220	PRJNA315192	SAMN05163692	SRR3574027	249367	Human	NA	2016	SRS1462833	GCA_012757535.1	ESC_HA0894AA_AS	Public Health England			112703	5213100	229	6080
NCBI	DA2221	PRJNA315192	SAMN05163691	SRR3574026	243872	Human	NA	2016	SRS1462832	GCA_012757555.1	ESC_HA0893AA_AS	Public Health England			84668	5511031	326	6837
NCBI	DA2222	PRJNA315192	SAMN05163690	SRR3574025	209672	Human	NA	2016	SRS1462831	GCA_012757575.1	ESC_HA0892AA_AS	Public Health England			70623	4932345	200	13116
NCBI	DA2223	PRJNA315192	SAMN05163689	SRR3574024	211661	Human	NA	2016	SRS1462830	GCA_012757455.1	ESC_GA8676AA_AS	Public Health England			130024	5019178	106	7379
NCBI	DA2224	PRJNA315192	SAMN05163688	SRR3573435	211657	Human	NA	2016	SRS1462800	GCA_012757495.1	ESC_HA0891AA_AS	Public Health England			88461	4992373	159	4441
NCBI	DA2225	PRJNA315192	SAMN05163687	SRR3573434	215073	Human	NA	2016	SRS1462799	GCA_012757595.1	ESC_HA0890AA_AS	Public Health England			175768	4887607	102	5064
NCBI	DA2227	PRJNA315192	SAMN05163685	SRR3572953	211663	Human	NA	2016	SRS1462769	GCA_012766755.1	ESC_HA0889AA_AS	Public Health England			167728	4987628	112	4710
NCBI	DA2253	PRJNA315192	SAMN05171922	SRR3581640	155581	Human	NA	2015	SRS1465180	GCA_012744575.1	ESC_GA9013AA_AS	Public Health England			99897	5370295	216	5050
NCBI	DA2254	PRJNA315192	SAMN05171921	SRR3581638	224126	Human	NA	2016	SRS1465179	GCA_012744535.1	ESC_GA9012AA_AS	Public Health England			144935	5574317	275	5088
NCBI	DA2256	PRJNA315192	SAMN05171911	SRR3581503	163222	Human	NA	2015	SRS1465173	GCA_012744725.1	ESC_GA9010AA_AS	Public Health England			57724	5176277	212	4680
NCBI	DA2257	PRJNA315192	SAMN05171910	SRR3581502	176300	Human	NA	2015	SRS1465172	GCA_012744825.1	ESC_GA9009AA_AS	Public Health England			142030	5665515	276	7207
NCBI	DA2258	PRJNA315192	SAMN05171909	SRR3581501	161930	Human	NA	2015	SRS1465171	GCA_012744715.1	ESC_GA9008AA_AS	Public Health England			57275	5086446	278	5286
NCBI	DA2259	PRJNA315192	SAMN05171908	SRR3581500	196387	Human	NA	2015	SRS1465170	GCA_012744795.1	ESC_GA9007AA_AS	Public Health England			105251	4976243	236	4076
NCBI	DA2260	PRJNA315192	SAMN05171907	SRR3581498	189196	Human	NA	2015	SRS1465169	GCA_012744895.1	ESC_GA9006AA_AS	Public Health England			207363	5153596	126	5169
NCBI	DA2261	PRJNA315192	SAMN05171906	SRR3581478	129488	Human	NA	2015	SRS1465167	GCA_012744975.1	ESC_GA9005AA_AS	Public Health England			110287	5508910	221	7748
NCBI	DA2262	PRJNA315192	SAMN05171905	SRR3581457	166334	Human	NA	2015	SRS1465166	GCA_012744955.1	ESC_GA9004AA_AS	Public Health England			135189	5338701	342	6938
NCBI	DA2263	PRJNA315192	SAMN05171904	SRR3581446	194186	Human	NA	2015	SRS1465163	GCA_012744935.1	ESC_GA9003AA_AS	Public Health England			131622	5279720	141	3612
NCBI	DA2264	PRJNA315192	SAMN05171903	SRR3581445	152646	Human	NA	2013	SRS1465161	GCA_012744855.1	ESC_GA9002AA_AS	Public Health England	Cowley et al., 2018		37628	4792718	296	5896
NCBI	DA2265	PRJNA315192	SAMN05171902	SRR3581444	146053	Human	NA	2015	SRS1465160	GCA_012744995.1	ESC_GA9001AA_AS	Public Health England			122335	4935948	121	4434
NCBI	DA2266	PRJNA315192	SAMN05171901	SRR3581443	191672	Human	NA	2015	SRS1465159	GCA_012745015.1	ESC_GA9000AA_AS	Public Health England			69121	5337653	309	7482
NCBI	DA2267	PRJNA315192	SAMN05171900	SRR3581442	173582	Human	NA	2015	SRS1465158	GCA_012745115.1	ESC_GA8999AA_AS	Public Health England			116295	5427732	321	10006
NCBI	DA2268	PRJNA315192	SAMN05171899	SRR3581441	203976	Human	NA	2016	SRS1465157	GCA_012745135.1	ESC_GA8998AA_AS	Public Health England			147962	5479159	218	7337
NCBI	DA2269	PRJNA315192	SAMN05171898	SRR3581440	194188	Human	NA	2015	SRS1465156	GCA_012745035.1	ESC_GA8997AA_AS	Public Health England			84729	5271778	221	3857
NCBI	DA2270	PRJNA315192	SAMN05171897	SRR3581439	170421	Human	NA	2015	SRS1465154	GCA_012745055.1	ESC_GA8996AA_AS	Public Health England			148901	5385290	219	8224
NCBI	DA2271	PRJNA315192	SAMN05171896	SRR3581438	166260	Human	NA	2015	SRS1465155	GCA_012745075.1	ESC_GA8995AA_AS	Public Health England			45789	5089720	268	4064
NCBI	DA2272	PRJNA315192	SAMN05171895	SRR3581437	149190	Human	NA	2015	SRS1465153	GCA_012745095.1	ESC_GA8994AA_AS	Public Health England			121700	5074969	160	5083
NCBI	DA2273	PRJNA315192	SAMN05171894	SRR3581436	153147	Human	NA	2015	SRS1465152	GCA_012745175.1	ESC_GA8993AA_AS	Public Health England			112940	5133740	239	4825
NCBI	DA2274	PRJNA315192	SAMN05171893	SRR3581435	177412	Human	NA	2015	SRS1465151	GCA_012745195.1	ESC_GA8992AA_AS	Public Health England			147518	5287236	122	2307
NCBI	DA2275	PRJNA315192	SAMN05171892	SRR3581434	195547	Human	NA	2015	SRS1465150	GCA_012745215.1	ESC_GA8991AA_AS	Public Health England			115575	5384686	264	5147
NCBI	DA2276	PRJNA315192	SAMN05171891	SRR3581433	168309	Human	NA	2015	SRS1465149	GCA_012745255.1	ESC_GA8990AA_AS	Public Health England			117370	5259164	152	3820
NCBI	DA2277	PRJNA315192	SAMN05171890	SRR3581432	166357	Human	NA	2015	SRS1465148	GCA_012745275.1	ESC_GA8989AA_AS	Public Health England			125835	5312812	288	4602
NCBI	DA2278	PRJNA315192	SAMN05171889	SRR3581431	161038	Human	NA	2015	SRS1465147	GCA_012745155.1	ESC_GA8988AA_AS	Public Health England			213316	5028142	115	2357
NCBI	DA2279	PRJNA315192	SAMN05171888	SRR3581430	179799	Human	NA	2015	SRS1465146	GCA_012745225.1	ESC_GA8987AA_AS	Public Health England			170858	5195221	150	3155
NCBI	DA2280	PRJNA315192	SAMN05171887	SRR3581429	181044	Human	NA	2015	SRS1465145	GCA_012745315.1	ESC_GA8986AA_AS	Public Health England			264205	5088367	92	2174
NCBI	DA2281	PRJNA315192	SAMN05171886	SRR3581428	166335	Human	NA	2015	SRS1465143	GCA_012745475.1	ESC_GA8985AA_AS	Public Health England			264275	5330881	205	3725
NCBI	DA2282	PRJNA315192	SAMN05171885	SRR3581427	158902	Human	NA	2015	SRS1465144	GCA_012744675.1	ESC_GA8984AA_AS	Public Health England			186239	5062520	197	3480
NCBI	DA2283	PRJNA315192	SAMN05171884	SRR3581426	227105	Human	NA	2016	SRS1465142	GCA_012750735.1	ESC_GA8983AA_AS	Public Health England			75705	5365145	256	5198
NCBI	DA2284	PRJNA315192	SAMN05171883	SRR3581425	168496	Human	NA	2015	SRS1465141	GCA_012744595.1	ESC_GA8982AA_AS	Public Health England			207547	5504745	192	4521
NCBI	DA2285	PRJNA315192	SAMN05171882	SRR3581424	170301	Human	NA	2015	SRS1465140	GCA_012744875.1	ESC_GA8981AA_AS	Public Health England			200809	5307554	209	3909
NCBI	DA2286	PRJNA315192	SAMN05171881	SRR3581423	195638	Human	NA	2015	SRS1465139	GCA_012744815.1	ESC_GA8980AA_AS	Public Health England			111525	5613272	193	5828
NCBI	DA2287	PRJNA315192	SAMN05171880	SRR3581422	152657	Human	NA	2014	SRS1465138	GCA_012750795.1	ESC_GA8979AA_AS	Public Health England	Cowley et al., 2018		33513	4973958	413	7932
NCBI	DA2289	PRJNA315192	SAMN05171878	SRR3581420	173750	Human	NA	2015	SRS1465136	GCA_012745355.1	ESC_GA8974AA_AS	Public Health England			56877	5009279	246	4633
NCBI	DA2290	PRJNA315192	SAMN05171877	SRR3581419	194196	Human	NA	2015	SRS1465135	GCA_012745435.1	ESC_GA8973AA_AS	Public Health England			190986	5118596	88	1786
NCBI	DA2291	PRJNA315192	SAMN05171876	SRR3581418	195748	Human	NA	2015	SRS1465134	GCA_012745295.1	ESC_GA8972AA_AS	Public Health England			222623	5199105	145	2620
NCBI	DA2293	PRJNA315192	SAMN05171871	SRR3581400	189187	Human	NA	2015	SRS1465116	GCA_012750835.1	ESC_GA8970AA_AS	Public Health England			103154	5192539	167	6459
NCBI	DA2294	PRJNA315192	SAMN05171870	SRR3581399	129487	Human	NA	2015	SRS1465115	GCA_012745515.1	ESC_GA8969AA_AS	Public Health England			112112	4737588	118	3501
NCBI	DA2295	PRJNA315192	SAMN05171869	SRR3581398	178711	Human	NA	2015	SRS1465114	GCA_012750755.1	ESC_GA8968AA_AS	Public Health England			95853	4990026	180	5309
NCBI	DA2296	PRJNA315192	SAMN05171868	SRR3581397	191863	Human	NA	2015	SRS1465113	GCA_012745335.1	ESC_GA8967AA_AS	Public Health England			101818	5324777	228	8171
NCBI	DA2297	PRJNA315192	SAMN05171867	SRR3581396	152610	Human	NA	2011	SRS1465112	GCA_012745375.1	ESC_GA8966AA_AS	Public Health England	Cowley et al., 2018		32231	5109060	342	12155
NCBI	DA2298	PRJNA315192	SAMN05171866	SRR3581395	152611	Human	NA	2012	SRS1465111	GCA_012745415.1	ESC_GA8965AA_AS	Public Health England			133740	5069695	160	9715
NCBI	DA2299	PRJNA315192	SAMN05171865	SRR3581394	183590	Human	NA	2015	SRS1465110	GCA_012750765.1	ESC_GA8964AA_AS	Public Health England			93288	4999049	232	5154
NCBI	DA2300	PRJNA315192	SAMN05171864	SRR3581393	153145	Human	NA	2015	SRS1465109	GCA_012745455.1	ESC_GA8963AA_AS	Public Health England			120172	5143406	195	5018
NCBI	DA2301	PRJNA315192	SAMN05171863	SRR3581392	202224	Human	NA	2015	SRS1465108	GCA_012745575.1	ESC_GA8962AA_AS	Public Health England			260958	5288863	164	4320
NCBI	DA2302	PRJNA315192	SAMN05171862	SRR3581391	155664	Human	NA	2015	SRS1465107	GCA_012745395.1	ESC_GA8961AA_AS	Public Health England			31881	4730007	459	15246
NCBI	DA2303	PRJNA315192	SAMN05171861	SRR3581390	142258	Human	NA	2015	SRS1465106	GCA_012745595.1	ESC_GA8960AA_AS	Public Health England			143493	5058819	141	3903
NCBI	DA2304	PRJNA315192	SAMN05171860	SRR3581389	200629	Human	NA	2015	SRS1465105	GCA_012745615.1	ESC_GA8959AA_AS	Public Health England			83696	5109131	201	4486
NCBI	DA2305	PRJNA315192	SAMN05171858	SRR3581387	191862	Human	NA	2015	SRS1465104	GCA_012745635.1	ESC_GA8958AA_AS	Public Health England			82029	5210171	210	7776
NCBI	DA2308	PRJNA315192	SAMN05171855	SRR3581384	149186	Human	NA	2015	SRS1465102	GCA_012745555.1	ESC_GA8955AA_AS	Public Health England			94340	5467312	432	13339
NCBI	DA2309	PRJNA315192	SAMN05171854	SRR3581382	159894	Human	NA	2015	SRS1465100	GCA_012745675.1	ESC_GA8954AA_AS	Public Health England			84189	5432767	301	11461
NCBI	DA2310	PRJNA315192	SAMN05171853	SRR3581381	174665	Human	NA	2015	SRS1465099	GCA_012745495.1	ESC_GA8953AA_AS	Public Health England			133172	5377697	250	10133
NCBI	DA2311	PRJNA315192	SAMN05171852	SRR3581380	186592	Human	NA	2015	SRS1465098	GCA_012745775.1	ESC_GA8952AA_AS	Public Health England			52936	5085143	342	5942
NCBI	DA2312	PRJNA315192	SAMN05171851	SRR3581379	195761	Human	NA	2015	SRS1465097	GCA_012745795.1	ESC_GA8951AA_AS	Public Health England			229796	5094835	121	2612
NCBI	DA2313	PRJNA315192	SAMN05171850	SRR3581378	189184	Human	NA	2015	SRS1465096	GCA_012745815.1	ESC_GA8950AA_AS	Public Health England			94453	5389117	190	8709
NCBI	DA2314	PRJNA315192	SAMN05171849	SRR3581377	178709	Human	NA	2015	SRS1465095	GCA_012745755.1	ESC_GA8949AA_AS	Public Health England			157455	5071754	271	7517
NCBI	DA2315	PRJNA315192	SAMN05171848	SRR3581376	181958	Human	NA	2015	SRS1465094	GCA_012745855.1	ESC_GA8948AA_AS	Public Health England			120981	5078647	197	4522
NCBI	DA2316	PRJNA315192	SAMN05171847	SRR3581375	191889	Human	NA	2015	SRS1465093	GCA_012745835.1	ESC_GA8947AA_AS	Public Health England			59784	5029568	220	4957
NCBI	DA2317	PRJNA315192	SAMN05171846	SRR3581374	203683	Human	NA	2016	SRS1465092	GCA_012745715.1	ESC_GA8946AA_AS	Public Health England			137205	5282087	174	4704
NCBI	DA2318	PRJNA315192	SAMN05171845	SRR3581373	203630	Human	NA	2015	SRS1465091	GCA_012745655.1	ESC_GA8945AA_AS	Public Health England			54726	5095040	252	4976
NCBI	DA2319	PRJNA315192	SAMN05171844	SRR3581372	142233	Human	NA	2015	SRS1465090	GCA_012745905.1	ESC_GA8944AA_AS	Public Health England			88651	4610669	139	3213
NCBI	DA2320	PRJNA315192	SAMN05171843	SRR3581371	203974	Human	NA	2016	SRS1465089	GCA_012745875.1	ESC_GA8943AA_AS	Public Health England			110329	5110773	141	3646
NCBI	DA2321	PRJNA315192	SAMN05171842	SRR3581370	166182	Human	NA	2015	SRS1465088	GCA_012750895.1	ESC_GA8942AA_AS	Public Health England			130182	5321863	196	3434
NCBI	DA2322	PRJNA315192	SAMN05171841	SRR3581369	187572	Human	NA	2015	SRS1465087	GCA_012745895.1	ESC_GA8941AA_AS	Public Health England			63946	4351125	157	2263
NCBI	DA2323	PRJNA315192	SAMN05171840	SRR3581368	178719	Human	NA	2015	SRS1465086	GCA_012745735.1	ESC_GA8940AA_AS	Public Health England			118058	4641106	108	4974
NCBI	DA2324	PRJNA315192	SAMN05171839	SRR3581367	180532	Human	NA	2015	SRS1465085	GCA_012745695.1	ESC_GA8939AA_AS	Public Health England			159172	4746311	75	2203
NCBI	DA2325	PRJNA315192	SAMN05171838	SRR3581366	152658	Human	NA	2014	SRS1465084	GCA_012750935.1	ESC_GA8938AA_AS	Public Health England	Cowley et al., 2018		33553	4946476	318	7295
NCBI	DA2326	PRJNA315192	SAMN05171837	SRR3581365	163215	Human	NA	2015	SRS1465083	GCA_012750915.1	ESC_GA8937AA_AS	Public Health England			211626	5265275	137	3448
NCBI	DA2327	PRJNA315192	SAMN05171836	SRR3581364	182130	Human	NA	2015	SRS1465082	GCA_012751015.1	ESC_GA8936AA_AS	Public Health England			149044	5514505	349	8031
NCBI	DA2328	PRJNA315192	SAMN05171835	SRR3581363	195760	Human	NA	2015	SRS1465081	GCA_012750815.1	ESC_GA8935AA_AS	Public Health England			159196	5290258	159	3556
NCBI	DA2329	PRJNA315192	SAMN05171834	SRR3581362	193354	Human	NA	2015	SRS1465080	GCA_012750995.1	ESC_GA8934AA_AS	Public Health England			105909	5224799	247	5133
NCBI	DA2330	PRJNA315192	SAMN05171833	SRR3581361	158908	Human	NA	2015	SRS1465079	GCA_012750875.1	ESC_GA8933AA_AS	Public Health England			183743	5305351	217	5004
NCBI	DA2331	PRJNA315192	SAMN05171832	SRR3581360	127392	Human	NA	2015	SRS1465076	GCA_012750945.1	ESC_GA8932AA_AS	Public Health England			49820	5289258	422	23253
NCBI	DA2332	PRJNA315192	SAMN05171831	SRR3581359	179577	Human	NA	2015	SRS1465078	GCA_012750975.1	ESC_GA8931AA_AS	Public Health England			95584	5497669	417	8907
NCBI	DA2333	PRJNA315192	SAMN05171822	SRR3581358	193283	Human	NA	2015	SRS1465077	GCA_012751135.1	ESC_GA8930AA_AS	Public Health England			141328	5729872	186	3677
NCBI	DA2334	PRJNA315192	SAMN05171821	SRR3581357	149405	Human	NA	2015	SRS1465075	GCA_012750855.1	ESC_GA8929AA_AS	Public Health England			71332	5199071	233	15947
NCBI	DA2335	PRJNA315192	SAMN05171820	SRR3581355	182131	Human	NA	2015	SRS1465074	GCA_012750705.1	ESC_GA8928AA_AS	Public Health England			113706	5093972	146	3262
NCBI	DA2336	PRJNA315192	SAMN05171819	SRR3581354	155583	Human	NA	2015	SRS1465072	GCA_012751035.1	ESC_GA8927AA_AS	Public Health England			88465	5359628	317	6719
NCBI	DA2337	PRJNA315192	SAMN05171818	SRR3581353	168479	Human	NA	2015	SRS1465073	GCA_012751075.1	ESC_GA8926AA_AS	Public Health England			160652	5311503	240	5198
NCBI	DA2338	PRJNA315192	SAMN05171817	SRR3581351	190763	Human	NA	2015	SRS1465071	GCA_012751115.1	ESC_GA8925AA_AS	Public Health England			224812	4726891	60	2604
NCBI	DA2339	PRJNA315192	SAMN05171816	SRR3581350	155592	Human	NA	2015	SRS1465070	GCA_012751055.1	ESC_GA8924AA_AS	Public Health England			55113	4986954	273	7922
NCBI	DA2340	PRJNA315192	SAMN05171815	SRR3581349	166272	Human	NA	2015	SRS1465069	GCA_012751215.1	ESC_GA8923AA_AS	Public Health England	Cowley et al., 2018		38113	5001327	392	4369
NCBI	DA2341	PRJNA315192	SAMN05171814	SRR3581348	206709	Human	NA	2016	SRS1465068	GCA_012751175.1	ESC_GA8922AA_AS	Public Health England			111954	5139484	117	3694
NCBI	DA2342	PRJNA315192	SAMN05171813	SRR3581344	187549	Human	NA	2015	SRS1465066	GCA_012751235.1	ESC_GA8921AA_AS	Public Health England			99108	5428691	250	7508
NCBI	DA2343	PRJNA315192	SAMN05171812	SRR3581343	179620	Human	NA	2015	SRS1465065	GCA_012751095.1	ESC_GA8920AA_AS	Public Health England			174102	4952482	138	3079
NCBI	DA2344	PRJNA315192	SAMN05171811	SRR3581342	170295	Human	NA	2015	SRS1465064	GCA_012751275.1	ESC_GA8919AA_AS	Public Health England			138048	5475822	246	6067
NCBI	DA2345	PRJNA315192	SAMN05171810	SRR3581341	191665	Human	NA	2015	SRS1465063	GCA_012750695.1	ESC_GA8918AA_AS	Public Health England			207382	4631567	70	3323
NCBI	DA2346	PRJNA315192	SAMN05171809	SRR3581340	184390	Human	NA	2015	SRS1465061	GCA_012751155.1	ESC_GA8917AA_AS	Public Health England			109482	5343227	208	5740
NCBI	DA2347	PRJNA315192	SAMN05171808	SRR3581339	194239	Human	NA	2015	SRS1465060	GCA_012751195.1	ESC_GA8916AA_AS	Public Health England			107122	4911381	187	3493
NCBI	DA2349	PRJNA315192	SAMN05171806	SRR3581337	133221	Human	NA	2015	SRS1465059	GCA_012751255.1	ESC_GA8914AA_AS	Public Health England	Cowley et al., 2018		39060	5234903	315	5116
NCBI	DA2351	PRJNA315192	SAMN05171789	SRR3581333	152626	Human	NA	2013	SRS1465057	GCA_012751295.1	ESC_GA8912AA_AS	Public Health England	Cowley et al., 2018		32091	5112119	365	10415
NCBI	DA2352	PRJNA315192	SAMN05171788	SRR3581332	152651	Human	NA	2014	SRS1465056	GCA_012752835.1	ESC_GA8911AA_AS	Public Health England			50702	5224311	413	20290
NCBI	DA2353	PRJNA315192	SAMN05171787	SRR3581331	191860	Human	NA	2015	SRS1465055	GCA_012752795.1	ESC_GA8910AA_AS	Public Health England			71004	5298227	278	9174
NCBI	DA2355	PRJNA315192	SAMN05171781	SRR3581328	173758	Human	NA	2015	SRS1465053	GCA_012752775.1	ESC_GA8908AA_AS	Public Health England			88210	5490067	358	11237
NCBI	DA2356	PRJNA315192	SAMN05171779	SRR3581327	166980	Human	NA	2015	SRS1465052	GCA_012744615.1	ESC_GA8907AA_AS	Public Health England			147382	5069940	97	5637
NCBI	DA2357	PRJNA315192	SAMN05171778	SRR3581326	199818	Human	NA	2015	SRS1465051	GCA_012744695.1	ESC_GA8906AA_AS	Public Health England			62200	5071615	274	3929
NCBI	DA2359	PRJNA315192	SAMN05171776	SRR3581324	187542	Human	NA	2015	SRS1465048	GCA_012744655.1	ESC_GA8904AA_AS	Public Health England			115541	5181549	158	5037
NCBI	DA2360	PRJNA315192	SAMN05171775	SRR3581323	183700	Human	NA	2015	SRS1465049	GCA_012744635.1	ESC_GA8903AA_AS	Public Health England			127009	5204176	253	6564
NCBI	DA2361	PRJNA315192	SAMN05171628	SRR3581320	175555	Human	NA	2015	SRS1465047	GCA_012744755.1	ESC_GA8902AA_AS	Public Health England			113390	5190215	144	4647
NCBI	DA2362	PRJNA315192	SAMN05171627	SRR3581319	188154	Human	NA	2015	SRS1465046	GCA_012744775.1	ESC_GA8901AA_AS	Public Health England			140771	4928020	124	3156
NCBI	DA2390	PRJNA315192	SAMN05171203	SRR3579403	157240	Human	NA	2015	SRS1464481	GCA_012752815.1	ESC_GA9459AA_AS	Public Health England			99491	5017241	196	4011
NCBI	DA2391	PRJNA315192	SAMN05171186	SRR3579402	166316	Human	NA	2015	SRS1464477	GCA_012752715.1	ESC_GA9458AA_AS	Public Health England			96796	5744949	295	5554
NCBI	DA2392	PRJNA315192	SAMN05171168	SRR3579401	188357	Human	NA	2015	SRS1464475	GCA_012752855.1	ESC_GA9457AA_AS	Public Health England			162333	4894522	116	2506
NCBI	DA2393	PRJNA315192	SAMN05171154	SRR3579400	126077	Human	NA	2015	SRS1464472	GCA_012752935.1	ESC_GA9456AA_AS	Public Health England			74348	5407513	313	10430
NCBI	DA2394	PRJNA315192	SAMN05171135	SRR3579399	193280	Human	NA	2015	SRS1464471	GCA_012751325.1	ESC_GA9455AA_AS	Public Health England			79853	5184194	365	4912
NCBI	DA2395	PRJNA315192	SAMN05171122	SRR3579398	158909	Human	NA	2015	SRS1464468	GCA_012752915.1	ESC_GA9454AA_AS	Public Health England			183869	5323565	191	2695
NCBI	DA2396	PRJNA315192	SAMN05171108	SRR3579397	208781	Human	NA	2016	SRS1464467	GCA_012752875.1	ESC_GA9453AA_AS	Public Health England			180172	5255645	248	3258
NCBI	DA2397	PRJNA315192	SAMN05171066	SRR3579396	152627	Human	NA	2013	SRS1464464	GCA_012751485.1	ESC_GA9452AA_AS	Public Health England			101741	4764877	121	6840
NCBI	DA2398	PRJNA315192	SAMN05171065	SRR3579395	186547	Human	NA	2015	SRS1464462	GCA_012751435.1	ESC_GA9451AA_AS	Public Health England			112857	4691141	152	3005
NCBI	DA2400	PRJNA315192	SAMN05171063	SRR3579393	152613	Human	NA	2012	SRS1464460	GCA_012751475.1	ESC_GA9449AA_AS	Public Health England			63810	5241459	225	7732
NCBI	DA2402	PRJNA315192	SAMN05171061	SRR3579391	152501	Human	NA	2015	SRS1464458	GCA_012751535.1	ESC_GA9447AA_AS	Public Health England			69906	5378531	289	8673
NCBI	DA2403	PRJNA315192	SAMN05171060	SRR3579390	181089	Human	NA	2015	SRS1464457	GCA_012751315.1	ESC_GA9446AA_AS	Public Health England			154737	5038673	182	3924
NCBI	DA2404	PRJNA315192	SAMN05171059	SRR3579389	196995	Human	NA	2015	SRS1464456	GCA_012751575.1	ESC_GA9445AA_AS	Public Health England			84260	5504067	390	7697
NCBI	DA2405	PRJNA315192	SAMN05171058	SRR3579388	203682	Human	NA	2016	SRS1464454	GCA_012751355.1	ESC_GA9444AA_AS	Public Health England			180625	5288048	156	3195
NCBI	DA2406	PRJNA315192	SAMN05171057	SRR3579387	198235	Human	NA	2015	SRS1464453	GCA_012751595.1	ESC_GA9443AA_AS	Public Health England			89996	5020768	215	4807
NCBI	DA2407	PRJNA315192	SAMN05171056	SRR3579386	194182	Human	NA	2015	SRS1464452	GCA_012751655.1	ESC_GA9442AA_AS	Public Health England			199118	5089110	135	3203
NCBI	DA2408	PRJNA315192	SAMN05171055	SRR3579385	163205	Human	NA	2015	SRS1464451	GCA_012751505.1	ESC_GA9441AA_AS	Public Health England			89455	5453488	255	7332
NCBI	DA2409	PRJNA315192	SAMN05171054	SRR3579384	190560	Human	NA	2015	SRS1464450	GCA_012751635.1	ESC_GA9440AA_AS	Public Health England			86004	5286331	246	4532
NCBI	DA2410	PRJNA315192	SAMN05171053	SRR3579383	130322	Human	NA	2015	SRS1464449	GCA_012751395.1	ESC_GA9439AA_AS	Public Health England			130441	5313620	316	7588
NCBI	DA2411	PRJNA315192	SAMN05171052	SRR3579382	201498	Human	NA	2015	SRS1464447	GCA_012751445.1	ESC_GA9438AA_AS	Public Health England			123679	5181528	213	4550
NCBI	DA2412	PRJNA315192	SAMN05171051	SRR3579381	203373	Human	NA	2016	SRS1464446	GCA_012751375.1	ESC_GA9437AA_AS	Public Health England			111998	5387875	241	4659
NCBI	DA2413	PRJNA315192	SAMN05171050	SRR3579380	178926	Human	NA	2015	SRS1464445	GCA_012751735.1	ESC_GA9436AA_AS	Public Health England			97110	5239231	252	5523
NCBI	DA2414	PRJNA315192	SAMN05171049	SRR3579379	155806	Human	NA	2015	SRS1464444	GCA_012751755.1	ESC_GA9435AA_AS	Public Health England			81913	5348281	259	6689
NCBI	DA2415	PRJNA315192	SAMN05171048	SRR3579378	186549	Human	NA	2015	SRS1464443	GCA_012751615.1	ESC_GA9434AA_AS	Public Health England			171906	5040654	101	2382
NCBI	DA2416	PRJNA315192	SAMN05171047	SRR3579377	203684	Human	NA	2016	SRS1464441	GCA_012751775.1	ESC_GA9433AA_AS	Public Health England			173883	5160233	95	1476
NCBI	DA2417	PRJNA315192	SAMN05171046	SRR3579376	164649	Human	NA	2015	SRS1464439	GCA_012751795.1	ESC_GA9432AA_AS	Public Health England			191509	5156412	111	3124
NCBI	DA2419	PRJNA315192	SAMN05171044	SRR3579374	179807	Human	NA	2015	SRS1464437	GCA_012751815.1	ESC_GA9430AA_AS	Public Health England			93375	5476316	356	6273
NCBI	DA2420	PRJNA315192	SAMN05171043	SRR3579373	238378	Human	NA	2016	SRS1464436	GCA_012751895.1	ESC_GA9429AA_AS	Public Health England			85933	5733794	427	8674
NCBI	DA2422	PRJNA315192	SAMN05171041	SRR3579371	152629	Human	NA	2013	SRS1464431	GCA_012751855.1	ESC_GA9427AA_AS	Public Health England			215234	4795813	73	5251
NCBI	DA2423	PRJNA315192	SAMN05171040	SRR3579370	152612	Human	NA	2012	SRS1464430	GCA_012751935.1	ESC_GA9426AA_AS	Public Health England			120576	5138857	247	10676
NCBI	DA2425	PRJNA315192	SAMN05171038	SRR3579368	178782	Human	NA	2015	SRS1464427	GCA_012752025.1	ESC_GA9424AA_AS	Public Health England			97624	4942870	128	8261
NCBI	DA2426	PRJNA315192	SAMN05171037	SRR3579367	188155	Human	NA	2015	SRS1464425	GCA_012751915.1	ESC_GA9423AA_AS	Public Health England			139187	4913649	109	2873
NCBI	DA2427	PRJNA315192	SAMN05171036	SRR3579366	194250	Human	NA	2015	SRS1464423	GCA_012751975.1	ESC_GA9422AA_AS	Public Health England			131590	5305572	192	4666
NCBI	DA2428	PRJNA315192	SAMN05171035	SRR3579365	194241	Human	NA	2015	SRS1464422	GCA_012751875.1	ESC_GA9421AA_AS	Public Health England			97992	5289678	222	5609
NCBI	DA2430	PRJNA315192	SAMN05171033	SRR3579363	174655	Human	NA	2015	SRS1464417	GCA_012751955.1	ESC_GA9419AA_AS	Public Health England			97675	5478802	306	10156
NCBI	DA2431	PRJNA315192	SAMN05171032	SRR3579362	195762	Human	NA	2015	SRS1464414	GCA_012751415.1	ESC_GA9418AA_AS	Public Health England			195235	5243791	148	3739
NCBI	DA2432	PRJNA315192	SAMN05171031	SRR3579361	199817	Human	NA	2015	SRS1464413	GCA_012751555.1	ESC_GA9417AA_AS	Public Health England			217386	5320012	181	3002
NCBI	DA2433	PRJNA315192	SAMN05171030	SRR3579360	181106	Human	NA	2015	SRS1464410	GCA_012751715.1	ESC_GA9416AA_AS	Public Health England	Cowley et al., 2018		30841	4928140	473	5599
NCBI	DA2434	PRJNA315192	SAMN05171029	SRR3579359	168492	Human	NA	2015	SRS1464409	GCA_012752735.1	ESC_GA9415AA_AS	Public Health England			160634	5446599	319	5274
NCBI	DA2435	PRJNA315192	SAMN05171028	SRR3579302	154817	Human	NA	2015	SRS1464408	GCA_012751695.1	ESC_GA9414AA_AS	Public Health England			127810	5109504	111	2595
NCBI	DA2436	PRJNA315192	SAMN05171027	SRR3579204	249371	Human	NA	2016	SRS1464400	GCA_012751675.1	ESC_GA9413AA_AS	Public Health England			94586	5369077	325	6644
NCBI	DA2437	PRJNA315192	SAMN05171026	SRR3578993	152644	Human	NA	2013	SRS1464266	GCA_012752895.1	ESC_GA9412AA_AS	Public Health England			61347	5147863	238	6557
NCBI	DA2438	PRJNA315192	SAMN05171025	SRR3578992	152638	Human	NA	2013	SRS1464264	GCA_012752075.1	ESC_GA9411AA_AS	Public Health England			46081	5000330	399	13677
NCBI	DA2439	PRJNA315192	SAMN05171024	SRR3578991	186545	Human	NA	2015	SRS1464263	GCA_012752015.1	ESC_GA9410AA_AS	Public Health England			197861	5084278	127	3991
NCBI	DA2441	PRJNA315192	SAMN05171022	SRR3578989	155824	Human	NA	2015	SRS1464260	GCA_012752055.1	ESC_GA9408AA_AS	Public Health England	Cowley et al., 2018		37029	5068718	397	6418
NCBI	DA2443	PRJNA315192	SAMN05171020	SRR3578987	142259	Human	NA	2015	SRS1464256	GCA_012752115.1	ESC_GA9406AA_AS	Public Health England			160962	4944746	86	4232
NCBI	DA2444	PRJNA315192	SAMN05171019	SRR3578986	199816	Human	NA	2015	SRS1464254	GCA_012752095.1	ESC_GA9405AA_AS	Public Health England			160254	4702102	96	2914
NCBI	DA2445	PRJNA315192	SAMN05171018	SRR3578985	178927	Human	NA	2015	SRS1464253	GCA_012752155.1	ESC_GA9404AA_AS	Public Health England			150824	5200971	236	6027
NCBI	DA2446	PRJNA315192	SAMN05171017	SRR3578984	164650	Human	NA	2015	SRS1464250	GCA_012752175.1	ESC_GA9403AA_AS	Public Health England			201587	5184546	155	3383
NCBI	DA2447	PRJNA315192	SAMN05171016	SRR3578983	166372	Human	NA	2015	SRS1464483	GCA_012752135.1	ESC_GA9402AA_AS	Public Health England			94950	5190633	229	6756
NCBI	DA2448	PRJNA315192	SAMN05171015	SRR3578979	152628	Human	NA	2013	SRS1464244	GCA_012752195.1	ESC_GA9401AA_AS	Public Health England	Cowley et al., 2018		36846	5022962	386	8747
NCBI	DA2449	PRJNA315192	SAMN05171014	SRR3578978	187569	Human	NA	2015	SRS1464242	GCA_012752245.1	ESC_GA9400AA_AS	Public Health England			186501	5099880	125	3257
NCBI	DA2450	PRJNA315192	SAMN05171013	SRR3578977	146207	Human	NA	2015	SRS1464241	GCA_012752215.1	ESC_GA9399AA_AS	Public Health England			93402	5393694	203	4710
NCBI	DA2451	PRJNA315192	SAMN05171012	SRR3578976	198233	Human	NA	2015	SRS1464240	GCA_012752295.1	ESC_GA9398AA_AS	Public Health England			159385	5142992	157	3210
NCBI	DA2453	PRJNA315192	SAMN05171010	SRR3578974	176281	Human	NA	2015	SRS1464236	GCA_012752235.1	ESC_GA9396AA_AS	Public Health England			221489	5176718	118	3456
NCBI	DA2454	PRJNA315192	SAMN05171009	SRR3578973	191923	Human	NA	2014	SRS1464235	GCA_012752315.1	ESC_GA9395AA_AS	Public Health England	Cowley et al., 2018		98524	5254896	293	6006
NCBI	DA2455	PRJNA315192	SAMN05171008	SRR3578972	163201	Human	NA	2015	SRS1464234	GCA_012752275.1	ESC_GA9394AA_AS	Public Health England			186149	5362129	186	5095
NCBI	DA2456	PRJNA315192	SAMN05171007	SRR3578971	164651	Human	NA	2015	SRS1464231	GCA_012752335.1	ESC_GA9393AA_AS	Public Health England			152482	4686863	81	1958
NCBI	DA2457	PRJNA315192	SAMN05170973	SRR3578970	181980	Human	NA	2015	SRS1464227	GCA_012752495.1	ESC_GA9392AA_AS	Public Health England			74329	4937210	173	3541
NCBI	DA2459	PRJNA315192	SAMN05170971	SRR3578968	183684	Human	NA	2015	SRS1464222	GCA_012752375.1	ESC_GA9390AA_AS	Public Health England			119278	5272197	272	5720
NCBI	DA2460	PRJNA315192	SAMN05170970	SRR3578967	181094	Human	NA	2015	SRS1464220	GCA_012752435.1	ESC_GA9389AA_AS	Public Health England			135384	5106669	178	3697
NCBI	DA2462	PRJNA315192	SAMN05170968	SRR3578965	164666	Human	NA	2015	SRS1464219	GCA_012752415.1	ESC_GA9387AA_AS	Public Health England			144676	5064216	115	2688
NCBI	DA2463	PRJNA315192	SAMN05170967	SRR3578964	134031	Human	NA	2015	SRS1464218	GCA_012752395.1	ESC_GA9386AA_AS	Public Health England			194311	4715511	71	1799
NCBI	DA2464	PRJNA315192	SAMN05170966	SRR3578963	182168	Human	NA	2015	SRS1464217	GCA_012752355.1	ESC_GA9385AA_AS	Public Health England	Cowley et al., 2018		28944	4955938	456	7773
NCBI	DA2465	PRJNA315192	SAMN05170965	SRR3578962	189197	Human	NA	2015	SRS1464216	GCA_012755295.1	ESC_GA9384AA_AS	Public Health England			83621	5026557	202	5039
NCBI	DA2466	PRJNA315192	SAMN05170964	SRR3578961	129511	Human	NA	2015	SRS1464215	GCA_012755315.1	ESC_GA9383AA_AS	Public Health England			178606	5101539	111	3976
NCBI	DA2467	PRJNA315192	SAMN05170963	SRR3578960	172292	Human	NA	2015	SRS1464214	GCA_012755355.1	ESC_GA9382AA_AS	Public Health England			112815	5055780	210	7830
NCBI	DA2468	PRJNA315192	SAMN05170962	SRR3578959	195759	Human	NA	2015	SRS1464213	GCA_012755335.1	ESC_GA9381AA_AS	Public Health England			182895	4625484	76	1568
NCBI	DA2469	PRJNA315192	SAMN05170961	SRR3578958	231216	Human	NA	2016	SRS1464212	GCA_012755375.1	ESC_GA9380AA_AS	Public Health England			95044	5253282	252	5139
NCBI	DA2470	PRJNA315192	SAMN05170957	SRR3578957	171275	Human	NA	2015	SRS1464211	GCA_012755215.1	ESC_GA9379AA_AS	Public Health England			163737	5429606	215	7203
NCBI	DA2472	PRJNA315192	SAMN05170955	SRR3578955	163204	Human	NA	2015	SRS1464208	GCA_012755195.1	ESC_GA9377AA_AS	Public Health England			118652	5451118	228	7457
NCBI	DA2473	PRJNA315192	SAMN05170954	SRR3578954	147829	Human	NA	2015	SRS1464207	GCA_012755015.1	ESC_GA9376AA_AS	Public Health England			79727	4816724	177	11833
NCBI	DA2474	PRJNA315192	SAMN05170953	SRR3578953	192878	Human	NA	2015	SRS1464206	GCA_012755435.1	ESC_GA9375AA_AS	Public Health England			95666	5452321	298	9781
NCBI	DA2475	PRJNA315192	SAMN05170952	SRR3578952	152618	Human	NA	2012	SRS1464205	GCA_012755415.1	ESC_GA9374AA_AS	Public Health England			88329	5164724	166	10461
NCBI	DA2476	PRJNA315192	SAMN05170951	SRR3578951	206692	Human	NA	2016	SRS1464204	GCA_012754995.1	ESC_GA9373AA_AS	Public Health England			131133	5582089	295	6794
NCBI	DA2479	PRJNA315192	SAMN05170948	SRR3578948	242345	Human	NA	2016	SRS1464201	GCA_012755175.1	ESC_GA9370AA_AS	Public Health England			86087	5309673	227	4576
NCBI	DA2481	PRJNA315192	SAMN05170946	SRR3578946	209671	Human	NA	2016	SRS1464199	GCA_012755275.1	ESC_GA9368AA_AS	Public Health England			124908	5324766	256	6015
NCBI	DA2482	PRJNA315192	SAMN05170927	SRR3578945	188151	Human	NA	2015	SRS1464198	GCA_012755255.1	ESC_GA9367AA_AS	Public Health England			79319	4894999	222	3496
NCBI	DA2483	PRJNA315192	SAMN05170926	SRR3578944	203613	Human	NA	2015	SRS1464197	GCA_012755395.1	ESC_GA9366AA_AS	Public Health England			64676	5352046	257	4252
NCBI	DA2485	PRJNA315192	SAMN05170924	SRR3578942	194235	Human	NA	2015	SRS1464195	GCA_012755455.1	ESC_GA9364AA_AS	Public Health England			140352	5433797	204	4273
NCBI	DA2486	PRJNA315192	SAMN05170923	SRR3578941	194237	Human	NA	2015	SRS1464194	GCA_012759635.1	ESC_GA9330AA_AS	Public Health England			98652	5346131	339	6114
NCBI	DA2487	PRJNA315192	SAMN05170922	SRR3578940	164663	Human	NA	2015	SRS1464193	GCA_012754895.1	ESC_GA9329AA_AS	Public Health England			70621	5019771	205	4456
NCBI	DA2490	PRJNA315192	SAMN05170902	SRR3578937	183722	Human	NA	2015	SRS1464190	GCA_012755495.1	ESC_GA9326AA_AS	Public Health England			72339	5181076	219	3992
NCBI	DA2491	PRJNA315192	SAMN05170901	SRR3578936	186546	Human	NA	2015	SRS1464189	GCA_012755515.1	ESC_GA9325AA_AS	Public Health England			137642	5148816	109	2451
NCBI	DA2492	PRJNA315192	SAMN05170900	SRR3578935	194236	Human	NA	2015	SRS1464188	GCA_012755475.1	ESC_GA9324AA_AS	Public Health England			96013	5412915	257	6932
NCBI	DA2494	PRJNA315192	SAMN05170898	SRR3578933	203388	Human	NA	2016	SRS1464186	GCA_012755535.1	ESC_GA9322AA_AS	Public Health England			173877	5160426	100	2103
NCBI	DA2495	PRJNA315192	SAMN05170897	SRR3578932	176299	Human	NA	2015	SRS1464185	GCA_012755615.1	ESC_GA9321AA_AS	Public Health England			109836	5485407	368	8195
NCBI	DA2496	PRJNA315192	SAMN05170896	SRR3578931	179604	Human	NA	2015	SRS1464184	GCA_012755595.1	ESC_GA9320AA_AS	Public Health England			155989	4815827	157	3021
NCBI	DA2497	PRJNA315192	SAMN05170895	SRR3578930	158907	Human	NA	2015	SRS1464183	GCA_012755555.1	ESC_GA9319AA_AS	Public Health England			184549	5324081	200	3647
NCBI	DA2498	PRJNA315192	SAMN05170894	SRR3578929	152645	Human	NA	2013	SRS1464182	GCA_012755635.1	ESC_GA9318AA_AS	Public Health England			31683	4966365	351	11253
NCBI	DA2499	PRJNA315192	SAMN05170893	SRR3578928	185420	Human	NA	2015	SRS1464181	GCA_012755575.1	ESC_GA9317AA_AS	Public Health England			263236	5289928	129	3771
NCBI	DA2500	PRJNA315192	SAMN05170892	SRR3578927	155720	Human	NA	2015	SRS1464180	GCA_012755675.1	ESC_GA9316AA_AS	Public Health England			75520	4961021	227	7547
NCBI	DA2501	PRJNA315192	SAMN05170891	SRR3578926	177456	Human	NA	2015	SRS1464179	GCA_012755695.1	ESC_GA9313AA_AS	Public Health England			179562	5190198	160	3157
NCBI	DA2502	PRJNA315192	SAMN05170890	SRR3578925	177457	Human	NA	2015	SRS1464178	GCA_012755735.1	ESC_GA9312AA_AS	Public Health England			138095	5303737	210	5426
NCBI	DA2503	PRJNA315192	SAMN05170889	SRR3578924	185915	Human	NA	2015	SRS1464177	GCA_012755715.1	ESC_GA9311AA_AS	Public Health England			176233	5526883	370	5728
NCBI	DA2504	PRJNA315192	SAMN05170888	SRR3578923	221639	Human	NA	2016	SRS1464176	GCA_012755655.1	ESC_GA9310AA_AS	Public Health England			70136	5065135	212	7763
NCBI	DA2505	PRJNA315192	SAMN05170887	SRR3578922	136729	Human	NA	2015	SRS1464173	GCA_012755755.1	ESC_GA9309AA_AS	Public Health England			125254	5244594	156	9584
NCBI	DA2506	PRJNA315192	SAMN05170886	SRR3578921	161089	Human	NA	2015	SRS1464174	GCA_012755775.1	ESC_GA9308AA_AS	Public Health England			204972	4785139	73	1330
NCBI	DA2507	PRJNA315192	SAMN05170885	SRR3578920	189182	Human	NA	2015	SRS1464172	GCA_012755795.1	ESC_GA9307AA_AS	Public Health England			133577	4910124	105	2296
NCBI	DA2508	PRJNA315192	SAMN05170884	SRR3578919	126123	Human	NA	2015	SRS1464175	GCA_012755815.1	ESC_GA9306AA_AS	Public Health England			109545	5383447	265	7027
NCBI	DA2509	PRJNA315192	SAMN05170883	SRR3578918	153146	Human	NA	2015	SRS1464171	GCA_012755855.1	ESC_GA9305AA_AS	Public Health England			147476	4779575	126	2651
NCBI	DA2510	PRJNA315192	SAMN05170882	SRR3578917	204019	Human	NA	2016	SRS1464169	GCA_012755835.1	ESC_GA9304AA_AS	Public Health England			60236	5013457	336	5274
NCBI	DA2511	PRJNA315192	SAMN05170881	SRR3578916	164646	Human	NA	2015	SRS1464168	GCA_012756175.1	ESC_GA9303AA_AS	Public Health England			168758	5125952	137	2963
NCBI	DA2512	PRJNA315192	SAMN05170880	SRR3578915	168307	Human	NA	2015	SRS1464167	GCA_012756055.1	ESC_GA9302AA_AS	Public Health England			100825	5271513	157	4895
NCBI	DA2514	PRJNA315192	SAMN05170878	SRR3578913	163218	Human	NA	2015	SRS1464165	GCA_012756115.1	ESC_GA9300AA_AS	Public Health England			94874	5240982	207	4773
NCBI	DA2515	PRJNA315192	SAMN05170877	SRR3578912	170315	Human	NA	2015	SRS1464164	GCA_012755895.1	ESC_GA9299AA_AS	Public Health England			166852	5362815	212	4550
NCBI	DA2517	PRJNA315192	SAMN05170875	SRR3578910	168294	Human	NA	2015	SRS1464162	GCA_012755875.1	ESC_GA9276AA_AS	Public Health England			67505	5016914	272	4170
NCBI	DA2518	PRJNA315192	SAMN05170874	SRR3578909	142496	Human	NA	2015	SRS1464161	GCA_012755975.1	ESC_GA9275AA_AS	Public Health England			122932	5344354	155	4848
NCBI	DA2520	PRJNA315192	SAMN05170871	SRR3578907	155719	Human	NA	2015	SRS1464156	GCA_012756035.1	ESC_GA9273AA_AS	Public Health England			144140	4700999	117	3892
NCBI	DA2521	PRJNA315192	SAMN05170870	SRR3578906	195743	Human	NA	2015	SRS1464155	GCA_012756015.1	ESC_GA9272AA_AS	Public Health England			240363	5068878	103	1881
NCBI	DA2522	PRJNA315192	SAMN05170869	SRR3578905	142261	Human	NA	2015	SRS1464154	GCA_012755915.1	ESC_GA9271AA_AS	Public Health England			139013	5304665	179	6269
NCBI	DA2523	PRJNA315192	SAMN05170867	SRR3578811	178725	Human	NA	2015	SRS1464144	GCA_012756075.1	ESC_GA9270AA_AS	Public Health England			121189	5157313	184	9913
NCBI	DA2524	PRJNA315192	SAMN05170866	SRR3578810	201500	Human	NA	2015	SRS1464142	GCA_012755955.1	ESC_GA9269AA_AS	Public Health England			147428	5304777	182	4428
NCBI	DA2525	PRJNA315192	SAMN05170865	SRR3578809	158910	Human	NA	2015	SRS1464141	GCA_012756195.1	ESC_GA9268AA_AS	Public Health England			174427	5304918	195	3499
NCBI	DA2527	PRJNA315192	SAMN05170863	SRR3578807	188148	Human	NA	2015	SRS1464139	GCA_012755995.1	ESC_GA9266AA_AS	Public Health England			121040	5276380	137	3760
NCBI	DA2528	PRJNA315192	SAMN05170862	SRR3578806	164667	Human	NA	2015	SRS1464138	GCA_012756135.1	ESC_GA9265AA_AS	Public Health England			224906	5108813	114	4156
NCBI	DA2529	PRJNA315192	SAMN05170861	SRR3578805	152650	Human	NA	2014	SRS1464137	GCA_012756235.1	ESC_GA9264AA_AS	Public Health England	Cowley et al., 2018		33138	4993283	415	11407
NCBI	DA2530	PRJNA315192	SAMN05170860	SRR3578804	184381	Human	NA	2015	SRS1464135	GCA_012756255.1	ESC_GA9263AA_AS	Public Health England			50684	5027223	331	7540
NCBI	DA2531	PRJNA315192	SAMN05170859	SRR3578803	193281	Human	NA	2015	SRS1464136	GCA_012756275.1	ESC_GA9262AA_AS	Public Health England			122573	5101573	205	5572
NCBI	DA2532	PRJNA315192	SAMN05170858	SRR3578802	164654	Human	NA	2015	SRS1464134	GCA_012756315.1	ESC_GA9261AA_AS	Public Health England			161036	5287728	159	3376
NCBI	DA2534	PRJNA315192	SAMN05170856	SRR3578800	195747	Human	NA	2015	SRS1464130	GCA_012756335.1	ESC_GA9259AA_AS	Public Health England			214782	5181352	151	3276
NCBI	DA2537	PRJNA315192	SAMN05170853	SRR3578797	152593	Human	NA	2008	SRS1464127	GCA_012756295.1	ESC_GA9256AA_AS	Public Health England	Cowley et al., 2018		37616	4947408	310	7071
NCBI	DA2538	PRJNA315192	SAMN05170852	SRR3578796	135026	Human	NA	2015	SRS1464126	GCA_012756375.1	ESC_GA9255AA_AS	Public Health England			94485	5257367	230	6795
NCBI	DA2539	PRJNA315192	SAMN05170851	SRR3578795	187570	Human	NA	2015	SRS1464125	GCA_012756435.1	ESC_GA9254AA_AS	Public Health England			208652	5028585	119	3183
NCBI	DA2540	PRJNA315192	SAMN05170850	SRR3578794	170303	Human	NA	2015	SRS1464124	GCA_012756355.1	ESC_GA9253AA_AS	Public Health England			181163	4916940	163	3404
NCBI	DA2541	PRJNA315192	SAMN05170849	SRR3578793	187568	Human	NA	2015	SRS1464123	GCA_012756495.1	ESC_GA9252AA_AS	Public Health England			93882	5270503	165	6974
NCBI	DA2542	PRJNA315192	SAMN05170848	SRR3578792	192862	Human	NA	2015	SRS1464121	GCA_012756395.1	ESC_GA9251AA_AS	Public Health England			125726	5010858	169	4618
NCBI	DA2543	PRJNA315192	SAMN05170847	SRR3578791	178717	Human	NA	2015	SRS1464120	GCA_012756515.1	ESC_GA9250AA_AS	Public Health England			163042	5348466	203	7593
NCBI	DA2544	PRJNA315192	SAMN05170846	SRR3578790	206715	Human	NA	2016	SRS1464119	GCA_012756415.1	ESC_GA9249AA_AS	Public Health England			60707	5233343	249	5928
NCBI	DA2545	PRJNA315192	SAMN05170845	SRR3578789	164653	Human	NA	2015	SRS1464118	GCA_012756455.1	ESC_GA9248AA_AS	Public Health England			150893	5114631	162	3646
NCBI	DA2546	PRJNA315192	SAMN05170844	SRR3578788	192869	Human	NA	2015	SRS1464117	GCA_012756475.1	ESC_GA9247AA_AS	Public Health England			174218	4676148	122	3898
NCBI	DA2547	PRJNA315192	SAMN05170843	SRR3578787	195549	Human	NA	2015	SRS1464115	GCA_012756555.1	ESC_GA9246AA_AS	Public Health England			102083	5490967	329	7885
NCBI	DA2548	PRJNA315192	SAMN05170842	SRR3578786	189185	Human	NA	2015	SRS1464114	GCA_012756575.1	ESC_GA9245AA_AS	Public Health England			113747	5606534	185	6906
NCBI	DA2549	PRJNA315192	SAMN05170841	SRR3578785	178710	Human	NA	2015	SRS1464113	GCA_012756615.1	ESC_GA9244AA_AS	Public Health England			104745	4973192	213	6341
NCBI	DA2550	PRJNA315192	SAMN05170840	SRR3578784	166330	Human	NA	2015	SRS1464112	GCA_012756535.1	ESC_GA9243AA_AS	Public Health England			58567	5589364	289	9096
NCBI	DA2551	PRJNA315192	SAMN05170839	SRR3578773	178714	Human	NA	2015	SRS1464170	GCA_012756595.1	ESC_GA9242AA_AS	Public Health England			63423	5450668	337	8398
NCBI	DA2553	PRJNA315192	SAMN05170837	SRR3578771	164664	Human	NA	2015	SRS1464087	GCA_012756635.1	ESC_GA9240AA_AS	Public Health England			85637	5401218	258	9229
NCBI	DA2554	PRJNA315192	SAMN05170836	SRR3578770	192854	Human	NA	2015	SRS1464086	GCA_012756695.1	ESC_GA9239AA_AS	Public Health England	Cowley et al., 2018		90197	5193989	308	8805
NCBI	DA2555	PRJNA315192	SAMN05170835	SRR3578769	152619	Human	NA	2012	SRS1464160	GCA_012756675.1	ESC_GA9238AA_AS	Public Health England			71573	5110023	196	9287
NCBI	DA2556	PRJNA315192	SAMN05170834	SRR3578768	203672	Human	NA	2016	SRS1464159	GCA_012756715.1	ESC_GA9237AA_AS	Public Health England			189019	5200144	134	2592
NCBI	DA2557	PRJNA315192	SAMN05170833	SRR3578767	164665	Human	NA	2015	SRS1464158	GCA_012756735.1	ESC_GA9236AA_AS	Public Health England			106963	5276457	235	4334
NCBI	DA2558	PRJNA315192	SAMN05170832	SRR3578766	180530	Human	NA	2015	SRS1464085	GCA_012756775.1	ESC_GA9235AA_AS	Public Health England			223150	5110551	122	2626
NCBI	DA2559	PRJNA315192	SAMN05170831	SRR3578765	198234	Human	NA	2015	SRS1464084	GCA_012756755.1	ESC_GA9234AA_AS	Public Health England			82300	5344719	250	2873
NCBI	DA2560	PRJNA315192	SAMN05170830	SRR3578672	152624	Human	NA	2013	SRS1464020	GCA_012756815.1	ESC_GA9233AA_AS	Public Health England			57127	4712019	196	9385
NCBI	DA2561	PRJNA315192	SAMN05170829	SRR3578671	155782	Human	NA	2015	SRS1464019	GCA_012756795.1	ESC_GA9232AA_AS	Public Health England			169126	4918568	133	3650
NCBI	DA2562	PRJNA315192	SAMN05170828	SRR3578670	192850	Human	NA	2014	SRS1464018	GCA_012756835.1	ESC_GA9231AA_AS	Public Health England			73415	5188764	283	8550
NCBI	DA2563	PRJNA315192	SAMN05170827	SRR3578669	129383	Human	NA	2015	SRS1464016	GCA_012756215.1	ESC_GA9230AA_AS	Public Health England			213849	5319985	188	5062
NCBI	DA2564	PRJNA315192	SAMN05170826	SRR3578668	195746	Human	NA	2015	SRS1464015	GCA_012754965.1	ESC_GA9229AA_AS	Public Health England			196599	5020616	104	2285
NCBI	DA2565	PRJNA315192	SAMN05170825	SRR3578667	184388	Human	NA	2015	SRS1464014	GCA_012755935.1	ESC_GA9228AA_AS	Public Health England			123655	5145534	175	8431
NCBI	DA2566	PRJNA315192	SAMN05170824	SRR3578666	185421	Human	NA	2015	SRS1464013	GCA_012756155.1	ESC_GA9227AA_AS	Public Health England			172807	5264426	130	4068
NCBI	DA2567	PRJNA315192	SAMN05170823	SRR3578665	175556	Human	NA	2015	SRS1464012	GCA_012756875.1	ESC_GA9226AA_AS	Public Health England			127103	4909660	180	7389
NCBI	DA2568	PRJNA315192	SAMN05170822	SRR3578664	194183	Human	NA	2015	SRS1464011	GCA_012756935.1	ESC_GA9225AA_AS	Public Health England			165692	4935863	94	2875
NCBI	DA2569	PRJNA315192	SAMN05170821	SRR3578663	129397	Human	NA	2015	SRS1464008	GCA_012756895.1	ESC_GA9224AA_AS	Public Health England			82881	5138232	216	15505
NCBI	DA2571	PRJNA315192	SAMN05170819	SRR3578661	152615	Human	NA	2012	SRS1464006	GCA_012756975.1	ESC_GA9222AA_AS	Public Health England	Cowley et al., 2018		35045	4952346	335	8524
NCBI	DA2572	PRJNA315192	SAMN05170818	SRR3578660	152656	Human	NA	2014	SRS1464005	GCA_012756915.1	ESC_GA9221AA_AS	Public Health England	Cowley et al., 2018		26679	4905574	435	11980
NCBI	DA2573	PRJNA315192	SAMN05170817	SRR3578659	167007	Human	NA	2015	SRS1464004	GCA_012756855.1	ESC_GA9220AA_AS	Public Health England			103344	4932595	192	7594
NCBI	DA2574	PRJNA315192	SAMN05170816	SRR3578658	205710	Human	NA	2016	SRS1464003	GCA_012756955.1	ESC_GA9219AA_AS	Public Health England			101230	5000096	148	5504
NCBI	DA2575	PRJNA315192	SAMN05170815	SRR3578657	192916	Human	NA	2015	SRS1464002	GCA_012757015.1	ESC_GA9218AA_AS	Public Health England			228674	4686904	99	2999
NCBI	DA2576	PRJNA315192	SAMN05170814	SRR3578656	140608	Human	NA	2015	SRS1464000	GCA_012757055.1	ESC_GA9217AA_AS	Public Health England			181809	5166612	146	3862
NCBI	DA2577	PRJNA315192	SAMN05170813	SRR3578655	179808	Human	NA	2015	SRS1463999	GCA_012756995.1	ESC_GA9216AA_AS	Public Health England			97982	5435586	378	7313
NCBI	DA2578	PRJNA315192	SAMN05170812	SRR3578654	203374	Human	NA	2016	SRS1463998	GCA_012758715.1	ESC_GA9215AA_AS	Public Health England			105460	5339848	344	5983
NCBI	DA2579	PRJNA315192	SAMN05170811	SRR3578653	166366	Human	NA	2015	SRS1463997	GCA_012758615.1	ESC_GA9214AA_AS	Public Health England			37029	5025904	416	4290
NCBI	DA2582	PRJNA315192	SAMN05170807	SRR3578648	167047	Human	NA	2015	SRS1463990	GCA_012758755.1	ESC_GA9211AA_AS	Public Health England			170856	5223030	165	5217
NCBI	DA2583	PRJNA315192	SAMN05170806	SRR3578647	132052	Human	NA	2015	SRS1463989	GCA_012758815.1	ESC_GA9210AA_AS	Public Health England			148637	5232432	161	4743
NCBI	DA2585	PRJNA315192	SAMN05170804	SRR3578644	206714	Human	NA	2016	SRS1463987	GCA_012758695.1	ESC_GA9208AA_AS	Public Health England			96682	5342945	195	6132
NCBI	DA2586	PRJNA315192	SAMN05170803	SRR3578643	195529	Human	NA	2015	SRS1463986	GCA_012758675.1	ESC_GA9207AA_AS	Public Health England			77575	5511432	390	10549
NCBI	DA2587	PRJNA315192	SAMN05170802	SRR3578642	203673	Human	NA	2016	SRS1463985	GCA_012758855.1	ESC_GA9206AA_AS	Public Health England			284311	5069825	92	2216
NCBI	DA2588	PRJNA315192	SAMN05170801	SRR3578641	126126	Human	NA	2015	SRS1463984	GCA_012758845.1	ESC_GA9205AA_AS	Public Health England			160761	5328980	162	5497
NCBI	DA2589	PRJNA315192	SAMN05170800	SRR3578640	198231	Human	NA	2015	SRS1463983	GCA_012758635.1	ESC_GA9204AA_AS	Public Health England			135865	5043724	245	3574
NCBI	DA2590	PRJNA315192	SAMN05170799	SRR3578639	147826	Human	NA	2015	SRS1463982	GCA_012758795.1	ESC_GA9203AA_AS	Public Health England			69064	5290546	288	17656
NCBI	DA2591	PRJNA315192	SAMN05170798	SRR3578638	178825	Human	NA	2015	SRS1463981	GCA_012758765.1	ESC_GA9202AA_AS	Public Health England			68123	5467317	393	14017
NCBI	DA2592	PRJNA315192	SAMN05170797	SRR3578637	154819	Human	NA	2015	SRS1463980	GCA_012758935.1	ESC_GA9201AA_AS	Public Health England			139702	5378899	297	7372
NCBI	DA2593	PRJNA315192	SAMN05170796	SRR3578636	178718	Human	NA	2015	SRS1463978	GCA_012758945.1	ESC_GA9200AA_AS	Public Health England			119293	5264242	143	5314
NCBI	DA2594	PRJNA315192	SAMN05170795	SRR3578635	126076	Human	NA	2015	SRS1463977	GCA_012759035.1	ESC_GA9199AA_AS	Public Health England			84879	5344243	222	12672
NCBI	DA2596	PRJNA315192	SAMN05170793	SRR3578633	142257	Human	NA	2015	SRS1463975	GCA_012758895.1	ESC_GA9197AA_AS	Public Health England			202984	5217582	180	2753
NCBI	DA2597	PRJNA315192	SAMN05170792	SRR3578632	155796	Human	NA	2015	SRS1463974	GCA_012758915.1	ESC_GA9196AA_AS	Public Health England			76205	5193264	262	4329
NCBI	DA2598	PRJNA315192	SAMN05170791	SRR3578631	177414	Human	NA	2015	SRS1463973	GCA_012758735.1	ESC_GA9195AA_AS	Public Health England			143975	5647975	219	5567
NCBI	DA2600	PRJNA315192	SAMN05170789	SRR3578629	164661	Human	NA	2015	SRS1463971	GCA_012758975.1	ESC_GA9193AA_AS	Public Health England			155549	5032521	130	4327
NCBI	DA2601	PRJNA315192	SAMN05170788	SRR3578628	200628	Human	NA	2015	SRS1463970	GCA_012759015.1	ESC_GA9192AA_AS	Public Health England			170851	5324152	182	3527
NCBI	DA2602	PRJNA315192	SAMN05170787	SRR3578627	176293	Human	NA	2015	SRS1463969	GCA_012759095.1	ESC_GA9191AA_AS	Public Health England			116669	5346826	322	6469
NCBI	DA2603	PRJNA315192	SAMN05170786	SRR3578626	203372	Human	NA	2015	SRS1463968	GCA_012759055.1	ESC_GA9190AA_AS	Public Health England			77038	5328539	449	9312
NCBI	DA2604	PRJNA315192	SAMN05170785	SRR3578623	183731	Human	NA	2015	SRS1463964	GCA_012759115.1	ESC_GA9189AA_AS	Public Health England			99805	5422707	234	4192
NCBI	DA2605	PRJNA315192	SAMN05170784	SRR3578622	178712	Human	NA	2015	SRS1463965	GCA_012758835.1	ESC_GA9188AA_AS	Public Health England			121536	5327784	178	10753
NCBI	DA2606	PRJNA315192	SAMN05170783	SRR3578621	134244	Human	NA	2015	SRS1463961	GCA_012759175.1	ESC_GA9187AA_AS	Public Health England			135373	5629577	240	6623
NCBI	DA2607	PRJNA315192	SAMN05170782	SRR3578620	182124	Human	NA	2015	SRS1463963	GCA_012758995.1	ESC_GA9186AA_AS	Public Health England			139629	5068089	146	3970
NCBI	DA2608	PRJNA315192	SAMN05170781	SRR3578619	194248	Human	NA	2015	SRS1463960	GCA_012759075.1	ESC_GA9185AA_AS	Public Health England			105101	5199685	332	7969
NCBI	DA2609	PRJNA315192	SAMN05170780	SRR3578618	193278	Human	NA	2015	SRS1463959	GCA_012759215.1	ESC_GA9184AA_AS	Public Health England			86460	5334918	310	6711
NCBI	DA2611	PRJNA315192	SAMN05170778	SRR3578616	136524	Human	NA	2015	SRS1463957	GCA_012759195.1	ESC_GA9182AA_AS	Public Health England			125497	4868073	140	3751
NCBI	DA2612	PRJNA315192	SAMN05170777	SRR3578615	147828	Human	NA	2015	SRS1464100	GCA_012759135.1	ESC_GA9181AA_AS	Public Health England			100227	5304279	261	6033
NCBI	DA2613	PRJNA315192	SAMN05170707	SRR3578614	189265	Human	NA	2015	SRS1463956	GCA_012759315.1	ESC_GA9180AA_AS	Public Health England			87268	5054276	210	5343
NCBI	DA2614	PRJNA315192	SAMN05170706	SRR3578613	201488	Human	NA	2015	SRS1463955	GCA_012759255.1	ESC_GA9179AA_AS	Public Health England			69950	5040397	184	2449
NCBI	DA2615	PRJNA315192	SAMN05170705	SRR3578612	180510	Human	NA	2015	SRS1463954	GCA_012759155.1	ESC_GA9178AA_AS	Public Health England			149100	5133145	163	4235
NCBI	DA2616	PRJNA315192	SAMN05170704	SRR3578611	188359	Human	NA	2015	SRS1463953	GCA_012759275.1	ESC_GA9177AA_AS	Public Health England			96566	5250684	422	9164
NCBI	DA2617	PRJNA315192	SAMN05170703	SRR3578610	190561	Human	NA	2015	SRS1463952	GCA_012759335.1	ESC_GA9176AA_AS	Public Health England			248988	4706659	60	1640
NCBI	DA2618	PRJNA315192	SAMN05170702	SRR3578609	166363	Human	NA	2015	SRS1463951	GCA_012680985.1	ESC_GA9175AA_AS	Public Health England			51232	5144909	304	9357
NCBI	DA2619	PRJNA315192	SAMN05170701	SRR3578608	152652	Human	NA	2014	SRS1463950	GCA_012759455.1	ESC_GA9174AA_AS	Public Health England	Cowley et al., 2018		41387	5212879	412	11523
NCBI	DA2620	PRJNA315192	SAMN05170700	SRR3578607	182136	Human	NA	2015	SRS1463949	GCA_012759435.1	ESC_GA9173AA_AS	Public Health England			107423	5215223	246	6247
NCBI	DA2621	PRJNA315192	SAMN05170699	SRR3578606	164662	Human	NA	2015	SRS1463948	GCA_012759235.1	ESC_GA9172AA_AS	Public Health England			166595	5278755	203	5579
NCBI	DA2622	PRJNA315192	SAMN05170698	SRR3578605	194181	Human	NA	2015	SRS1463946	GCA_012759515.1	ESC_GA9171AA_AS	Public Health England			84357	5056229	207	4240
NCBI	DA2623	PRJNA315192	SAMN05170697	SRR3578604	163214	Human	NA	2015	SRS1463947	GCA_012759495.1	ESC_GA9170AA_AS	Public Health England			168915	5314400	186	6051
NCBI	DA2624	PRJNA315192	SAMN05170696	SRR3578602	146052	Human	NA	2015	SRS1463945	GCA_012759475.1	ESC_GA9169AA_AS	Public Health England			95140	5269595	228	8023
NCBI	DA2625	PRJNA315192	SAMN05170695	SRR3578601	178767	Human	NA	2015	SRS1463944	GCA_012759295.1	ESC_GA9168AA_AS	Public Health England			133109	5367087	264	9033
NCBI	DA2626	PRJNA315192	SAMN05170694	SRR3578600	194249	Human	NA	2015	SRS1463943	GCA_012759575.1	ESC_GA9167AA_AS	Public Health England			96933	5282486	192	4560
NCBI	DA2627	PRJNA315192	SAMN05170693	SRR3578599	155791	Human	NA	2015	SRS1463942	GCA_012759395.1	ESC_GA9166AA_AS	Public Health England			370808	5194054	107	1906
NCBI	DA2629	PRJNA315192	SAMN05170690	SRR3578597	203629	Human	NA	2015	SRS1463940	GCA_012759555.1	ESC_GA9164AA_AS	Public Health England			128986	5550236	302	6569
NCBI	DA2630	PRJNA315192	SAMN05170689	SRR3578596	193277	Human	NA	2015	SRS1463939	GCA_012759595.1	ESC_GA9163AA_AS	Public Health England			88450	4907440	157	2335
NCBI	DA2631	PRJNA315192	SAMN05170688	SRR3578595	191861	Human	NA	2015	SRS1463938	GCA_012757075.1	ESC_GA9162AA_AS	Public Health England			245276	4694495	51	1702
NCBI	DA2632	PRJNA315192	SAMN05170687	SRR3578594	152636	Human	NA	2013	SRS1463937	GCA_012757115.1	ESC_GA9161AA_AS	Public Health England	Cowley et al., 2018		25502	4965754	460	10574
NCBI	DA2633	PRJNA315192	SAMN05170686	SRR3578593	192852	Human	NA	2014	SRS1463936	GCA_012757095.1	ESC_GA9160AA_AS	Public Health England	Cowley et al., 2018		91958	5215582	203	5549
NCBI	DA2634	PRJNA315192	SAMN05170685	SRR3578592	134243	Human	NA	2015	SRS1463935	GCA_012757035.1	ESC_GA9159AA_AS	Public Health England			121864	5010617	150	3611
NCBI	DA2635	PRJNA315192	SAMN05170684	SRR3578591	132030	Human	NA	2015	SRS1463934	GCA_012759535.1	ESC_GA9158AA_AS	Public Health England			124256	5293613	283	7826
NCBI	DA2636	PRJNA315192	SAMN05170683	SRR3578590	183612	Human	NA	2015	SRS1463933	GCA_012759375.1	ESC_GA9157AA_AS	Public Health England			159998	4614547	71	977
NCBI	DA2637	PRJNA315192	SAMN05170682	SRR3578589	176252	Human	NA	2015	SRS1463931	GCA_012757155.1	ESC_GA9156AA_AS	Public Health England			171386	5348203	198	4034
NCBI	DA2638	PRJNA315192	SAMN05170680	SRR3578588	188331	Human	NA	2015	SRS1463930	GCA_012757195.1	ESC_GA9155AA_AS	Public Health England			145098	5280230	162	6985
NCBI	DA2639	PRJNA315192	SAMN05170679	SRR3578587	206708	Human	NA	2016	SRS1463929	GCA_012757135.1	ESC_GA9154AA_AS	Public Health England			107508	5499367	234	7713
NCBI	DA2640	PRJNA315192	SAMN05170678	SRR3578586	201499	Human	NA	2015	SRS1463928	GCA_012757175.1	ESC_GA9153AA_AS	Public Health England			146310	4700292	93	3433
NCBI	DA2641	PRJNA315192	SAMN05170677	SRR3578585	178713	Human	NA	2015	SRS1463927	GCA_012759415.1	ESC_GA9152AA_AS	Public Health England			94358	5376310	269	9561
NCBI	DA2642	PRJNA315192	SAMN05170676	SRR3578584	195745	Human	NA	2015	SRS1463926	GCA_012757215.1	ESC_GA9151AA_AS	Public Health England			201828	4734140	84	1338
NCBI	DA2643	PRJNA315192	SAMN05170675	SRR3578583	188346	Human	NA	2015	SRS1463925	GCA_012757375.1	ESC_GA9150AA_AS	Public Health England			166596	4910662	100	1945
NCBI	DA2644	PRJNA315192	SAMN05170674	SRR3578582	192851	Human	NA	2014	SRS1463924	GCA_012757315.1	ESC_GA9149AA_AS	Public Health England	Cowley et al., 2018		103701	5209851	203	4334
NCBI	DA2645	PRJNA315192	SAMN05170673	SRR3578581	194242	Human	NA	2015	SRS1463923	GCA_012752475.1	ESC_GA9148AA_AS	Public Health England			84009	5457985	244	6847
NCBI	DA2646	PRJNA315192	SAMN05170672	SRR3578580	178783	Human	NA	2015	SRS1463922	GCA_012752515.1	ESC_GA9147AA_AS	Public Health England			98099	5489479	368	9572
NCBI	DA2647	PRJNA315192	SAMN05170671	SRR3578579	149251	Human	NA	2015	SRS1464001	GCA_012752455.1	ESC_GA9146AA_AS	Public Health England			76681	5099238	250	9895
NCBI	DA2648	PRJNA315192	SAMN05170669	SRR3578578	152634	Human	NA	2013	SRS1463921	GCA_012752535.1	ESC_GA9145AA_AS	Public Health England	Cowley et al., 2018		44466	5189664	363	13984
NCBI	DA2649	PRJNA315192	SAMN05170668	SRR3578577	136731	Human	NA	2015	SRS1463992	GCA_012752575.1	ESC_GA9144AA_AS	Public Health England			117800	5322081	186	13566
NCBI	DA2650	PRJNA315192	SAMN05170667	SRR3578575	149262	Human	NA	2015	SRS1463991	GCA_012752595.1	ESC_GA9143AA_AS	Public Health England			224380	4915163	94	5138
NCBI	DA2651	PRJNA315192	SAMN05170666	SRR3578574	176253	Human	NA	2015	SRS1463920	GCA_012752615.1	ESC_GA9130AA_AS	Public Health England			163808	5456851	252	6641
NCBI	DA2654	PRJNA315192	SAMN05170662	SRR3578571	163219	Human	NA	2015	SRS1463917	GCA_012752655.1	ESC_GA9127AA_AS	Public Health England			240955	4711327	69	1958
NCBI	DA2655	PRJNA315192	SAMN05170661	SRR3578570	131487	Human	NA	2015	SRS1463916	GCA_012752675.1	ESC_GA9126AA_AS	Public Health England			95074	4962437	128	9315
NCBI	DA2656	PRJNA315192	SAMN05170660	SRR3578569	175562	Human	NA	2015	SRS1463914	GCA_012752755.1	ESC_GA9125AA_AS	Public Health England			61155	5207920	413	13854
NCBI	DA2657	PRJNA315192	SAMN05170659	SRR3578568	137116	Human	NA	2015	SRS1463915	GCA_012752695.1	ESC_GA9124AA_AS	Public Health England			223844	4693199	73	1919
NCBI	DA2658	PRJNA315192	SAMN05170658	SRR3578567	185863	Human	NA	2015	SRS1463911	GCA_012752955.1	ESC_GA9123AA_AS	Public Health England	Cowley et al., 2018		31395	4913118	449	8827
NCBI	DA2660	PRJNA315192	SAMN05170656	SRR3578565	129381	Human	NA	2015	SRS1463909	GCA_012752995.1	ESC_GA9121AA_AS	Public Health England			73833	5376046	277	10748
NCBI	DA2661	PRJNA315192	SAMN05170654	SRR3578564	152630	Human	NA	2013	SRS1463908	GCA_012752965.1	ESC_GA9120AA_AS	Public Health England			146957	5126412	118	5380
NCBI	DA2662	PRJNA315192	SAMN05170651	SRR3578563	188382	Human	NA	2015	SRS1463907	GCA_012753095.1	ESC_GA9119AA_AS	Public Health England			86931	4828508	153	3648
NCBI	DA2664	PRJNA315192	SAMN05170629	SRR3578561	152665	Human	NA	2014	SRS1463967	GCA_012753065.1	ESC_GA9117AA_AS	Public Health England	Cowley et al., 2018		26986	4902845	450	13461
NCBI	DA2665	PRJNA315192	SAMN05170594	SRR3578500	152607	Human	NA	2011	SRS1463904	GCA_012753035.1	ESC_GA9116AA_AS	Public Health England	Cowley et al., 2018		33590	4987348	409	11267
NCBI	DA2666	PRJNA315192	SAMN05170593	SRR3578479	187555	Human	NA	2015	SRS1463903	GCA_012753105.1	ESC_GA9115AA_AS	Public Health England			120157	5032294	123	8341
NCBI	DA2667	PRJNA315192	SAMN05170592	SRR3578458	203375	Human	NA	2016	SRS1463902	GCA_012753195.1	ESC_GA9114AA_AS	Public Health England			121814	5405100	376	7222
NCBI	DA2668	PRJNA315192	SAMN05170591	SRR3578457	188337	Human	NA	2015	SRS1463900	GCA_012753175.1	ESC_GA9113AA_AS	Public Health England			127493	5370924	161	4873
NCBI	DA2669	PRJNA315192	SAMN05170590	SRR3578456	203636	Human	NA	2016	SRS1463899	GCA_012753355.1	ESC_GA9112AA_AS	Public Health England			112088	5414913	190	4228
NCBI	DA2670	PRJNA315192	SAMN05170589	SRR3578455	181043	Human	NA	2015	SRS1463898	GCA_012753015.1	ESC_GA9111AA_AS	Public Health England			263853	4636396	77	1175
NCBI	DA2672	PRJNA315192	SAMN05170587	SRR3578447	149196	Human	NA	2015	SRS1463896	GCA_012753335.1	ESC_GA9109AA_AS	Public Health England			92318	5148928	142	11317
NCBI	DA2673	PRJNA315192	SAMN05170586	SRR3578425	153144	Human	NA	2015	SRS1463894	GCA_012753055.1	ESC_GA9108AA_AS	Public Health England			129762	5250106	277	8291
NCBI	DA2674	PRJNA315192	SAMN05170585	SRR3578296	152639	Human	NA	2013	SRS1463886	GCA_012753135.1	ESC_GA9107AA_AS	Public Health England			111397	5176698	131	6881
NCBI	DA2675	PRJNA315192	SAMN05170584	SRR3578295	142256	Human	NA	2015	SRS1463884	GCA_012753215.1	ESC_GA9106AA_AS	Public Health England			203000	5015959	130	5074
NCBI	DA2676	PRJNA315192	SAMN05170583	SRR3578294	161924	Human	NA	2015	SRS1463883	GCA_012753155.1	ESC_GA9105AA_AS	Public Health England			167931	5297209	181	4664
NCBI	DA2677	PRJNA315192	SAMN05170582	SRR3578293	181098	Human	NA	2015	SRS1463882	GCA_012753275.1	ESC_GA9104AA_AS	Public Health England			212484	5223497	117	3584
NCBI	DA2680	PRJNA315192	SAMN05170578	SRR3578170	189230	Human	NA	2015	SRS1463855	GCA_012753295.1	ESC_GA9101AA_AS	Public Health England			91087	5342528	396	12476
NCBI	DA2681	PRJNA315192	SAMN05170577	SRR3578169	196365	Human	NA	2015	SRS1463854	GCA_012753315.1	ESC_GA9088AA_AS	Public Health England			92021	5476284	274	8349
NCBI	DA2682	PRJNA315192	SAMN05170576	SRR3578168	195758	Human	NA	2015	SRS1463853	GCA_012753375.1	ESC_GA9087AA_AS	Public Health England			130499	5259064	164	3858
NCBI	DA2683	PRJNA315192	SAMN05170575	SRR3578167	182135	Human	NA	2015	SRS1463852	GCA_012754945.1	ESC_GA9086AA_AS	Public Health England			135343	5140379	147	4272
NCBI	DA2684	PRJNA315192	SAMN05170574	SRR3578166	203975	Human	NA	2016	SRS1463851	GCA_012753435.1	ESC_GA9085AA_AS	Public Health England			133608	5241973	158	5184
NCBI	DA2685	PRJNA315192	SAMN05170573	SRR3578165	170300	Human	NA	2015	SRS1463850	GCA_012755035.1	ESC_GA9084AA_AS	Public Health England			163651	5323419	204	6757
NCBI	DA2686	PRJNA315192	SAMN05170572	SRR3578163	178620	Human	NA	2015	SRS1463849	GCA_012755095.1	ESC_GA9083AA_AS	Public Health England			92031	5351257	211	5778
NCBI	DA2687	PRJNA315192	SAMN05170571	SRR3578162	142169	Human	NA	2015	SRS1463848	GCA_012753255.1	ESC_GA9082AA_AS	Public Health England			97721	5318297	185	6686
NCBI	DA2688	PRJNA315192	SAMN05170570	SRR3578161	153143	Human	NA	2015	SRS1463847	GCA_012754915.1	ESC_GA9081AA_AS	Public Health England			114847	5389016	167	6829
NCBI	DA2689	PRJNA315192	SAMN05170569	SRR3578160	164648	Human	NA	2015	SRS1463845	GCA_012755055.1	ESC_GA9080AA_AS	Public Health England			345191	4662746	28	1286
NCBI	DA2690	PRJNA315192	SAMN05170568	SRR3578159	188342	Human	NA	2015	SRS1463843	GCA_012755075.1	ESC_GA9079AA_AS	Public Health England			68556	5034076	300	7584
NCBI	DA2691	PRJNA315192	SAMN05170567	SRR3578158	157052	Human	NA	2015	SRS1463844	GCA_012755115.1	ESC_GA9078AA_AS	Public Health England			97205	5244734	228	7622
NCBI	DA2693	PRJNA315192	SAMN05170565	SRR3578156	183597	Human	NA	2015	SRS1463841	GCA_012755135.1	ESC_GA9076AA_AS	Public Health England			192896	5309865	166	3676
NCBI	DA2695	PRJNA315192	SAMN05170563	SRR3578154	203635	Human	NA	2016	SRS1463912	GCA_012755155.1	ESC_GA9074AA_AS	Public Health England			28518	4413913	404	4640
NCBI	DA4587	PRJNA295914	SAMN04273128	SRR3143625	U92	Human	Urine	2012	SRS1274377	GCF_001638165.1	ESC_HA5819AA_AS	Swansea University	clinical urine	clade C	225191	5292447	137	3455
NCBI	DA4588	PRJNA295914	SAMN04273127	SRR3143624	U80	Human	Urine	2012	SRS1274378	GCF_001638075.1	ESC_HA5818AA_AS	Swansea University	clinical urine	clade A	355701	4935885	147	3730
NCBI	DA4589	PRJNA295914	SAMN04273126	SRR3143623	U5	Human	Urine	2012	SRS1274379	GCF_001638055.1	ESC_HA5817AA_AS	Swansea University	clinical urine	clade B	185347	5270974	147	3092
NCBI	DA4590	PRJNA295914	SAMN04273125	SRR3143622	U44	Human	Urine	2012	SRS1274380	GCF_001638045.1	ESC_HA5816AA_AS	Swansea University	clinical urine	clade C	191553	5188326	108	2978
NCBI	DA4591	PRJNA295914	SAMN04273124	SRR3143621	U2	Human	Urine	2012	SRS1274381	GCF_001638065.1	ESC_HA5815AA_AS	Swansea University	clinical urine	clade C	164990	5210792	141	3415
NCBI	DA4592	PRJNA295914	SAMN04273123	SRR3143620	U12	Human	Urine	2012	SRS1274382	GCF_001637965.1	ESC_HA5814AA_AS	Swansea University	clinical urine	clade B	284329	5101889	60	1533
NCBI	DA4608	PRJNA295914	SAMN04273107	SRR3143604	B95	Human	Bacteriaemial blood	2012	SRS1274398	GCF_001561685.1	ESC_HA5798AA_AS	Swansea University	Bacteremia	Septicemia	191502	5209255	122	3148
NCBI	DA4609	PRJNA295914	SAMN04273106	SRR3143603	B94	Human	Bacteriaemial blood	2012	SRS1274399	GCF_001561515.1	ESC_HA5797AA_AS	Swansea University	Bacteremia	clade C	226962	5282030	150	3258
NCBI	DA4610	PRJNA295914	SAMN04273104	SRR3143602	B89	Human	Bacteriaemial blood	2012	SRS1274400	GCF_001561605.1	ESC_HA5796AA_AS	Swansea University	Bacteremia	clade C	184055	5357808	169	3553
NCBI	DA4611	PRJNA295914	SAMN04273103	SRR3143601	B87	Human	Bacteriaemial blood	2012	SRS1274401	GCF_001561575.1	ESC_HA5795AA_AS	Swansea University			124701	4864865	115	1698
NCBI	DA4612	PRJNA295914	SAMN04273102	SRR3143600	B83	Human	Bacteriaemial blood	2012	SRS1274402	GCF_001561635.1	ESC_HA5794AA_AS	Swansea University			196042	4611938	79	1431
NCBI	DA4613	PRJNA295914	SAMN04273101	SRR3143599	B77	Human	Bacteriaemial blood	2012	SRS1274403	GCF_001561655.1	ESC_HA5793AA_AS	Swansea University	Bacteremia	clade C	195395	5294118	171	4828
NCBI	DA4614	PRJNA295914	SAMN04273100	SRR3143598	B75	Human	Bacteriaemial blood	2012	SRS1274404	GCF_001561595.1	ESC_HA5792AA_AS	Swansea University	Bacteremia	clade C	209491	5294964	161	2515
NCBI	DA4615	PRJNA295914	SAMN04273099	SRR3143597	B71	Human	Bacteriaemial blood	2012	SRS1274405	GCF_001561555.1	ESC_HA5791AA_AS	Swansea University	Bacteremia	clade B	274289	5172758	105	2180
NCBI	DA4616	PRJNA295914	SAMN04273098	SRR3143596	B65	Human	Bacteriaemial blood	2012	SRS1274406	GCF_001561285.1	ESC_HA5790AA_AS	Swansea University	Bacteremia	clade C	188659	5207760	119	1946
NCBI	DA4617	PRJNA295914	SAMN04273097	SRR3143595	B58	Human	Bacteriaemial blood	2012	SRS1274407	GCF_001561495.1	ESC_HA5789AA_AS	Swansea University	Bacteremia	clade C	203699	5256139	135	2331
NCBI	DA4618	PRJNA295914	SAMN04273096	SRR3143594	B54	Human	Bacteriaemial blood	2012	SRS1274408	GCF_001561455.1	ESC_HA5788AA_AS	Swansea University	Bacteremia	clade B	229741	5164201	91	2392
NCBI	DA4619	PRJNA295914	SAMN04273095	SRR3143593	B51	Human	Bacteriaemial blood	2012	SRS1274409	GCF_001561445.1	ESC_HA5787AA_AS	Swansea University	Bacteremia	clade B	274291	5029432	60	1667
NCBI	DA4620	PRJNA295914	SAMN04273094	SRR3143592	B5	Human	Bacteriaemial blood	2012	SRS1274410	GCF_001561255.1	ESC_HA5786AA_AS	Swansea University	Bacteremia	clade C	190986	5427310	193	2831
NCBI	DA4621	PRJNA295914	SAMN04273093	SRR3143591	B48	Human	Bacteriaemial blood	2012	SRS1274411	GCF_001561435.1	ESC_HA5785AA_AS	Swansea University	Bacteremia	clade B	191219	5182875	125	2970
NCBI	DA4622	PRJNA295914	SAMN04273092	SRR3143590	B47	Human	Bacteriaemial blood	2012	SRS1274412	GCF_001561415.1	ESC_HA5784AA_AS	Swansea University	Bacteremia	clade C	231147	5142500	125	2980
NCBI	DA4623	PRJNA295914	SAMN04273091	SRR3143589	B46	Human	Bacteriaemial blood	2012	SRS1274414	GCF_001561365.1	ESC_HA5783AA_AS	Swansea University		clade C	211689	5006681	91	2816
NCBI	DA4624	PRJNA295914	SAMN04273090	SRR3143588	B44	Human	Bacteriaemial blood	2012	SRS1274413	GCF_001561375.1	ESC_HA5782AA_AS	Swansea University	Bacteremia	clade B	276177	5207818	78	1764
NCBI	DA4625	PRJNA295914	SAMN04273089	SRR3143587	B37	Human	Bacteriaemial blood	2012	SRS1274415	GCF_001561295.1	ESC_HA5781AA_AS	Swansea University	Bacteremia	clade A	243406	5128768	173	1951
NCBI	DA4626	PRJNA295914	SAMN04273088	SRR3143586	B3	Human	Bacteriaemial blood	2012	SRS1274416	GCF_001561135.1	ESC_HA5780AA_AS	Swansea University	Bacteremia	clade B	274291	5136831	70	2044
NCBI	DA4627	PRJNA295914	SAMN04273087	SRR3143585	B26	Human	Bacteriaemial blood	2012	SRS1274417	GCF_001561335.1	ESC_HA5779AA_AS	Swansea University	Bacteremia	clade B	305613	5130144	114	3108
NCBI	DA4628	PRJNA295914	SAMN04273086	SRR3143584	B22	Human	Bacteriaemial blood	2012	SRS1274418	GCF_001561355.1	ESC_HA5778AA_AS	Swansea University	Bacteremia	clade A	238402	4969941	156	3323
NCBI	DA4629	PRJNA295914	SAMN04273085	SRR3143583	B16	Human	Bacteriaemial blood	2012	SRS1274419	GCF_001561275.1	ESC_HA5777AA_AS	Swansea University	Bacteremia	clade C	225891	5266222	206	3715
NCBI	DA4630	PRJNA295914	SAMN04273084	SRR3143582	B150	Human	Urine	2012	SRS1274420	GCF_001561765.1	ESC_HA5776AA_AS	Swansea University	clinical urine	clade C	184741	5326792	167	3262
NCBI	DA4631	PRJNA295914	SAMN04273083	SRR3143581	B133	Human	Bacteriaemial blood	2012	SRS1274421	GCF_001561815.1	ESC_HA5775AA_AS	Swansea University	Bacteremia	clade C	214381	5298119	166	3694
NCBI	DA4632	PRJNA295914	SAMN04273082	SRR3143580	B132	Human	Bacteriaemial blood	2012	SRS1274422	GCF_001561705.1	ESC_HA5774AA_AS	Swansea University	Bacteremia	clade B	352144	5121853	68	1855
NCBI	DA4633	PRJNA295914	SAMN04273081	SRR3143579	B125	Human	Bacteriaemial blood	2012	SRS1274423	GCF_001561785.1	ESC_HA5773AA_AS	Swansea University	Bacteremia	clade C	181269	5188229	135	3932
NCBI	DA4635	PRJNA295914	SAMN04273079	SRR3143577	B107	Human	Bacteriaemial blood	2012	SRS1274425	GCF_001561735.1	ESC_HA5771AA_AS	Swansea University			123265	5426739	247	3906
NCBI	DA4636	PRJNA295914	SAMN04273078	SRR3143576	B104	Human	Bacteriaemial blood	2012	SRS1274426	GCF_001561755.1	ESC_HA5770AA_AS	Swansea University	Bacteremia	clade C	188487	5334358	135	2572
NCBI	DA5248	PRJNA306133	SAMN04357701	SRR3051050	HICF91	Human	Blood	2009	SRS1221196	GCA_012672825.1	ESC_HA5185AA_AS	University of Oxford			342361	5176732	66	1453
NCBI	DA5258	PRJNA306133	SAMN04357691	SRR3051040	HICF85	Human	Blood	2010	SRS1221207	GCA_012673205.1	ESC_HA5175AA_AS	University of Oxford			209288	5218903	117	2568
NCBI	DA5259	PRJNA306133	SAMN04357690	SRR3051039	HICF83	Human	Blood	2009	SRS1221208	GCA_012672945.1	ESC_HA5174AA_AS	University of Oxford			359489	5227881	64	1881
NCBI	DA5260	PRJNA306133	SAMN04357689	SRR3051038	HICF82	Human	Blood	2011	SRS1221210	GCA_012673425.1	ESC_HA5173AA_AS	University of Oxford			323922	5064662	114	2245
NCBI	DA5261	PRJNA306133	SAMN04357688	SRR3051037	HICF193	Human	Blood	2010	SRS1221209	GCA_012673135.1	ESC_HA5172AA_AS	University of Oxford			131722	5230203	120	2113
NCBI	DA5262	PRJNA306133	SAMN04357687	SRR3051036	HICF136	Human	Blood	2010	SRS1221211	GCA_012673365.1	ESC_HA5171AA_AS	University of Oxford			146668	5336365	161	2277
NCBI	DA5263	PRJNA306133	SAMN04357686	SRR3051035	HICF103	Human	Blood	2009	SRS1221212	GCA_012673565.1	ESC_HA5170AA_AS	University of Oxford			301481	5117860	107	3525
NCBI	DA5264	PRJNA306133	SAMN04357685	SRR3051034	HICF80	Human	Blood	2009	SRS1221214	GCA_012673285.1	ESC_HA5169AA_AS	University of Oxford			315638	5130528	69	2225
NCBI	DA5266	PRJNA306133	SAMN04357683	SRR3051032	HICF71	Human	Blood	2010	SRS1221217	GCA_012673485.1	ESC_HA5167AA_AS	University of Oxford			254611	5302839	120	2379
NCBI	DA5267	PRJNA306133	SAMN04357682	SRR3051031	HICF69	Human	Blood	2009	SRS1221215	GCA_012673505.1	ESC_HA5166AA_AS	University of Oxford			121613	4709536	116	2156
NCBI	DA5268	PRJNA306133	SAMN04357681	SRR3051030	HICF67	Human	Blood	2009	SRS1221216	GCA_012673385.1	ESC_HA5165AA_AS	University of Oxford			273075	5239424	100	1917
NCBI	DA5269	PRJNA306133	SAMN04357680	SRR3051029	HICF64	Human	Blood	2009	SRS1221218	GCA_012670405.1	ESC_HA5164AA_AS	University of Oxford			330273	5014128	78	2119
NCBI	DA5270	PRJNA306133	SAMN04357679	SRR3051028	HICF59	Human	Blood	2009	SRS1221219	GCA_012670355.1	ESC_HA5163AA_AS	University of Oxford			345482	5146609	92	3017
NCBI	DA5271	PRJNA306133	SAMN04357678	SRR3051027	HICF57	Human	Blood	2009	SRS1221220	GCA_012670385.1	ESC_HA5162AA_AS	University of Oxford			199448	5267425	102	2679
NCBI	DA5272	PRJNA306133	SAMN04357677	SRR3051026	HICF52	Human	Blood	2009	SRS1221221	GCA_012670485.1	ESC_HA5161AA_AS	University of Oxford			342516	5069520	53	1329
NCBI	DA5273	PRJNA306133	SAMN04357676	SRR3051025	HICF40	Human	Blood	2009	SRS1221222	GCA_012670505.1	ESC_HA5160AA_AS	University of Oxford			220224	4964297	102	916
NCBI	DA5274	PRJNA306133	SAMN04357675	SRR3051024	HICF38	Human	Blood	2009	SRS1221223	GCA_012670445.1	ESC_HA5159AA_AS	University of Oxford			209288	5256576	116	1770
NCBI	DA5275	PRJNA306133	SAMN04357674	SRR3051023	HICF30	Human	Blood	2008	SRS1221224	GCA_012670565.1	ESC_HA5158AA_AS	University of Oxford			295465	5200931	98	1480
NCBI	DA5276	PRJNA306133	SAMN04357673	SRR3051022	HICF28	Human	Blood	2009	SRS1221225	GCA_012670585.1	ESC_HA5157AA_AS	University of Oxford			189837	5156753	129	2058
NCBI	DA5277	PRJNA306133	SAMN04357672	SRR3051021	HICF27	Human	Blood	2010	SRS1221226	GCA_012670525.1	ESC_HA5156AA_AS	University of Oxford			222532	5208415	93	1774
NCBI	DA5278	PRJNA306133	SAMN04357671	SRR3051020	HICF19	Human	Blood	2009	SRS1221228	GCA_012670545.1	ESC_HA5155AA_AS	University of Oxford			138879	5307847	111	1619
NCBI	DA5279	PRJNA306133	SAMN04357670	SRR3051019	HICF15	Human	Blood	2008	SRS1221227	GCA_012670605.1	ESC_HA5154AA_AS	University of Oxford			319829	5171862	74	2458
NCBI	DA5280	PRJNA306133	SAMN04357669	SRR3051018	HICF14	Human	Blood	2008	SRS1221229	GCA_012670765.1	ESC_HA5153AA_AS	University of Oxford			295699	5220511	77	1711
NCBI	DA5281	PRJNA306133	SAMN04357668	SRR3051017	HICF12	Human	Blood	2008	SRS1221230	GCA_012670615.1	ESC_HA5152AA_AS	University of Oxford			113245	5263795	114	1489
NCBI	DA5282	PRJNA306133	SAMN04357667	SRR3051016	HICF8	Human	Blood	2010	SRS1221231	GCA_012670705.1	ESC_HA5151AA_AS	University of Oxford			133236	4889273	140	2442
NCBI	DA5283	PRJNA306133	SAMN04357666	SRR3051015	HICF4	Human	Blood	2008	SRS1221232	GCA_012670645.1	ESC_HA5150AA_AS	University of Oxford			287677	4838520	80	2353
NCBI	DA5284	PRJNA306133	SAMN04357665	SRR3051014	HICF257	Human	Blood	2011	SRS1221233	GCA_012670715.1	ESC_HA5149AA_AS	University of Oxford			269151	5186066	98	1840
NCBI	DA5286	PRJNA306133	SAMN04357663	SRR3051012	HICF254	Human	Blood	2011	SRS1221236	GCA_012670685.1	ESC_HA5147AA_AS	University of Oxford			267374	5323584	163	6028
NCBI	DA5287	PRJNA306133	SAMN04357662	SRR3051011	HICF253	Human	Blood	2011	SRS1221235	GCA_012670745.1	ESC_HA5146AA_AS	University of Oxford			234930	5080724	80	1578
NCBI	DA5288	PRJNA306133	SAMN04357661	SRR3051010	HICF252	Human	Blood	2011	SRS1221237	GCA_012670665.1	ESC_HA5145AA_AS	University of Oxford			249437	5151762	92	2732
NCBI	DA5289	PRJNA306133	SAMN04357660	SRR3051009	HICF251	Human	Blood	2011	SRS1221238	GCA_012670785.1	ESC_HA5144AA_AS	University of Oxford			156379	4659700	74	2333
NCBI	DA5290	PRJNA306133	SAMN04357659	SRR3051008	HICF250	Human	Blood	2011	SRS1221239	GCA_012670165.1	ESC_HA5143AA_AS	University of Oxford			297251	5240266	109	1767
NCBI	DA5291	PRJNA306133	SAMN04357658	SRR3051007	HICF249	Human	Blood	2011	SRS1221240	GCA_012670045.1	ESC_HA5142AA_AS	University of Oxford			424794	5133022	54	1526
NCBI	DA5292	PRJNA306133	SAMN04357657	SRR3051006	HICF248	Human	Blood	2011	SRS1221241	GCA_012670215.1	ESC_HA5141AA_AS	University of Oxford			328474	4929059	43	1346
NCBI	DA5293	PRJNA306133	SAMN04357656	SRR3051005	HICF247	Human	Blood	2011	SRS1221242	GCA_012670465.1	ESC_HA5140AA_AS	University of Oxford			210871	5452180	188	3230
NCBI	DA5294	PRJNA306133	SAMN04357655	SRR3051004	HICF246	Human	Blood	2011	SRS1221244	GCA_012670285.1	ESC_HA5139AA_AS	University of Oxford			209517	5241804	102	1897
NCBI	DA5295	PRJNA306133	SAMN04357654	SRR3051003	HICF243	Human	Blood	2011	SRS1221243	GCA_012671505.1	ESC_HA5138AA_AS	University of Oxford			166296	5317189	120	2452
NCBI	DA5296	PRJNA306133	SAMN04357653	SRR3051002	HICF242	Human	Blood	2011	SRS1221245	GCA_012671545.1	ESC_HA5137AA_AS	University of Oxford			199107	5234721	111	1293
NCBI	DA5297	PRJNA306133	SAMN04357652	SRR3051001	HICF241	Human	Blood	2011	SRS1221246	GCA_012672955.1	ESC_HA5136AA_AS	University of Oxford			322760	4944174	43	2101
NCBI	DA5298	PRJNA306133	SAMN04357651	SRR3051000	HICF240	Human	Blood	2011	SRS1221248	GCA_012671765.1	ESC_HA5135AA_AS	University of Oxford			317814	5051156	73	1645
NCBI	DA5299	PRJNA306133	SAMN04357650	SRR3050999	HICF237	Human	Blood	2011	SRS1221247	GCA_012671745.1	ESC_HA5134AA_AS	University of Oxford			406773	5103082	68	3766
NCBI	DA5300	PRJNA306133	SAMN04357649	SRR3050998	HICF236	Human	Blood	2011	SRS1221249	GCA_012671485.1	ESC_HA5133AA_AS	University of Oxford			209517	5519073	159	2224
NCBI	DA5301	PRJNA306133	SAMN04357648	SRR3050997	HICF233	Human	Blood	2011	SRS1221250	GCA_012671465.1	ESC_HA5132AA_AS	University of Oxford			312964	5234734	99	2476
NCBI	DA5302	PRJNA306133	SAMN04357647	SRR3050996	HICF231	Human	Blood	2011	SRS1221251	GCA_012671605.1	ESC_HA5131AA_AS	University of Oxford			141836	5296989	116	1339
NCBI	DA5303	PRJNA306133	SAMN04357646	SRR3050995	HICF230	Human	Blood	2011	SRS1221253	GCA_012671645.1	ESC_HA5130AA_AS	University of Oxford			121263	5646567	163	2702
NCBI	DA5304	PRJNA306133	SAMN04357645	SRR3050994	HICF229	Human	Blood	2011	SRS1221252	GCA_012671625.1	ESC_HA5129AA_AS	University of Oxford			359164	5174390	68	1876
NCBI	DA5305	PRJNA306133	SAMN04357644	SRR3050993	HICF227	Human	Blood	2011	SRS1221254	GCA_012671695.1	ESC_HA5128AA_AS	University of Oxford			202690	5159414	142	2686
NCBI	DA5306	PRJNA306133	SAMN04357643	SRR3050992	HICF226	Human	Blood	2011	SRS1221255	GCA_012672005.1	ESC_HA5127AA_AS	University of Oxford			336348	5136635	84	2405
NCBI	DA5307	PRJNA306133	SAMN04357642	SRR3050991	HICF225	Human	Blood	2011	SRS1221256	GCA_012671925.1	ESC_HA5126AA_AS	University of Oxford			174574	5272758	135	3606
NCBI	DA5308	PRJNA306133	SAMN04357641	SRR3050990	HICF224	Human	Blood	2011	SRS1221257	GCA_012671585.1	ESC_HA5125AA_AS	University of Oxford			298733	5170628	90	2511
NCBI	DA5309	PRJNA306133	SAMN04357640	SRR3050989	HICF223	Human	Blood	2011	SRS1221258	GCA_012671825.1	ESC_HA5124AA_AS	University of Oxford			295367	5069482	95	2764
NCBI	DA5310	PRJNA306133	SAMN04357639	SRR3050988	HICF222	Human	Blood	2011	SRS1221259	GCA_012671885.1	ESC_HA5123AA_AS	University of Oxford			593322	4872409	45	1265
NCBI	DA5311	PRJNA306133	SAMN04357638	SRR3050987	HICF221	Human	Blood	2011	SRS1221260	GCA_012671985.1	ESC_HA5122AA_AS	University of Oxford			204613	5169247	80	2277
NCBI	DA5312	PRJNA306133	SAMN04357637	SRR3050986	HICF219	Human	Blood	2011	SRS1221261	GCA_012672145.1	ESC_HA5121AA_AS	University of Oxford			213257	5289608	75	2081
NCBI	DA5313	PRJNA306133	SAMN04357636	SRR3050985	HICF218	Human	Blood	2011	SRS1221262	GCA_012671965.1	ESC_HA5120AA_AS	University of Oxford			248984	5226334	97	2471
NCBI	DA5314	PRJNA306133	SAMN04357635	SRR3050984	HICF216	Human	Blood	2011	SRS1221263	GCA_012671945.1	ESC_HA5119AA_AS	University of Oxford			307544	5284146	122	1901
NCBI	DA5315	PRJNA306133	SAMN04357634	SRR3050983	HICF215	Human	Blood	2011	SRS1221264	GCA_012672025.1	ESC_HA5118AA_AS	University of Oxford			238994	5255652	69	2267
NCBI	DA5316	PRJNA306133	SAMN04357633	SRR3050982	HICF212	Human	Blood	2011	SRS1221265	GCA_012672245.1	ESC_HA5117AA_AS	University of Oxford			360546	5080065	57	1526
NCBI	DA5317	PRJNA306133	SAMN04357632	SRR3050981	HICF211	Human	Blood	2011	SRS1221266	GCA_012672165.1	ESC_HA5116AA_AS	University of Oxford			191062	5405553	150	1839
NCBI	DA5318	PRJNA306133	SAMN04357631	SRR3050980	HICF210	Human	Blood	2011	SRS1221267	GCA_012672085.1	ESC_HA5115AA_AS	University of Oxford			244156	5226171	142	2674
NCBI	DA5319	PRJNA306133	SAMN04357630	SRR3050979	HICF209	Human	Blood	2011	SRS1221268	GCA_012672125.1	ESC_HA5114AA_AS	University of Oxford			150948	5419913	172	2071
NCBI	DA5320	PRJNA306133	SAMN04357629	SRR3050978	HICF208	Human	Blood	2011	SRS1221269	GCA_012672185.1	ESC_HA5113AA_AS	University of Oxford			576502	4938843	34	1497
NCBI	DA5321	PRJNA306133	SAMN04357628	SRR3050977	HICF207	Human	Blood	2011	SRS1221270	GCA_012672045.1	ESC_HA5112AA_AS	University of Oxford			205408	5153128	128	2537
NCBI	DA5322	PRJNA306133	SAMN04357627	SRR3050976	HICF205	Human	Blood	2011	SRS1221271	GCA_012672065.1	ESC_HA5111AA_AS	University of Oxford			244953	5244928	98	1961
NCBI	DA5323	PRJNA306133	SAMN04357626	SRR3050975	HICF204	Human	Blood	2011	SRS1221272	GCA_012672225.1	ESC_HA5110AA_AS	University of Oxford			205412	5181338	107	3225
NCBI	DA5324	PRJNA306133	SAMN04357625	SRR3050974	HICF203	Human	Blood	2011	SRS1221273	GCA_012672205.1	ESC_HA5109AA_AS	University of Oxford			216887	5393175	124	2233
NCBI	DA5325	PRJNA306133	SAMN04357624	SRR3050973	HICF202	Human	Blood	2010	SRS1221274	GCA_012672365.1	ESC_HA5108AA_AS	University of Oxford			360299	5204805	65	1953
NCBI	DA5326	PRJNA306133	SAMN04357623	SRR3050972	HICF200	Human	Blood	2010	SRS1221275	GCA_012672265.1	ESC_HA5107AA_AS	University of Oxford			393390	5141231	103	3119
NCBI	DA5327	PRJNA306133	SAMN04357622	SRR3050971	HICF199	Human	Blood	2010	SRS1221276	GCA_012672325.1	ESC_HA5106AA_AS	University of Oxford			350741	5213432	102	1576
NCBI	DA5328	PRJNA306133	SAMN04357621	SRR3050970	HICF198	Human	Blood	2010	SRS1221277	GCA_012672285.1	ESC_HA5105AA_AS	University of Oxford			102899	5303059	251	2665
NCBI	DA5329	PRJNA306133	SAMN04357620	SRR3050969	HICF197	Human	Blood	2010	SRS1221279	GCA_012673535.1	ESC_HA5104AA_AS	University of Oxford			160350	4786668	67	2098
NCBI	DA5330	PRJNA306133	SAMN04357619	SRR3050968	HICF196	Human	Blood	2010	SRS1221278	GCA_012673625.1	ESC_HA5103AA_AS	University of Oxford			195924	5298737	133	2769
NCBI	DA5331	PRJNA306133	SAMN04357618	SRR3050967	HICF195	Human	Blood	2010	SRS1221280	GCA_012673605.1	ESC_HA5102AA_AS	University of Oxford			137133	5238925	126	2022
NCBI	DA5332	PRJNA306133	SAMN04357617	SRR3050966	HICF194	Human	Blood	2010	SRS1221281	GCA_012673465.1	ESC_HA5101AA_AS	University of Oxford			217148	5206394	109	1924
NCBI	DA5333	PRJNA306133	SAMN04357616	SRR3050965	HICF192	Human	Blood	2010	SRS1221282	GCA_012673305.1	ESC_HA5100AA_AS	University of Oxford			252841	5309546	123	4033
NCBI	DA5334	PRJNA306133	SAMN04357615	SRR3050964	HICF191	Human	Blood	2010	SRS1221283	GCA_012673235.1	ESC_HA5099AA_AS	University of Oxford			227285	4959860	114	3257
NCBI	DA5335	PRJNA306133	SAMN04357614	SRR3050963	HICF190	Human	Blood	2010	SRS1221285	GCA_012673525.1	ESC_HA5098AA_AS	University of Oxford			360313	5199735	60	1961
NCBI	DA5336	PRJNA306133	SAMN04357613	SRR3050962	HICF187	Human	Blood	2010	SRS1221284	GCA_012673665.1	ESC_HA5097AA_AS	University of Oxford			217578	5167391	117	1984
NCBI	DA5338	PRJNA306133	SAMN04357611	SRR3050960	HICF184	Human	Blood	2010	SRS1221286	GCA_012673675.1	ESC_HA5095AA_AS	University of Oxford			214557	5182238	159	2672
NCBI	DA5339	PRJNA306133	SAMN04357610	SRR3050959	HICF180	Human	Blood	2010	SRS1221288	GCA_012673645.1	ESC_HA5094AA_AS	University of Oxford			286624	5214918	70	1904
NCBI	DA5340	PRJNA306133	SAMN04357609	SRR3050958	HICF177	Human	Blood	2010	SRS1221287	GCA_012673725.1	ESC_HA5093AA_AS	University of Oxford			387918	5127388	61	3129
NCBI	DA5341	PRJNA306133	SAMN04357608	SRR3050957	HICF174	Human	Blood	2010	SRS1221290	GCA_012673745.1	ESC_HA5092AA_AS	University of Oxford			196364	5138967	139	1740
NCBI	DA5342	PRJNA306133	SAMN04357607	SRR3050956	HICF173	Human	Blood	2010	SRS1221291	GCA_012673785.1	ESC_HA5091AA_AS	University of Oxford			135016	5430991	215	2485
NCBI	DA5343	PRJNA306133	SAMN04357606	SRR3050955	HICF172	Human	Blood	2010	SRS1221292	GCA_012673805.1	ESC_HA5090AA_AS	University of Oxford			276290	5117008	74	1247
NCBI	DA5344	PRJNA306133	SAMN04357605	SRR3050954	HICF171	Human	Blood	2010	SRS1221294	GCA_012674005.1	ESC_HA5089AA_AS	University of Oxford			191062	5296619	124	1591
NCBI	DA5345	PRJNA306133	SAMN04357604	SRR3050953	HICF170	Human	Blood	2010	SRS1221293	GCA_012673845.1	ESC_HA5088AA_AS	University of Oxford			351356	4966918	81	1557
NCBI	DA5346	PRJNA306133	SAMN04357603	SRR3050952	HICF169	Human	Blood	2010	SRS1221295	GCA_012673825.1	ESC_HA5087AA_AS	University of Oxford			336289	5142798	94	2045
NCBI	DA5347	PRJNA306133	SAMN04357602	SRR3050951	HICF166	Human	Blood	2010	SRS1221296	GCA_012673885.1	ESC_HA5086AA_AS	University of Oxford			135471	4973263	123	1334
NCBI	DA5348	PRJNA306133	SAMN04357601	SRR3050950	HICF165	Human	Blood	2010	SRS1221297	GCA_012673865.1	ESC_HA5085AA_AS	University of Oxford			291836	5198235	106	2436
NCBI	DA5349	PRJNA306133	SAMN04357600	SRR3050949	HICF164	Human	Blood	2010	SRS1221298	GCA_012673905.1	ESC_HA5084AA_AS	University of Oxford			307543	5212295	120	1839
NCBI	DA5350	PRJNA306133	SAMN04357599	SRR3050948	HICF163	Human	Blood	2010	SRS1221299	GCA_012673965.1	ESC_HA5083AA_AS	University of Oxford			182988	5327270	151	3182
NCBI	DA5351	PRJNA306133	SAMN04357598	SRR3050947	HICF162	Human	Blood	2010	SRS1221300	GCA_012673935.1	ESC_HA5082AA_AS	University of Oxford			276291	5254094	74	2317
NCBI	DA5352	PRJNA306133	SAMN04357597	SRR3050946	HICF160	Human	Blood	2010	SRS1221301	GCA_012673925.1	ESC_HA5081AA_AS	University of Oxford			226490	4593703	59	1594
NCBI	DA5353	PRJNA306133	SAMN04357596	SRR3050945	HICF159	Human	Blood	2010	SRS1221302	GCA_012674045.1	ESC_HA5080AA_AS	University of Oxford			227940	5061527	81	2806
NCBI	DA5354	PRJNA306133	SAMN04357595	SRR3050944	HICF158	Human	Blood	2010	SRS1221303	GCA_012674125.1	ESC_HA5079AA_AS	University of Oxford			161665	5018065	92	2052
NCBI	DA5355	PRJNA306133	SAMN04357594	SRR3050943	HICF157	Human	Blood	2010	SRS1221304	GCA_012673065.1	ESC_HA5078AA_AS	University of Oxford			193455	5152689	140	3206
NCBI	DA5356	PRJNA306133	SAMN04357593	SRR3050942	HICF154	Human	Blood	2010	SRS1221305	GCA_012673115.1	ESC_HA5076AA_AS	University of Oxford			204009	5054791	101	2377
NCBI	DA5357	PRJNA306133	SAMN04357592	SRR3050941	HICF153	Human	Blood	2010	SRS1221306	GCA_012673705.1	ESC_HA5075AA_AS	University of Oxford			209288	5261710	140	2070
NCBI	DA5358	PRJNA306133	SAMN04357591	SRR3050940	HICF152	Human	Blood	2010	SRS1221307	GCA_012673345.1	ESC_HA5074AA_AS	University of Oxford			362223	4899174	75	2482
NCBI	DA5359	PRJNA306133	SAMN04357590	SRR3050939	HICF150	Human	Blood	2010	SRS1221308	GCA_012673025.1	ESC_HA5073AA_AS	University of Oxford			178766	5150105	129	2548
NCBI	DA5360	PRJNA306133	SAMN04357589	SRR3050938	HICF149	Human	Blood	2010	SRS1221309	GCA_012673185.1	ESC_HA5072AA_AS	University of Oxford			162292	5238074	127	2611
NCBI	DA5361	PRJNA306133	SAMN04357588	SRR3050937	HICF148	Human	Blood	2010	SRS1221310	GCA_012673445.1	ESC_HA5071AA_AS	University of Oxford			303793	5081665	62	3433
NCBI	DA5362	PRJNA306133	SAMN04357587	SRR3050936	HICF147	Human	Blood	2010	SRS1221311	GCA_012673765.1	ESC_HA5070AA_AS	University of Oxford			229939	5172324	59	2032
NCBI	DA5363	PRJNA306133	SAMN04357586	SRR3050935	HICF146	Human	Blood	2010	SRS1221312	GCA_012673225.1	ESC_HA5069AA_AS	University of Oxford			177283	5563438	166	3723
NCBI	DA5364	PRJNA306133	SAMN04357585	SRR3050934	HICF145	Human	Blood	2010	SRS1221313	GCA_012673405.1	ESC_HA5068AA_AS	University of Oxford			229584	4755920	75	3281
NCBI	DA5365	PRJNA306133	SAMN04357584	SRR3050933	HICF144	Human	Blood	2010	SRS1221314	GCA_012673985.1	ESC_HA5067AA_AS	University of Oxford			175212	5360935	152	2328
NCBI	DA5366	PRJNA306133	SAMN04357583	SRR3050932	HICF143	Human	Blood	2010	SRS1221315	GCA_012674165.1	ESC_HA5066AA_AS	University of Oxford			132605	4998211	142	4563
NCBI	DA5367	PRJNA306133	SAMN04357582	SRR3050931	HICF142	Human	Blood	2010	SRS1221318	GCA_012674095.1	ESC_HA5065AA_AS	University of Oxford			381636	5201080	91	2376
NCBI	DA5368	PRJNA306133	SAMN04357581	SRR3050930	HICF141	Human	Blood	2010	SRS1221316	GCA_012674065.1	ESC_HA5064AA_AS	University of Oxford			261080	5507917	115	2873
NCBI	DA5369	PRJNA306133	SAMN04357580	SRR3050929	HICF140	Human	Blood	2010	SRS1221317	GCA_012674145.1	ESC_HA5063AA_AS	University of Oxford			211665	5291946	76	2635
NCBI	DA5370	PRJNA306133	SAMN04357579	SRR3050928	HICF139	Human	Blood	2010	SRS1221320	GCA_012674025.1	ESC_HA5062AA_AS	University of Oxford			276327	5253944	74	1618
NCBI	DA5372	PRJNA306133	SAMN04357577	SRR3050926	HICF137	Human	Blood	2010	SRS1221321	GCA_012674085.1	ESC_HA5060AA_AS	University of Oxford			170939	5433163	150	3471
NCBI	DA5373	PRJNA306133	SAMN04357576	SRR3050925	HICF132	Human	Blood	2010	SRS1221322	GCA_012674525.1	ESC_HA5059AA_AS	University of Oxford			547533	4761198	48	1076
NCBI	DA5374	PRJNA306133	SAMN04357575	SRR3050924	HICF131	Human	Blood	2010	SRS1221323	GCA_012674445.1	ESC_HA5058AA_AS	University of Oxford			233563	5321584	108	2176
NCBI	DA5375	PRJNA306133	SAMN04357574	SRR3050923	HICF128	Human	Blood	2010	SRS1221324	GCA_012674545.1	ESC_HA5057AA_AS	University of Oxford			216679	5266932	96	2635
NCBI	DA5376	PRJNA306133	SAMN04357573	SRR3050922	HICF126	Human	Blood	2010	SRS1221325	GCA_012674565.1	ESC_HA5056AA_AS	University of Oxford			309404	4974145	70	1651
NCBI	DA5377	PRJNA306133	SAMN04357572	SRR3050921	HICF124	Human	Blood	2010	SRS1221326	GCA_012674625.1	ESC_HA5055AA_AS	University of Oxford			189786	5369094	134	2527
NCBI	DA5378	PRJNA306133	SAMN04357571	SRR3050920	HICF123	Human	Blood	2010	SRS1221327	GCA_012674585.1	ESC_HA5054AA_AS	University of Oxford			314947	5105796	113	2509
NCBI	DA5379	PRJNA306133	SAMN04357570	SRR3050919	HICF122	Human	Blood	2010	SRS1221328	GCA_012674685.1	ESC_HA5053AA_AS	University of Oxford			86063	5426855	207	2270
NCBI	DA5380	PRJNA306133	SAMN04357569	SRR3050918	HICF121	Human	Blood	2010	SRS1221329	GCA_012674645.1	ESC_HA5052AA_AS	University of Oxford			287924	5161593	103	1369
NCBI	DA5381	PRJNA306133	SAMN04357568	SRR3050917	HICF119	Human	Blood	2010	SRS1221330	GCA_012674665.1	ESC_HA5051AA_AS	University of Oxford			107810	5344316	168	3231
NCBI	DA5382	PRJNA306133	SAMN04357567	SRR3050916	HICF118	Human	Blood	2010	SRS1221331	GCA_012674605.1	ESC_HA5050AA_AS	University of Oxford			209309	4984063	92	2495
NCBI	DA5383	PRJNA306133	SAMN04357566	SRR3050915	HICF117	Human	Blood	2010	SRS1221332	GCA_012674715.1	ESC_HA5049AA_AS	University of Oxford			201661	4797413	65	1069
NCBI	DA5384	PRJNA306133	SAMN04357565	SRR3050914	HICF116	Human	Blood	2010	SRS1221333	GCA_012674705.1	ESC_HA5048AA_AS	University of Oxford			165660	5349264	143	2133
NCBI	DA5385	PRJNA306133	SAMN04357564	SRR3050913	HICF114	Human	Blood	2010	SRS1221334	GCA_012674785.1	ESC_HA5047AA_AS	University of Oxford			276211	5253670	76	1454
NCBI	DA5386	PRJNA306133	SAMN04357563	SRR3050912	HICF113	Human	Blood	2010	SRS1221335	GCA_012674945.1	ESC_HA5046AA_AS	University of Oxford			172540	5086711	99	2582
NCBI	DA5387	PRJNA306133	SAMN04357562	SRR3050911	HICF112	Human	Blood	2010	SRS1221336	GCA_012674825.1	ESC_HA5045AA_AS	University of Oxford			137317	4932933	114	1710
NCBI	DA5388	PRJNA306133	SAMN04357561	SRR3050910	HICF111	Human	Blood	2010	SRS1221337	GCA_012674805.1	ESC_HA5044AA_AS	University of Oxford			153741	5385209	150	1865
NCBI	DA5389	PRJNA306133	SAMN04357560	SRR3050909	HICF110	Human	Blood	2010	SRS1221338	GCA_012674745.1	ESC_HA5043AA_AS	University of Oxford			360506	5105885	66	1435
NCBI	DA5390	PRJNA306133	SAMN04357559	SRR3050908	HICF105	Human	Blood	2009	SRS1221339	GCA_012675025.1	ESC_HA5042AA_AS	University of Oxford			203820	4728119	73	1875
NCBI	DA5391	PRJNA306133	SAMN04357558	SRR3050907	HICF104	Human	Blood	2009	SRS1221341	GCA_012674265.1	ESC_HA5041AA_AS	University of Oxford			145249	5046037	123	2599
NCBI	DA5393	PRJNA306133	SAMN04357556	SRR3050905	HICF98	Human	Blood	2009	SRS1221342	GCA_012674365.1	ESC_HA5039AA_AS	University of Oxford			284833	5142327	108	1846
NCBI	DA5394	PRJNA306133	SAMN04357555	SRR3050904	HICF90	Human	Blood	2009	SRS1221343	GCA_012674305.1	ESC_HA5038AA_AS	University of Oxford			240270	5113770	82	2256
NCBI	DA5395	PRJNA306133	SAMN04357554	SRR3050903	HICF89	Human	Blood	2009	SRS1221344	GCA_012674925.1	ESC_HA5037AA_AS	University of Oxford			200992	5177328	117	1991
NCBI	DA5396	PRJNA306133	SAMN04357553	SRR3050902	HICF87	Human	Blood	2009	SRS1221345	GCA_012674865.1	ESC_HA5036AA_AS	University of Oxford			129663	5324551	174	2515
NCBI	DA5397	PRJNA306133	SAMN04357552	SRR3050901	HICF86	Human	Blood	2009	SRS1221346	GCA_012674385.1	ESC_HA5035AA_AS	University of Oxford			295465	5119121	63	2232
NCBI	DA5398	PRJNA306133	SAMN04357551	SRR3050900	HICF84	Human	Blood	2009	SRS1221347	GCA_012674505.1	ESC_HA5034AA_AS	University of Oxford			129429	5269038	149	3432
NCBI	DA5399	PRJNA306133	SAMN04357550	SRR3050899	HICF79	Human	Blood	2009	SRS1221348	GCA_012674345.1	ESC_HA5033AA_AS	University of Oxford			340606	5069367	92	2426
NCBI	DA5400	PRJNA306133	SAMN04357549	SRR3050898	HICF78	Human	Blood	2009	SRS1221349	GCA_012674845.1	ESC_HA5032AA_AS	University of Oxford			254126	5166724	72	3181
NCBI	DA5401	PRJNA306133	SAMN04357548	SRR3050897	HICF76	Human	Blood	2009	SRS1221350	GCA_012674905.1	ESC_HA5031AA_AS	University of Oxford			360233	5191751	56	1921
NCBI	DA5402	PRJNA306133	SAMN04357547	SRR3050896	HICF75	Human	Blood	2009	SRS1221351	GCA_012674765.1	ESC_HA5030AA_AS	University of Oxford			244998	5346142	88	1825
NCBI	DA5404	PRJNA306133	SAMN04357545	SRR3050894	HICF72	Human	Blood	2009	SRS1221353	GCA_012675005.1	ESC_HA5028AA_AS	University of Oxford			239863	5146344	98	1448
NCBI	DA5405	PRJNA306133	SAMN04357544	SRR3050893	HICF70	Human	Blood	2009	SRS1221354	GCA_012674985.1	ESC_HA5027AA_AS	University of Oxford			528074	4944795	41	2200
NCBI	DA5406	PRJNA306133	SAMN04357543	SRR3050892	HICF68	Human	Blood	2009	SRS1221355	GCA_012674965.1	ESC_HA5026AA_AS	University of Oxford			276291	5254319	78	2036
NCBI	DA5407	PRJNA306133	SAMN04357542	SRR3050891	HICF66	Human	Blood	2009	SRS1221356	GCA_012675065.1	ESC_HA5025AA_AS	University of Oxford			411849	5083580	90	1647
NCBI	DA5409	PRJNA306133	SAMN04357540	SRR3050889	HICF62	Human	Blood	2009	SRS1221358	GCA_012674885.1	ESC_HA5023AA_AS	University of Oxford			360324	5330688	63	2345
NCBI	DA5410	PRJNA306133	SAMN04357539	SRR3050888	HICF61	Human	Blood	2009	SRS1221359	GCA_012675085.1	ESC_HA5022AA_AS	University of Oxford			188748	5162092	106	1997
NCBI	DA5411	PRJNA306133	SAMN04357538	SRR3050887	HICF60	Human	Blood	2009	SRS1221360	GCA_012675045.1	ESC_HA5021AA_AS	University of Oxford			277849	5087604	76	1975
NCBI	DA5412	PRJNA306133	SAMN04357537	SRR3050886	HICF58	Human	Blood	2009	SRS1221361	GCA_012675105.1	ESC_HA5020AA_AS	University of Oxford			105703	5122283	154	4411
NCBI	DA5413	PRJNA306133	SAMN04357536	SRR3050885	HICF56	Human	Blood	2009	SRS1221362	GCA_012675125.1	ESC_HA5019AA_AS	University of Oxford			284766	5255420	79	2479
NCBI	DA5414	PRJNA306133	SAMN04357535	SRR3050884	HICF55	Human	Blood	2009	SRS1221363	GCA_012675205.1	ESC_HA5018AA_AS	University of Oxford			276255	5138582	72	2364
NCBI	DA5415	PRJNA306133	SAMN04357534	SRR3050883	HICF54	Human	Blood	2009	SRS1221364	GCA_012675145.1	ESC_HA5017AA_AS	University of Oxford			129533	5263464	119	1654
NCBI	DA5416	PRJNA306133	SAMN04357533	SRR3050882	HICF53	Human	Blood	2009	SRS1221365	GCA_012675155.1	ESC_HA5016AA_AS	University of Oxford			182895	5191802	100	1642
NCBI	DA5417	PRJNA306133	SAMN04357532	SRR3050881	HICF51	Human	Blood	2009	SRS1221366	GCA_012675185.1	ESC_HA5015AA_AS	University of Oxford			482855	5051460	43	1393
NCBI	DA5418	PRJNA306133	SAMN04357531	SRR3050880	HICF50	Human	Blood	2009	SRS1221367	GCA_012675225.1	ESC_HA5014AA_AS	University of Oxford			303885	5278687	169	2698
NCBI	DA5419	PRJNA306133	SAMN04357530	SRR3050879	HICF49	Human	Blood	2009	SRS1220985	GCA_012675235.1	ESC_HA5013AA_AS	University of Oxford			385577	5022437	61	1718
NCBI	DA5420	PRJNA306133	SAMN04357529	SRR3050878	HICF48	Human	Blood	2009	SRS1221368	GCA_012675285.1	ESC_HA5012AA_AS	University of Oxford			345487	5102600	76	3295
NCBI	DA5421	PRJNA306133	SAMN04357528	SRR3050877	HICF47	Human	Blood	2009	SRS1221369	GCA_012675265.1	ESC_HA5011AA_AS	University of Oxford			205650	5233665	121	2567
NCBI	DA5422	PRJNA306133	SAMN04357527	SRR3050876	HICF46	Human	Blood	2009	SRS1221370	GCA_012675295.1	ESC_HA5010AA_AS	University of Oxford			203351	5361861	161	2538
NCBI	DA5423	PRJNA306133	SAMN04357526	SRR3050875	HICF45	Human	Blood	2009	SRS1221371	GCA_012675385.1	ESC_HA5009AA_AS	University of Oxford			120359	5223817	207	6043
NCBI	DA5424	PRJNA306133	SAMN04357525	SRR3050874	HICF44	Human	Blood	2009	SRS1221372	GCA_012675405.1	ESC_HA5008AA_AS	University of Oxford			276254	5302267	84	3389
NCBI	DA5425	PRJNA306133	SAMN04357524	SRR3050873	HICF43	Human	Blood	2009	SRS1221373	GCA_012675325.1	ESC_HA5007AA_AS	University of Oxford			147556	4600238	84	2074
NCBI	DA5426	PRJNA306133	SAMN04357523	SRR3050872	HICF42	Human	Blood	2009	SRS1221374	GCA_012675355.1	ESC_HA5006AA_AS	University of Oxford			389918	5228278	58	2338
NCBI	DA5427	PRJNA306133	SAMN04357522	SRR3050871	HICF41	Human	Blood	2009	SRS1221375	GCA_012675435.1	ESC_HA5005AA_AS	University of Oxford			305560	5266491	99	4089
NCBI	DA5428	PRJNA306133	SAMN04357521	SRR3050870	HICF39	Human	Blood	2009	SRS1221376	GCA_012675335.1	ESC_HA5004AA_AS	University of Oxford			237400	5157121	57	2397
NCBI	DA5429	PRJNA306133	SAMN04357520	SRR3050869	HICF37	Human	Blood	2009	SRS1221377	GCA_012675425.1	ESC_HA5003AA_AS	University of Oxford			377292	5063025	68	2180
NCBI	DA5430	PRJNA306133	SAMN04357519	SRR3050868	HICF35	Human	Blood	2009	SRS1221378	GCA_012675505.1	ESC_HA5002AA_AS	University of Oxford			381748	5137080	82	2732
NCBI	DA5431	PRJNA306133	SAMN04357518	SRR3050867	HICF34	Human	Blood	2009	SRS1221379	GCA_012675475.1	ESC_HA5001AA_AS	University of Oxford			376273	5360148	133	3082
NCBI	DA5432	PRJNA306133	SAMN04357517	SRR3050866	HICF33	Human	Blood	2009	SRS1221380	GCA_012675465.1	ESC_HA5000AA_AS	University of Oxford			130591	4864726	97	1468
NCBI	DA5433	PRJNA306133	SAMN04357516	SRR3050865	HICF32	Human	Blood	2009	SRS1221381	GCA_012675565.1	ESC_HA4999AA_AS	University of Oxford			223849	5325149	121	2312
NCBI	DA5434	PRJNA306133	SAMN04357515	SRR3050864	HICF31	Human	Blood	2009	SRS1221383	GCA_012675545.1	ESC_HA4998AA_AS	University of Oxford			218959	5159202	88	1917
NCBI	DA5435	PRJNA306133	SAMN04357514	SRR3050863	HICF29	Human	Blood	2009	SRS1221382	GCA_012675525.1	ESC_HA4997AA_AS	University of Oxford			369659	5203714	69	2921
NCBI	DA5436	PRJNA306133	SAMN04357513	SRR3050862	HICF26	Human	Blood	2008	SRS1221384	GCA_012675585.1	ESC_HA4996AA_AS	University of Oxford			370850	4980326	48	2515
NCBI	DA5437	PRJNA306133	SAMN04357512	SRR3050861	HICF24	Human	Blood	2008	SRS1221385	GCA_012675605.1	ESC_HA4995AA_AS	University of Oxford			170133	5383385	162	2193
NCBI	DA5438	PRJNA306133	SAMN04357511	SRR3050860	HICF23	Human	Blood	2008	SRS1221386	GCA_012675615.1	ESC_HA4994AA_AS	University of Oxford			292670	5063712	105	3838
NCBI	DA5439	PRJNA306133	SAMN04357502	SRR3050859	HICF22	Human	Blood	2008	SRS1221387	GCA_012675795.1	ESC_HA4993AA_AS	University of Oxford			106559	5052316	167	2174
NCBI	DA5440	PRJNA306133	SAMN04357509	SRR3050858	HICF21	Human	Blood	2008	SRS1221389	GCA_012676025.1	ESC_HA4992AA_AS	University of Oxford			303793	5081703	64	2577
NCBI	DA5441	PRJNA306133	SAMN04357508	SRR3050857	HICF20	Human	Blood	2008	SRS1221388	GCA_012675645.1	ESC_HA4991AA_AS	University of Oxford			297675	5182481	95	1653
NCBI	DA5442	PRJNA306133	SAMN04357507	SRR3050856	HICF17	Human	Blood	2008	SRS1221390	GCA_012675705.1	ESC_HA4990AA_AS	University of Oxford			263319	5098331	75	1837
NCBI	DA5443	PRJNA306133	SAMN04357506	SRR3050855	HICF16	Human	Blood	2008	SRS1221391	GCA_012675945.1	ESC_HA4989AA_AS	University of Oxford			303950	5233050	90	2060
NCBI	DA5444	PRJNA306133	SAMN04357505	SRR3050854	HICF13	Human	Blood	2008	SRS1221394	GCA_012675905.1	ESC_HA4988AA_AS	University of Oxford			468822	4674506	40	1071
NCBI	DA5445	PRJNA306133	SAMN04357504	SRR3050853	HICF11	Human	Blood	2008	SRS1221392	GCA_012675965.1	ESC_HA4987AA_AS	University of Oxford			208677	4950231	69	1141
NCBI	DA5446	PRJNA306133	SAMN04357503	SRR3050852	HICF10	Human	Blood	2008	SRS1221393	GCA_012676005.1	ESC_HA4986AA_AS	University of Oxford			280629	5176314	66	1048
NCBI	DA5447	PRJNA306133	SAMN04357510	SRR3050851	HICF9	Human	Blood	2008	SRS1221396	GCA_012676045.1	ESC_HA4985AA_AS	University of Oxford			307448	5056113	80	2531
NCBI	DA5448	PRJNA306133	SAMN04357501	SRR3050850	HICF7	Human	Blood	2008	SRS1221395	GCA_012676145.1	ESC_HA4984AA_AS	University of Oxford			125660	4856924	89	1242
NCBI	DA5449	PRJNA306133	SAMN04357500	SRR3050849	HICF6	Human	Blood	2008	SRS1221398	GCA_012676065.1	ESC_HA4983AA_AS	University of Oxford			181447	4755141	72	1594
NCBI	DA5450	PRJNA306133	SAMN04357499	SRR3050848	HICF5	Human	Blood	2008	SRS1221397	GCA_012676105.1	ESC_HA4982AA_AS	University of Oxford			279582	4665327	53	1593
NCBI	DA5451	PRJNA306133	SAMN04357498	SRR3050847	HICF3	Human	Blood	2008	SRS1221401	GCA_012676185.1	ESC_HA4981AA_AS	University of Oxford			223416	4940419	69	1941
NCBI	DA5452	PRJNA306133	SAMN04357497	SRR3050846	HICF2	Human	Blood	2008	SRS1221400	GCA_012676165.1	ESC_HA4980AA_AS	University of Oxford			122697	5274585	141	2607
NCBI	DA5453	PRJNA306133	SAMN04357496	SRR3050845	HICF1	Human	Blood	2008	SRS1221399	GCA_012676125.1	ESC_HA4979AA_AS	University of Oxford			515527	5314276	70	2579
NCBI	DA7208	PRJNA283577	SAMN03651612	SRR2187211,SRR5063019	XH18778Q	Human	Faeces	2009	SRS1046369	GCA_012170645.1	ESC_KA6735AA_AS	NHS Lothian			114996	5604896	326	8353
NCBI	DA7209	PRJNA283577	SAMN03651611	SRR2187210,SRR5063042	XH18795X	Human	Faeces	2009	SRS1046370	GCA_012415365.1	ESC_KA6736AA_AS	NHS Lothian			113005	5504383	257	4370
NCBI	EA0532	PRJNA315192	SAMN05356740	SRR3742292	268679	Human	NA	2016	SRS1539495	GCA_012747315.1	ESC_HA2707AA_AS	Public Health England			146586	5387309	358	7026
NCBI	EA0533	PRJNA315192	SAMN05356739	SRR3742291	268644	Human	NA	2016	SRS1539494	GCA_012747395.1	ESC_HA2706AA_AS	Public Health England			160626	5385866	315	6200
NCBI	EA0534	PRJNA315192	SAMN05356737	SRR3742290	268633	Human	NA	2016	SRS1539493	GCA_012747535.1	ESC_HA2705AA_AS	Public Health England			146651	5351593	317	4439
NCBI	EA0535	PRJNA315192	SAMN05356736	SRR3742289	268682	Human	NA	2016	SRS1539492	GCA_012747515.1	ESC_HA2704AA_AS	Public Health England			145855	5398572	377	7107
NCBI	EA0536	PRJNA315192	SAMN05356735	SRR3742288	268676	Human	NA	2016	SRS1539491	GCA_012747335.1	ESC_HA2703AA_AS	Public Health England			166809	5395503	369	6336
NCBI	EA0537	PRJNA315192	SAMN05356734	SRR3742287	268684	Human	NA	2016	SRS1539490	GCA_012747915.1	ESC_HA2702AA_AS	Public Health England			146727	5401199	373	7463
NCBI	EA0538	PRJNA315192	SAMN05356733	SRR3742286	268678	Human	NA	2016	SRS1539489	GCA_012747255.1	ESC_HA2701AA_AS	Public Health England			142603	5388916	360	7045
NCBI	EA0539	PRJNA315192	SAMN05356732	SRR3742285	268681	Human	NA	2016	SRS1539488	GCA_012747415.1	ESC_HA2700AA_AS	Public Health England			146399	5402775	381	7444
NCBI	EA0540	PRJNA315192	SAMN05356731	SRR3742284	268677	Human	NA	2016	SRS1539487	GCA_012747355.1	ESC_HA2699AA_AS	Public Health England			141971	5404650	366	8609
NCBI	EA0541	PRJNA315192	SAMN05356730	SRR3742283	268640	Human	NA	2016	SRS1539486	GCA_012747455.1	ESC_HA2698AA_AS	Public Health England			146391	5341575	329	6662
NCBI	EA0542	PRJNA315192	SAMN05356729	SRR3742282	268647	Human	NA	2016	SRS1539485	GCA_012747375.1	ESC_HA2697AA_AS	Public Health England			132808	5479994	348	7294
NCBI	EA0543	PRJNA315192	SAMN05356728	SRR3742281	268685	Human	NA	2016	SRS1539484	GCA_012747495.1	ESC_HA2696AA_AS	Public Health England			105787	5393878	343	6718
NCBI	EA0544	PRJNA315192	SAMN05356727	SRR3742280	268618	Human	NA	2016	SRS1539483	GCA_012747435.1	ESC_HA2690AA_AS	Public Health England			146727	5472541	369	8618
NCBI	EA0545	PRJNA315192	SAMN05356726	SRR3742279	268627	Human	NA	2016	SRS1539497	GCA_012747995.1	ESC_HA2689AA_AS	Public Health England			145520	5340476	291	5314
NCBI	EA0546	PRJNA315192	SAMN05356725	SRR3742278	268624	Human	NA	2016	SRS1539496	GCA_012747975.1	ESC_HA2688AA_AS	Public Health England			146723	5338676	309	4858
NCBI	EA0547	PRJNA315192	SAMN05356724	SRR3742277	268634	Human	NA	2016	SRS1539481	GCA_012747935.1	ESC_HA2687AA_AS	Public Health England			142100	5474543	399	7964
NCBI	EA0549	PRJNA315192	SAMN05356722	SRR3742275	268636	Human	NA	2016	SRS1539480	GCA_012748015.1	ESC_HA2685AA_AS	Public Health England			160630	5417715	194	4417
NCBI	EA0551	PRJNA315192	SAMN05356615	SRR3742267	267796	Human	NA	2016	SRS1539471	GCA_012747945.1	ESC_HA2683AA_AS	Public Health England			145497	5372954	316	6121
NCBI	EA0552	PRJNA315192	SAMN05356610	SRR3742262	267849	Human	NA	2016	SRS1539465	GCA_012747895.1	ESC_HA2682AA_AS	Public Health England			146872	5410587	349	7536
NCBI	EA0553	PRJNA315192	SAMN05356608	SRR3742260	267731	Human	NA	2016	SRS1539463	GCA_012748085.1	ESC_HA2681AA_AS	Public Health England			169665	5420390	362	5787
NCBI	EA0554	PRJNA315192	SAMN05356606	SRR3742258	267850	Human	NA	2016	SRS1539461	GCA_012748075.1	ESC_HA2680AA_AS	Public Health England			142857	5392884	341	6795
NCBI	EA0555	PRJNA315192	SAMN05356605	SRR3742257	267846	Human	NA	2016	SRS1539460	GCA_012748035.1	ESC_HA2679AA_AS	Public Health England			146731	5380112	284	6080
NCBI	EA0556	PRJNA315192	SAMN05356604	SRR3742256	267802	Human	NA	2016	SRS1539458	GCA_012748135.1	ESC_HA2678AA_AS	Public Health England			145518	5406159	366	6140
NCBI	EA0557	PRJNA315192	SAMN05356603	SRR3742255	267798	Human	NA	2016	SRS1539459	GCA_012748115.1	ESC_HA2677AA_AS	Public Health England			146727	5417277	359	5497
NCBI	EA0558	PRJNA315192	SAMN05356602	SRR3742254	267847	Human	NA	2016	SRS1539457	GCA_012748155.1	ESC_HA2676AA_AS	Public Health England			160654	5405252	345	7621
NCBI	EA0559	PRJNA315192	SAMN05356601	SRR3742253	267788	Human	NA	2016	SRS1539456	GCA_012748175.1	ESC_HA2675AA_AS	Public Health England			144677	5403910	369	7394
NCBI	EA0560	PRJNA315192	SAMN05356600	SRR3742252	267797	Human	NA	2016	SRS1539455	GCA_012748195.1	ESC_HA2674AA_AS	Public Health England			142518	5298253	293	5612
NCBI	EA0561	PRJNA315192	SAMN05356598	SRR3742250	267799	Human	NA	2016	SRS1539453	GCA_012748215.1	ESC_HA2673AA_AS	Public Health England			160794	5436820	336	7908
NCBI	EA0562	PRJNA315192	SAMN05356596	SRR3742248	267789	Human	NA	2016	SRS1539451	GCA_012747475.1	ESC_HA2672AA_AS	Public Health England			170785	5389852	220	5760
NCBI	EA0563	PRJNA315192	SAMN05356595	SRR3742247	267801	Human	NA	2016	SRS1539450	GCA_012747585.1	ESC_HA2671AA_AS	Public Health England			183525	5395675	297	6258
NCBI	EA0564	PRJNA315192	SAMN05356594	SRR3742246	267732	Human	NA	2016	SRS1539449	GCA_012747565.1	ESC_HA2670AA_AS	Public Health England			219370	5181929	111	2764
NCBI	EA0565	PRJNA315192	SAMN05356593	SRR3742245	267786	Human	NA	2016	SRS1539447	GCA_012747575.1	ESC_HA2669AA_AS	Public Health England			146673	5422847	328	7457
NCBI	EA0566	PRJNA315192	SAMN05356592	SRR3742244	267800	Human	NA	2016	SRS1539448	GCA_012747655.1	ESC_HA2668AA_AS	Public Health England			160767	5413255	353	9159
NCBI	EA0567	PRJNA315192	SAMN05356591	SRR3742243	267845	Human	NA	2016	SRS1539446	GCA_012747635.1	ESC_HA2667AA_AS	Public Health England			146731	5404309	358	7408
NCBI	EA0568	PRJNA315192	SAMN05356590	SRR3742242	267733	Human	NA	2016	SRS1539445	GCA_012747555.1	ESC_HA2666AA_AS	Public Health England			80833	5515759	355	8085
NCBI	EA0569	PRJNA315192	SAMN05356589	SRR3742241	267734	Human	NA	2016	SRS1539444	GCA_012747715.1	ESC_HA2665AA_AS	Public Health England			173881	5259352	155	4023
NCBI	EA0570	PRJNA315192	SAMN05356588	SRR3742240	267780	Human	NA	2016	SRS1539443	GCA_012747695.1	ESC_HA2664AA_AS	Public Health England			139444	5487681	294	7151
NCBI	EA0571	PRJNA315192	SAMN05356587	SRR3742239	267848	Human	NA	2016	SRS1539441	GCA_012747675.1	ESC_HA2663AA_AS	Public Health England			160614	5295050	196	3461
NCBI	EA0572	PRJNA315192	SAMN05356586	SRR3742238	267794	Human	NA	2016	SRS1539442	GCA_012747735.1	ESC_HA2662AA_AS	Public Health England			117404	5382629	318	7425
NCBI	EA0573	PRJNA315192	SAMN05356545	SRR3742215	267730	Human	NA	2016	SRS1539438	GCA_012747815.1	ESC_HA2661AA_AS	Public Health England			146572	5262234	213	5767
NCBI	EA0574	PRJNA315192	SAMN05356490	SRR3742212	267793	Human	NA	2016	SRS1539436	GCA_012747755.1	ESC_HA2660AA_AS	Public Health England			117804	5390620	345	7670
NCBI	EA0575	PRJNA315192	SAMN05356488	SRR3742210	267795	Human	NA	2016	SRS1539433	GCA_012747875.1	ESC_HA2659AA_AS	Public Health England			113571	5386125	365	7810
NCBI	EA0576	PRJNA315192	SAMN05356487	SRR3742209	267717	Human	NA	2016	SRS1539478	GCA_012747775.1	ESC_HA2658AA_AS	Public Health England			80752	5405789	329	5842
NCBI	EA0577	PRJNA315192	SAMN05356485	SRR3742207	267790	Human	NA	2016	SRS1539476	GCA_012747855.1	ESC_HA2657AA_AS	Public Health England			146818	5398334	307	5291
NCBI	EA0578	PRJNA315192	SAMN05356484	SRR3742206	267729	Human	NA	2016	SRS1539432	GCA_012747795.1	ESC_HA2656AA_AS	Public Health England			148514	5392614	347	7098
NCBI	EA0579	PRJNA315192	SAMN05356483	SRR3742205	267713	Human	NA	2016	SRS1539431	GCA_012747835.1	ESC_HA2655AA_AS	Public Health England			104190	5364881	391	6406
NCBI	EA0580	PRJNA315192	SAMN05356482	SRR3742204	267785	Human	NA	2016	SRS1539430	GCA_012748055.1	ESC_HA2654AA_AS	Public Health England			146652	5353389	304	5041
NCBI	EA0693	PRJNA315192	SAMN05367053	SRR3773976	126162	Human	NA	2015	SRS1548434	GCA_012743315.1	ESC_HA3305AA_AS	Public Health England			114729	5415501	357	11731
NCBI	EA0694	PRJNA315192	SAMN05367052	SRR3773975	147714	Human	NA	2015	SRS1548432	GCA_012743435.1	ESC_HA3304AA_AS	Public Health England			132657	5393461	289	6892
NCBI	EA0695	PRJNA315192	SAMN05367051	SRR3773969	147877	Human	NA	2015	SRS1548431	GCA_012743355.1	ESC_HA3303AA_AS	Public Health England			134881	5343244	292	5701
NCBI	EA0696	PRJNA315192	SAMN05367050	SRR3773951	176306	Human	NA	2015	SRS1548430	GCA_012743395.1	ESC_HA3302AA_AS	Public Health England			133214	5407237	318	7272
NCBI	EA0697	PRJNA315192	SAMN05367049	SRR3773940	180787	Human	NA	2015	SRS1548427	GCA_012743295.1	ESC_HA3301AA_AS	Public Health England			133193	5413224	304	7651
NCBI	EA0698	PRJNA315192	SAMN05367048	SRR3773936	180534	Human	NA	2015	SRS1548425	GCA_012743335.1	ESC_HA3300AA_AS	Public Health England			148770	5394235	281	5736
NCBI	EA0699	PRJNA315192	SAMN05367047	SRR3773897	161043	Human	NA	2015	SRS1548424	GCA_012743375.1	ESC_HA3299AA_AS	Public Health England			133214	5469822	359	7451
NCBI	EA0700	PRJNA315192	SAMN05367046	SRR3773886	176294	Human	NA	2015	SRS1548423	GCA_012746835.1	ESC_HA3298AA_AS	Public Health England			148770	5505720	396	5758
NCBI	EA0701	PRJNA315192	SAMN05367045	SRR3773877	194264	Human	NA	2015	SRS1548422	GCA_012746795.1	ESC_HA3297AA_AS	Public Health England			133214	5500584	315	5907
NCBI	EA0702	PRJNA315192	SAMN05367044	SRR3773876	146059	Human	NA	2015	SRS1548419	GCA_012746775.1	ESC_HA3296AA_AS	Public Health England			105205	5435349	332	8413
NCBI	EA0703	PRJNA315192	SAMN05367043	SRR3773810	178929	Human	NA	2015	SRS1548416	GCA_012743415.1	ESC_HA3295AA_AS	Public Health England			132172	5399673	286	6641
NCBI	EA0704	PRJNA315192	SAMN05367042	SRR3773805	143941	Human	NA	2015	SRS1548413	GCA_012746755.1	ESC_HA3294AA_AS	Public Health England			124339	5531979	313	6717
NCBI	EA0705	PRJNA315192	SAMN05367041	SRR3773795	147720	Human	NA	2015	SRS1548411	GCA_012746815.1	ESC_HA3293AA_AS	Public Health England			146532	5349251	283	6632
NCBI	EA0706	PRJNA315192	SAMN05367040	SRR3773784	166266	Human	NA	2015	SRS1548409	GCA_012746715.1	ESC_HA3292AA_AS	Public Health England			133214	5385728	331	7186
NCBI	EA0707	PRJNA315192	SAMN05367039	SRR3773783	147878	Human	NA	2015	SRS1548408	GCA_012746855.1	ESC_HA3291AA_AS	Public Health England			133984	5348679	292	7156
NCBI	EA0708	PRJNA315192	SAMN05367038	SRR3773779	133225	Human	NA	2015	SRS1548406	GCA_012746895.1	ESC_HA3290AA_AS	Public Health England			146683	5385673	269	7029
NCBI	EA0709	PRJNA315192	SAMN05367037	SRR3773772	179600	Human	NA	2015	SRS1548404	GCA_012746875.1	ESC_HA3289AA_AS	Public Health England			146536	5354603	206	3900
NCBI	EA0710	PRJNA315192	SAMN05367036	SRR3773768	168491	Human	NA	2015	SRS1548401	GCA_012746955.1	ESC_HA3288AA_AS	Public Health England			92501	5491783	324	8818
NCBI	EA0711	PRJNA315192	SAMN05367035	SRR3773746	187585	Human	NA	2015	SRS1548398	GCA_012746975.1	ESC_HA3287AA_AS	Public Health England			114283	5378425	221	6855
NCBI	EA0712	PRJNA315192	SAMN05367034	SRR3773740	126163	Human	NA	2015	SRS1548396	GCA_012746935.1	ESC_HA3286AA_AS	Public Health England			113875	5350120	213	7200
NCBI	EA0713	PRJNA315192	SAMN05367033	SRR3773736	140611	Human	NA	2015	SRS1548395	GCA_012747015.1	ESC_HA3285AA_AS	Public Health England			135267	5423538	314	8793
NCBI	EA0714	PRJNA315192	SAMN05367032	SRR3773579	147721	Human	NA	2015	SRS1548379	GCA_012747075.1	ESC_HA3284AA_AS	Public Health England			141109	5350465	280	4033
NCBI	EA0715	PRJNA315192	SAMN05367031	SRR3773578	155787	Human	NA	2015	SRS1548378	GCA_012747095.1	ESC_HA3283AA_AS	Public Health England			138419	5398756	275	8071
NCBI	EA0716	PRJNA315192	SAMN05367030	SRR3773577	143971	Human	NA	2015	SRS1548377	GCA_012746995.1	ESC_HA3282AA_AS	Public Health England			78351	5429791	240	11888
NCBI	EA0717	PRJNA315192	SAMN05367029	SRR3773576	191887	Human	NA	2015	SRS1548376	GCA_012746915.1	ESC_HA3281AA_AS	Public Health England			101083	5398807	219	6894
NCBI	EA0718	PRJNA315192	SAMN05367028	SRR3773575	152338	Human	NA	2015	SRS1548660	GCA_012747035.1	ESC_HA3280AA_AS	Public Health England			93872	5294232	217	12333
NCBI	EA0719	PRJNA315192	SAMN05367027	SRR3773574	189195	Human	NA	2015	SRS1548375	GCA_012747115.1	ESC_HA3279AA_AS	Public Health England			97888	5390908	229	8699
NCBI	EA0720	PRJNA315192	SAMN05367026	SRR3773573	149346	Human	NA	2015	SRS1548374	GCA_012747055.1	ESC_HA3278AA_AS	Public Health England			67613	5337646	367	17579
NCBI	EA0721	PRJNA315192	SAMN05367025	SRR3773572	191888	Human	NA	2015	SRS1548373	GCA_012747155.1	ESC_HA3277AA_AS	Public Health England			114176	5360399	211	6659
NCBI	EA0722	PRJNA315192	SAMN05367024	SRR3773402	191938	Human	NA	2015	SRS1548363	GCA_012747235.1	ESC_HA3276AA_AS	Public Health England			124343	5395816	347	7888
NCBI	EA0723	PRJNA315192	SAMN05367023	SRR3773392	188378	Human	NA	2015	SRS1548361	GCA_012747295.1	ESC_HA3275AA_AS	Public Health England			124993	5399278	339	11131
NCBI	EA0724	PRJNA315192	SAMN05367022	SRR3773391	184447	Human	NA	2015	SRS1548359	GCA_012747215.1	ESC_HA3274AA_AS	Public Health England			132917	5473775	275	8559
NCBI	EA0725	PRJNA315192	SAMN05367021	SRR3773334	159896	Human	NA	2015	SRS1548358	GCA_012747275.1	ESC_HA3273AA_AS	Public Health England			105784	5451811	357	9917
NCBI	EA0726	PRJNA315192	SAMN05367020	SRR3773333	190641	Human	NA	2015	SRS1548357	GCA_012747195.1	ESC_HA3272AA_AS	Public Health England			117102	5379771	193	5566
NCBI	EA0727	PRJNA315192	SAMN05367019	SRR3773332	163118	Human	NA	2015	SRS1548356	GCA_012747135.1	ESC_HA3271AA_AS	Public Health England			145539	5440314	292	6562
NCBI	EA0728	PRJNA315192	SAMN05367018	SRR3773328	155786	Human	NA	2015	SRS1548353	GCA_012747175.1	ESC_HA3270AA_AS	Public Health England			136437	5380704	203	5531
NCBI	EA0868	PRJNA315192	SAMN05381034	SRR3879441	133234	Human	NA	2015	SRS1557367	GCA_012743055.1	ESC_HA6119AA_AS	Public Health England			134509	5430318	349	7392
NCBI	EA0869	PRJNA315192	SAMN05381033	SRR3879440	133971	Human	NA	2015	SRS1557366	GCA_012743035.1	ESC_HA6118AA_AS	Public Health England			115784	5435307	366	8897
NCBI	EA0870	PRJNA315192	SAMN05381032	SRR3879439	134261	Human	NA	2015	SRS1557365	GCA_012743015.1	ESC_HA6117AA_AS	Public Health England			132691	5362972	209	4399
NCBI	EA0872	PRJNA315192	SAMN05374578	SRR3831925	142241	Human	NA	2015	SRS1554791	GCA_012743115.1	ESC_HA6115AA_AS	Public Health England			124343	5441823	352	7824
NCBI	EA0873	PRJNA315192	SAMN05374577	SRR3831909	135168	Human	NA	2015	SRS1554789	GCA_012743135.1	ESC_HA6114AA_AS	Public Health England			143716	5435586	346	7902
NCBI	EA0874	PRJNA315192	SAMN05374576	SRR3831884	135024	Human	NA	2015	SRS1554788	GCA_012743075.1	ESC_HA6113AA_AS	Public Health England			102524	5438308	392	10921
NCBI	EA0875	PRJNA315192	SAMN05374575	SRR3831863	134260	Human	NA	2015	SRS1554785	GCA_012743095.1	ESC_HA6112AA_AS	Public Health England			120985	5404599	313	7848
NCBI	EA0876	PRJNA315192	SAMN05374574	SRR3831842	135166	Human	NA	2015	SRS1554784	GCA_012743155.1	ESC_HA6111AA_AS	Public Health England			140434	5433550	355	8802
NCBI	EA0877	PRJNA315192	SAMN05374573	SRR3831841	142239	Human	NA	2015	SRS1554782	GCA_012743175.1	ESC_HA6110AA_AS	Public Health England			143717	5433946	331	7529
NCBI	EA0878	PRJNA315192	SAMN05374572	SRR3831840	136735	Human	NA	2015	SRS1554781	GCA_012743215.1	ESC_HA6109AA_AS	Public Health England			102379	5422598	352	13646
NCBI	EA0879	PRJNA315192	SAMN05374571	SRR3831839	136528	Human	NA	2015	SRS1554779	GCA_012743195.1	ESC_HA6108AA_AS	Public Health England			146676	5444723	344	8106
NCBI	EA0880	PRJNA315192	SAMN05374570	SRR3831838	133972	Human	NA	2015	SRS1554778	GCA_012746735.1	ESC_HA6107AA_AS	Public Health England			139142	5417545	332	6072
NCBI	EA0881	PRJNA315192	SAMN05374569	SRR3831837	140719	Human	NA	2015	SRS1554777	GCA_012743255.1	ESC_HA6106AA_AS	Public Health England			146676	5444834	370	5896
NCBI	EA0882	PRJNA315192	SAMN05374568	SRR3831836	140614	Human	NA	2015	SRS1554776	GCA_012743235.1	ESC_HA6105AA_AS	Public Health England			146038	5382427	185	4850
NCBI	EA0883	PRJNA315192	SAMN05374567	SRR3831249	142238	Human	NA	2015	SRS1554743	GCA_012767975.1	ESC_HA6104AA_AS	Public Health England			148550	5459342	350	8781
NCBI	EA0884	PRJNA315192	SAMN05374566	SRR3831248	136529	Human	NA	2015	SRS1554742	GCA_012743245.1	ESC_HA6103AA_AS	Public Health England			142608	5363410	208	6585
NCBI	EA4827	PRJNA315192	SAMN05734400	SRR4181610	154823	Human	NA	2015	SRS1674405	GCA_012743895.1	ESC_IA1298AA_AS	Public Health England			142443	5371372	301	7079
NCBI	EA4828	PRJNA315192	SAMN05734401	SRR4181609	151072	Human	NA	2015	SRS1674404	GCA_012743935.1	ESC_IA1297AA_AS	Public Health England			137432	5386837	283	6545
NCBI	EA4829	PRJNA315192	SAMN05734402	SRR4181608	153139	Human	NA	2015	SRS1674403	GCA_012743875.1	ESC_IA1296AA_AS	Public Health England			160514	5381326	334	6746
NCBI	EA4830	PRJNA315192	SAMN05734398	SRR4181602	159891	Human	NA	2015	SRS1674397	GCA_012741815.1	ESC_IA1295AA_AS	Public Health England			76520	5410617	348	15355
NCBI	EA4831	PRJNA315192	SAMN05734391	SRR4181598	149440	Human	NA	2015	SRS1674393	GCA_012743555.1	ESC_IA1294AA_AS	Public Health England			64607	5261999	287	17163
NCBI	EA4833	PRJNA315192	SAMN05734380	SRR4181594	152422	Human	NA	2015	SRS1674389	GCA_012743955.1	ESC_IA1292AA_AS	Public Health England			80700	5496454	417	11832
NCBI	EA4835	PRJNA315192	SAMN05734384	SRR4181590	155800	Human	NA	2015	SRS1674385	GCA_012743835.1	ESC_IA1290AA_AS	Public Health England			184545	5336724	185	4152
NCBI	EA4836	PRJNA315192	SAMN05734385	SRR4181589	159863	Human	NA	2015	SRS1674384	GCA_012744055.1	ESC_IA1289AA_AS	Public Health England			52402	5410543	342	13852
NCBI	EA4838	PRJNA315192	SAMN05734376	SRR4181582	159854	Human	NA	2014	SRS1674379	GCA_012744015.1	ESC_IA1287AA_AS	Public Health England			108479	5359016	309	10694
NCBI	EA4839	PRJNA315192	SAMN05734378	SRR4181577	157254	Human	NA	2015	SRS1674376	GCA_012743995.1	ESC_IA1286AA_AS	Public Health England			144201	5380720	318	5377
NCBI	EA4840	PRJNA315192	SAMN05734373	SRR4181571	163211	Human	NA	2015	SRS1674370	GCA_012743975.1	ESC_IA1285AA_AS	Public Health England			146503	5463742	280	7011
NCBI	EA4841	PRJNA315192	SAMN05734374	SRR4181570	155795	Human	NA	2015	SRS1674369	GCA_012744075.1	ESC_IA1284AA_AS	Public Health England			141943	5362527	239	4900
NCBI	EA4842	PRJNA315192	SAMN05734358	SRR4181569	158912	Human	NA	2015	SRS1674368	GCA_012744035.1	ESC_IA1283AA_AS	Public Health England			125134	5382064	287	8381
NCBI	EA4847	PRJNA315192	SAMN05734366	SRR4181561	153148	Human	NA	2015	SRS1674360	GCA_012734795.1	ESC_UA5532AA_AS	Public Health England			173405	5370704	357	69418
NCBI	EA4848	PRJNA315192	SAMN05734348	SRR4181558	158900	Human	NA	2015	SRS1674357	GCA_012734915.1	ESC_IA1277AA_AS	Public Health England			133913	5388818	281	5940
NCBI	EA4849	PRJNA315192	SAMN05734352	SRR4181551	152622	Human	NA	2012	SRS1674352	GCA_012734835.1	ESC_EB8683AA_AS	Public Health England	Cowley et al., 2018		31043	4943532	351	40145
NCBI	EA4850	PRJNA315192	SAMN05734353	SRR4181550	152350	Human	NA	2015	SRS1674351	GCA_012735015.1	ESC_IA1275AA_AS	Public Health England			130215	5248964	131	4297
NCBI	EA4851	PRJNA315192	SAMN05734354	SRR4181549	155799	Human	NA	2015	SRS1674350	GCA_012734995.1	ESC_IA1274AA_AS	Public Health England			148944	5375322	246	6168
NCBI	EA4852	PRJNA315192	SAMN05734355	SRR4181548	153150	Human	NA	2015	SRS1674349	GCA_012734895.1	ESC_IA1273AA_AS	Public Health England			146704	5452512	216	5655
NCBI	EA4853	PRJNA315192	SAMN05734356	SRR4181544	161044	Human	NA	2015	SRS1674283	GCA_012734975.1	ESC_IA1272AA_AS	Public Health England			160648	5405959	305	5203
NCBI	EA4854	PRJNA315192	SAMN05734357	SRR4181543	161047	Human	NA	2015	SRS1674282	GCA_012735065.1	ESC_IA1271AA_AS	Public Health England			101444	4994794	135	1677
NCBI	EA4856	PRJNA315192	SAMN05734339	SRR4181538	155794	Human	NA	2015	SRS1674254	GCA_012734935.1	ESC_IA1269AA_AS	Public Health England			92090	5436489	449	9305
NCBI	EA4857	PRJNA315192	SAMN05734341	SRR4181536	154820	Human	NA	2015	SRS1674252	GCA_012735095.1	ESC_IA1268AA_AS	Public Health England			92114	5397210	270	5251
NCBI	EA4858	PRJNA315192	SAMN05734343	SRR4181533	155802	Human	NA	2015	SRS1674145	GCA_012735055.1	ESC_IA1267AA_AS	Public Health England			197897	5328946	157	3613
NCBI	EA4860	PRJNA315192	SAMN05734278	SRR4181530	163212	Human	NA	2015	SRS1674109	GCA_012735035.1	ESC_IA1265AA_AS	Public Health England			133210	5395832	282	7201
NCBI	EA4861	PRJNA315192	SAMN05734279	SRR4181529	152431	Human	NA	2015	SRS1674108	GCA_012734735.1	ESC_IA1264AA_AS	Public Health England			104376	5405138	166	8164
NCBI	EA4862	PRJNA315192	SAMN05734280	SRR4181528	159897	Human	NA	2015	SRS1674105	GCA_012734755.1	ESC_IA1263AA_AS	Public Health England			99411	5293015	282	11297
NCBI	EA4864	PRJNA315192	SAMN05734282	SRR4181526	150964	Human	NA	2015	SRS1674106	GCA_012734855.1	ESC_IA1261AA_AS	Public Health England			59732	5519518	425	15961
NCBI	EA4865	PRJNA315192	SAMN05734283	SRR4181525	163209	Human	NA	2015	SRS1674103	GCA_012734695.1	ESC_IA1260AA_AS	Public Health England			146872	5384442	291	6322
NCBI	EA4866	PRJNA315192	SAMN05734285	SRR4181523	154807	Human	NA	2015	SRS1674078	GCA_012734715.1	ESC_IA1259AA_AS	Public Health England			97899	5343972	239	11917
NCBI	EA4867	PRJNA315192	SAMN05734286	SRR4181522	161927	Human	NA	2015	SRS1674077	GCA_012734875.1	ESC_IA1258AA_AS	Public Health England			109535	5408402	214	10805
NCBI	EA4868	PRJNA315192	SAMN05734291	SRR4181517	154808	Human	NA	2015	SRS1674046	GCA_012734955.1	ESC_IA1257AA_AS	Public Health England			84908	5404669	401	16579
NCBI	EA4869	PRJNA315192	SAMN05734292	SRR4181516	157214	Human	NA	2015	SRS1674270	GCA_012734775.1	ESC_IA1256AA_AS	Public Health England			150089	5373974	324	8556
NCBI	EA4871	PRJNA315192	SAMN05734295	SRR4181513	149201	Human	NA	2015	SRS1674265	GCA_012743695.1	ESC_IA1254AA_AS	Public Health England			79492	5283624	230	13729
NCBI	EA4872	PRJNA315192	SAMN05734296	SRR4181512	159855	Human	NA	2014	SRS1674264	GCA_012743615.1	ESC_IA1253AA_AS	Public Health England			118417	5398920	322	13605
NCBI	EA4873	PRJNA315192	SAMN05734298	SRR4181510	159875	Human	NA	2015	SRS1674261	GCA_012743735.1	ESC_IA1252AA_AS	Public Health England			136773	5046193	213	6384
NCBI	EA4874	PRJNA315192	SAMN05734299	SRR4181509	163208	Human	NA	2015	SRS1674260	GCA_012743755.1	ESC_IA1251AA_AS	Public Health England			152644	5376268	205	3550
NCBI	EA4878	PRJNA315192	SAMN05734304	SRR4181504	159853	Human	NA	2014	SRS1674348	GCA_012743775.1	ESC_IA1247AA_AS	Public Health England			100570	5345365	295	11073
NCBI	EA4880	PRJNA315192	SAMN05734306	SRR4181497	153142	Human	NA	2015	SRS1674267	GCA_012744175.1	ESC_IA1245AA_AS	Public Health England			148550	5452096	331	8208
NCBI	EA4881	PRJNA315192	SAMN05734310	SRR4181493	151034	Human	NA	2015	SRS1674255	GCA_012744215.1	ESC_IA1244AA_AS	Public Health England			112481	5155938	283	6653
NCBI	EA4882	PRJNA315192	SAMN05734311	GCA_009762515	152661	Human	NA	2014	SRS1674250	GCA_009762515.1	ESC_LB2199AA_AS	Public Health England			4883800	5199422	3	0
NCBI	EA4884	PRJNA315192	SAMN05734314	SRR4181489	152631	Human	NA	2013	SRS1674231	GCA_012744155.1	ESC_IA1241AA_AS	Public Health England			110694	5094729	140	11376
NCBI	EA4886	PRJNA315192	SAMN05734318	SRR4181485	155724	Human	NA	2015	SRS1674027	GCA_012741775.1	ESC_IA1239AA_AS	Public Health England			90369	5152721	247	7253
NCBI	EA4887	PRJNA315192	SAMN05734319	SRR4181484	152340	Human	NA	2015	SRS1674225	GCA_012741835.1	ESC_IA1238AA_AS	Public Health England			119941	5222285	195	8449
NCBI	EA4888	PRJNA315192	SAMN05734322	SRR4181481	155803	Human	NA	2015	SRS1674024	GCA_012741735.1	ESC_IA1237AA_AS	Public Health England			145519	5422701	189	5221
NCBI	EA4889	PRJNA315192	SAMN05734323	SRR4181480	146047	Human	NA	2015	SRS1674023	GCA_012743715.1	ESC_IA1236AA_AS	Public Health England			89259	5580957	463	9633
NCBI	EA4890	PRJNA315192	SAMN05734324	SRR4181479	149414	Human	NA	2015	SRS1674022	GCA_012743655.1	ESC_IA1235AA_AS	Public Health England			124344	5299828	264	9111
NCBI	EA4891	PRJNA315192	SAMN05734325	SRR4181478	163216	Human	NA	2015	SRS1674021	GCA_012741795.1	ESC_IA1234AA_AS	Public Health England			160520	5326451	180	3633
NCBI	EA4893	PRJNA315192	SAMN05734327	SRR4181476	155801	Human	NA	2015	SRS1674019	GCA_012743675.1	ESC_IA1232AA_AS	Public Health England			166650	5383501	198	5221
NCBI	EA4894	PRJNA315192	SAMN05734328	SRR4181475	152595	Human	NA	2008	SRS1674018	GCA_012744135.1	ESC_IA1231AA_AS	Public Health England	Cowley et al., 2018		48845	4967142	304	15326
NCBI	EA4895	PRJNA315192	SAMN05734329	SRR4181471	146062	Human	NA	2015	SRS1674218	GCA_012741975.1	ESC_IA1230AA_AS	Public Health England			176337	5366806	301	6307
NCBI	EA4896	PRJNA315192	SAMN05734330	SRR4181470	142492	Human	NA	2015	SRS1674216	GCA_012741875.1	ESC_IA1229AA_AS	Public Health England			133131	5287527	248	4120
NCBI	EA4897	PRJNA315192	SAMN05734331	SRR4181469	143962	Human	NA	2015	SRS1674215	GCA_012741915.1	ESC_IA1228AA_AS	Public Health England			160552	5368829	305	8951
NCBI	EA4898	PRJNA315192	SAMN05734332	SRR4181468	152666	Human	NA	2014	SRS1674214	GCA_012742955.1	ESC_IA1227AA_AS	Public Health England	Cowley et al., 2018		32855	4936705	334	12842
NCBI	EA4900	PRJNA315192	SAMN05734334	SRR4181466	159876	Human	NA	2015	SRS1674217	GCA_012742975.1	ESC_IA1225AA_AS	Public Health England			129336	5503384	324	10758
NCBI	EA4901	PRJNA315192	SAMN05734255	SRR4181461	142677	Human	NA	2015	SRS1674208	GCA_012741755.1	ESC_IA1224AA_AS	Public Health England			147488	5301657	281	6242
NCBI	EA4903	PRJNA315192	SAMN05734257	SRR4181448	151076	Human	NA	2015	SRS1674192	GCA_012741855.1	ESC_IA1222AA_AS	Public Health England			92214	5380556	333	6450
NCBI	EA4904	PRJNA315192	SAMN05734258	SRR4181443	163210	Human	NA	2015	SRS1674158	GCA_012741895.1	ESC_IA1221AA_AS	Public Health England			160774	5347894	205	5828
NCBI	EA4907	PRJNA315192	SAMN05734263	SRR4181432	147717	Human	NA	2015	SRS1674117	GCA_012741535.1	ESC_IA1218AA_AS	Public Health England			168691	5311211	205	4136
NCBI	EA4908	PRJNA315192	SAMN05734264	SRR4181403	149377	Human	NA	2015	SRS1674087	GCA_012741635.1	ESC_IA1217AA_AS	Public Health England			80522	5507678	261	16958
NCBI	EA4910	PRJNA315192	SAMN05734267	SRR4181400	143513	Human	NA	2015	SRS1674312	GCA_012741675.1	ESC_IA1215AA_AS	Public Health England			93763	5353139	326	17008
NCBI	EA4911	PRJNA315192	SAMN05734269	SRR4181362	147816	Human	NA	2015	SRS1674237	GCA_012741615.1	ESC_IA1214AA_AS	Public Health England			88661	5141223	291	4675
NCBI	EA4912	PRJNA315192	SAMN05734270	SRR4181345	143514	Human	NA	2015	SRS1674041	GCA_012741595.1	ESC_IA1213AA_AS	Public Health England			61458	5306157	275	19999
NCBI	EA4913	PRJNA315192	SAMN05734272	SRR4181343	147734	Human	NA	2015	SRS1674038	GCA_012741655.1	ESC_IA1212AA_AS	Public Health England			135443	5305625	209	3884
NCBI	EA4914	PRJNA315192	SAMN05734051	SRR4181328	143515	Human	NA	2015	SRS1674042	GCA_012743515.1	ESC_IA1211AA_AS	Public Health England			155855	5398947	293	8458
NCBI	EA4915	PRJNA315192	SAMN05734052	SRR4181327	147716	Human	NA	2015	SRS1674031	GCA_012741695.1	ESC_IA1210AA_AS	Public Health England			160685	5422147	184	3202
NCBI	EA4916	PRJNA315192	SAMN05734053	SRR4181326	147718	Human	NA	2015	SRS1674025	GCA_012743855.1	ESC_IA1209AA_AS	Public Health England			168940	5368234	173	2902
NCBI	EA4917	PRJNA315192	SAMN05734054	SRR4181064	146063	Human	NA	2015	SRS1674014	GCA_012743795.1	ESC_IA1208AA_AS	Public Health England			130627	5314988	208	8211
NCBI	EA4918	PRJNA315192	SAMN05734049	SRR4180990	143940	Human	NA	2015	SRS1673946	GCA_012743815.1	ESC_IA1207AA_AS	Public Health England			117610	5344217	299	12972
NCBI	EA4919	PRJNA315192	SAMN05734048	SRR4180902	142679	Human	NA	2015	SRS1673916	GCA_012741715.1	ESC_IA1206AA_AS	Public Health England			123525	5319337	275	6628
NCBI	EA4920	PRJNA315192	SAMN05734037	SRR4180901	147733	Human	NA	2015	SRS1673914	GCA_012743915.1	ESC_IA1205AA_AS	Public Health England			138987	5451348	191	3760
NCBI	EA4922	PRJNA315192	SAMN05734041	SRR4180897	142464	Human	NA	2015	SRS1673911	GCA_012742255.1	ESC_IA1203AA_AS	Public Health England			163062	5570525	232	8955
NCBI	EA4923	PRJNA315192	SAMN05734043	SRR4180895	143938	Human	NA	2015	SRS1673909	GCA_012742155.1	ESC_IA1202AA_AS	Public Health England			121349	5357479	312	9287
NCBI	EA4924	PRJNA315192	SAMN05734044	SRR4180894	147735	Human	NA	2015	SRS1673908	GCA_012743575.1	ESC_IA1201AA_AS	Public Health England			157770	5356492	275	7242
NCBI	EA4925	PRJNA315192	SAMN05734045	SRR4180893	147806	Human	NA	2015	SRS1673907	GCA_012742135.1	ESC_IA1200AA_AS	Public Health England			147536	5330738	313	6606
NCBI	EA4926	PRJNA315192	SAMN05734035	SRR4180890	147814	Human	NA	2015	SRS1673904	GCA_012741995.1	ESC_IA1199AA_AS	Public Health England			88546	5295310	234	6472
NCBI	EA4927	PRJNA315192	SAMN05734036	SRR4180889	147822	Human	NA	2015	SRS1673903	GCA_012744115.1	ESC_IA1198AA_AS	Public Health England			92848	5166246	276	3938
NCBI	EA4928	PRJNA315192	SAMN05734032	SRR4180843	146174	Human	NA	2015	SRS1673857	GCA_012742905.1	ESC_IA1197AA_AS	Public Health England			176794	5367370	311	6672
NCBI	EA4930	PRJNA315192	SAMN05734025	SRR4180837	143975	Human	NA	2015	SRS1673851	GCA_012741935.1	ESC_IA1195AA_AS	Public Health England			133012	5402418	199	8318
NCBI	EA4931	PRJNA315192	SAMN05734026	SRR4180836	142680	Human	NA	2015	SRS1673850	GCA_012742275.1	ESC_IA1194AA_AS	Public Health England			92309	5284306	295	12629
NCBI	EA4932	PRJNA315192	SAMN05734027	SRR4180831	147742	Human	NA	2015	SRS1673848	GCA_012742115.1	ESC_IA1193AA_AS	Public Health England			146454	5267742	208	3793
NCBI	EA4935	PRJNA315192	SAMN05734015	SRR4180824	146061	Human	NA	2015	SRS1673841	GCA_012743455.1	ESC_IA1190AA_AS	Public Health England			145451	5325748	275	8162
NCBI	EA4936	PRJNA315192	SAMN05734007	SRR4180816	146044	Human	NA	2015	SRS1673835	GCA_012742395.1	ESC_IA1189AA_AS	Public Health England			160514	5372027	320	8014
NCBI	EA4938	PRJNA315192	SAMN05734010	SRR4180813	147739	Human	NA	2015	SRS1673832	GCA_012742235.1	ESC_IA1187AA_AS	Public Health England			124130	5385274	188	4641
NCBI	EA4940	PRJNA315192	SAMN05734001	SRR4180807	146050	Human	NA	2015	SRS1673828	GCA_012742315.1	ESC_IA1185AA_AS	Public Health England			79127	5442302	446	11549
NCBI	EA4941	PRJNA315192	SAMN05734003	SRR4180730	143966	Human	NA	2015	SRS1673826	GCA_012742355.1	ESC_IA1184AA_AS	Public Health England			160498	5362350	289	7954
NCBI	EA4942	PRJNA315192	SAMN05734005	SRR4180641	142678	Human	NA	2015	SRS1673824	GCA_012742295.1	ESC_IA1183AA_AS	Public Health England			118612	5368977	278	5957
NCBI	EA4943	PRJNA315192	SAMN05733993	SRR4180549	143968	Human	NA	2015	SRS1673822	GCA_012742995.1	ESC_IA1182AA_AS	Public Health England			109237	5457740	338	11877
NCBI	EA4944	PRJNA315192	SAMN05733998	SRR4180309	147741	Human	NA	2015	SRS1673817	GCA_012742435.1	ESC_IA1181AA_AS	Public Health England			144765	5480720	322	7106
NCBI	EA4945	PRJNA315192	SAMN05733985	SRR4180231	147744	Human	NA	2015	SRS1673815	GCA_012742375.1	ESC_IA1180AA_AS	Public Health England			135684	5508894	298	7179
NCBI	EA4946	PRJNA315192	SAMN05733986	SRR4180212	147813	Human	NA	2015	SRS1673814	GCA_012742535.1	ESC_IA1179AA_AS	Public Health England			140253	5386884	306	8619
NCBI	EA4947	PRJNA315192	SAMN05733987	SRR4180191	147823	Human	NA	2015	SRS1673813	GCA_012742455.1	ESC_IA1178AA_AS	Public Health England			97569	5393196	311	5512
NCBI	EA4949	PRJNA315192	SAMN05733990	SRR4180107	147745	Human	NA	2015	SRS1673810	GCA_012742495.1	ESC_IA1176AA_AS	Public Health England			134879	5484114	205	3844
NCBI	EA4952	PRJNA315192	SAMN05733979	SRR4179920	143945	Human	NA	2015	SRS1673805	GCA_012742515.1	ESC_IA1173AA_AS	Public Health England			123151	5441536	141	5511
NCBI	EA4953	PRJNA315192	SAMN05733982	SRR4179807	146175	Human	NA	2015	SRS1673802	GCA_012742475.1	ESC_IA1172AA_AS	Public Health England			132639	5362541	311	11126
NCBI	EA4955	PRJNA315192	SAMN05733984	SRR4179733	143939	Human	NA	2015	SRS1673800	GCA_012742565.1	ESC_IA1170AA_AS	Public Health England			157770	5327958	268	6781
NCBI	EA4956	PRJNA315192	SAMN05733970	SRR4179479	143937	Human	NA	2015	SRS1673799	GCA_012742035.1	ESC_IA1169AA_AS	Public Health England			82646	5351726	216	12319
NCBI	EA4957	PRJNA315192	SAMN05733971	SRR4179428	143523	Human	NA	2015	SRS1673798	GCA_012743595.1	ESC_IA1168AA_AS	Public Health England			115765	5355447	263	12021
NCBI	EA4958	PRJNA315192	SAMN05733973	SRR4179335	143969	Human	NA	2015	SRS1673796	GCA_012742655.1	ESC_IA1167AA_AS	Public Health England			64258	5352202	360	18393
NCBI	EA4959	PRJNA315192	SAMN05733974	SRR4179297	147729	Human	NA	2015	SRS1673794	GCA_012742095.1	ESC_IA1166AA_AS	Public Health England			139090	5366997	199	4736
NCBI	EA4960	PRJNA315192	SAMN05733975	SRR4179266	143970	Human	NA	2015	SRS1673795	GCA_012741955.1	ESC_IA1165AA_AS	Public Health England			124187	5380926	192	8249
NCBI	EA4961	PRJNA315192	SAMN05733976	SRR4179257	143936	Human	NA	2015	SRS1673793	GCA_012743635.1	ESC_IA1164AA_AS	Public Health England			91592	5311284	286	14516
NCBI	EA4962	PRJNA315192	SAMN05733958	SRR4179250	143963	Human	NA	2015	SRS1673792	GCA_012742055.1	ESC_IA1163AA_AS	Public Health England			114036	5321754	303	7371
NCBI	EA4964	PRJNA315192	SAMN05733961	SRR4179124	147732	Human	NA	2015	SRS1673789	GCA_012742335.1	ESC_IA1161AA_AS	Public Health England			146552	5431622	180	3979
NCBI	EA4965	PRJNA315192	SAMN05733962	SRR4179081	142526	Human	NA	2015	SRS1673788	GCA_012742145.1	ESC_IA1160AA_AS	Public Health England			162335	5404038	180	8112
NCBI	EA4966	PRJNA315192	SAMN05733966	SRR4178851	147746	Human	NA	2015	SRS1673783	GCA_012742195.1	ESC_IA1159AA_AS	Public Health England			145382	5361051	313	6400
NCBI	EA4967	PRJNA315192	SAMN05733967	SRR4178797	143967	Human	NA	2015	SRS1673782	GCA_012743475.1	ESC_IA1158AA_AS	Public Health England			146624	5420541	222	7451
NCBI	EA4968	PRJNA315192	SAMN05733968	SRR4178753	143942	Human	NA	2015	SRS1673781	GCA_012742615.1	ESC_IA1157AA_AS	Public Health England			129358	5362311	310	9884
NCBI	EA4969	PRJNA315192	SAMN05733942	SRR4178669	143961	Human	NA	2015	SRS1673779	GCA_012742555.1	ESC_IA1156AA_AS	Public Health England			115015	5287647	228	7634
NCBI	EA4970	PRJNA315192	SAMN05733944	SRR4178505	147731	Human	NA	2015	SRS1673776	GCA_012742635.1	ESC_IA1155AA_AS	Public Health England			157770	5394042	200	4689
NCBI	EA4971	PRJNA315192	SAMN05733948	SRR4178353	147809	Human	NA	2015	SRS1673772	GCA_012742715.1	ESC_IA1154AA_AS	Public Health England			146460	5456693	271	6186
NCBI	EA4972	PRJNA315192	SAMN05733949	SRR4178330	146173	Human	NA	2015	SRS1673771	GCA_012742665.1	ESC_IA1153AA_AS	Public Health England			124328	5323482	252	10393
NCBI	EA4973	PRJNA315192	SAMN05733950	SRR4178298	147817	Human	NA	2015	SRS1673770	GCA_012742735.1	ESC_IA1152AA_AS	Public Health England			168161	5453126	145	3795
NCBI	EA4974	PRJNA315192	SAMN05733951	SRR4178271	143972	Human	NA	2015	SRS1673769	GCA_012742595.1	ESC_IA1151AA_AS	Public Health England			133228	5309307	201	9268
NCBI	EA4975	PRJNA315192	SAMN05733934	SRR4177579	142543	Human	NA	2015	SRS1673767	GCA_012742695.1	ESC_IA1150AA_AS	Public Health England			146663	5423226	185	5609
NCBI	EA4976	PRJNA315192	SAMN05733927	SRR4177438	143504	Human	NA	2015	SRS1673765	GCA_012742775.1	ESC_IA1149AA_AS	Public Health England			146603	5361910	298	9241
NCBI	EA4977	PRJNA315192	SAMN05733928	SRR4177437	143507	Human	NA	2015	SRS1673764	GCA_012742835.1	ESC_IA1148AA_AS	Public Health England			83447	5393270	330	8975
NCBI	EA4978	PRJNA315192	SAMN05733929	SRR4177387	143965	Human	NA	2015	SRS1673762	GCA_012742805.1	ESC_IA1147AA_AS	Public Health England			146709	5373818	302	6560
NCBI	EA4979	PRJNA315192	SAMN05733930	SRR4177166	147715	Human	NA	2015	SRS1673761	GCA_012742755.1	ESC_IA1146AA_AS	Public Health England			138997	5310812	190	4985
NCBI	EA4981	PRJNA315192	SAMN05733932	SRR4177017	143529	Human	NA	2015	SRS1673647	GCA_012734815.1	ESC_IA1144AA_AS	Public Health England			182954	5449565	238	6215
NCBI	EA4982	PRJNA315192	SAMN05733933	SRR4177016	142541	Human	NA	2015	SRS1673518	GCA_012742795.1	ESC_IA1143AA_AS	Public Health England			158034	5339931	180	5208
NCBI	EA4983	PRJNA315192	SAMN05733921	SRR4177003	147736	Human	NA	2015	SRS1673344	GCA_012742855.1	ESC_IA1142AA_AS	Public Health England			133370	5370699	280	5819
NCBI	EA4984	PRJNA315192	SAMN05733922	SRR4177002	143976	Human	NA	2015	SRS1673343	GCA_012795715.1	ESC_IA1141AA_AS	Public Health England			97995	5360334	319	11598
NCBI	EA4985	PRJNA315192	SAMN05733925	SRR4176996	143943	Human	NA	2015	SRS1673340	GCA_012742875.1	ESC_IA1140AA_AS	Public Health England			133595	5389802	282	5971
NCBI	EA4988	PRJNA315192	SAMN05733911	SRR4176992	143516	Human	NA	2015	SRS1673336	GCA_012742935.1	ESC_IA1137AA_AS	Public Health England			114062	5394620	214	10614
NCBI	EA4989	PRJNA315192	SAMN05733912	SRR4176991	147818	Human	NA	2015	SRS1673335	GCA_012742895.1	ESC_IA1136AA_AS	Public Health England			91229	5110074	242	5351
NCBI	EA4991	PRJNA315192	SAMN05733919	SRR4176979	146043	Human	NA	2015	SRS1673327	GCA_012741575.1	ESC_IA1134AA_AS	Public Health England			146565	5330032	274	6101
NCBI	EA4992	PRJNA315192	SAMN05733902	SRR4176978	146055	Human	NA	2015	SRS1673326	GCA_012743535.1	ESC_IA1133AA_AS	Public Health England			92440	5257875	230	9427
NCBI	EA4993	PRJNA315192	SAMN05733904	SRR4176976	143493	Human	NA	2015	SRS1673324	GCA_012743485.1	ESC_IA1132AA_AS	Public Health England			73591	5375436	284	12460
NCBI	EA4994	PRJNA315192	SAMN05733905	SRR4176975	143974	Human	NA	2015	SRS1673323	GCA_012744095.1	ESC_IA1131AA_AS	Public Health England			146559	5032165	106	4693
NCBI	EA4995	PRJNA315192	SAMN05733907	SRR4176973	143530	Human	NA	2015	SRS1673321	GCA_012742215.1	ESC_IA1130AA_AS	Public Health England			160497	5314761	213	4562
NCBI	EA4996	PRJNA315192	SAMN05733908	SRR4176972	147747	Human	NA	2015	SRS1673320	GCA_012742075.1	ESC_IA1129AA_AS	Public Health England			139201	5313741	207	3640
NCBI	EA4997	PRJNA315192	SAMN05733805	SRR4176951	143511	Human	NA	2015	SRS1673313	GCA_012742015.1	ESC_IA1128AA_AS	Public Health England			111389	5444701	270	11826
NCBI	EA5244	PRJNA315192	SAMN05750680	SRR4192081	203972	Human	NA	2016	SRS1678009	GCA_012733935.1	ESC_IA1504AA_AS	Public Health England			183636	4961269	133	3872
NCBI	EA5245	PRJNA315192	SAMN05750682	SRR4192079	205715	Human	NA	2016	SRS1678007	GCA_012733735.1	ESC_IA1503AA_AS	Public Health England			149670	5434017	236	12370
NCBI	EA5246	PRJNA315192	SAMN05750683	SRR4192078	196381	Human	NA	2015	SRS1678006	GCA_012733835.1	ESC_IA1502AA_AS	Public Health England			103534	4922515	121	4992
NCBI	EA5254	PRJNA315192	SAMN05735442	SRR4184863	181079	Human	NA	2015	SRS1674922	GCA_012734655.1	ESC_IA1494AA_AS	Public Health England			204382	5066951	149	2430
NCBI	EA5255	PRJNA315192	SAMN05735444	SRR4184861	186580	Human	NA	2015	SRS1674920	GCA_012734615.1	ESC_IA1493AA_AS	Public Health England			79079	5367931	292	4794
NCBI	EA5256	PRJNA315192	SAMN05735433	SRR4184858	183736	Human	NA	2015	SRS1674918	GCA_012734675.1	ESC_IA1492AA_AS	Public Health England			103339	5008833	124	2267
NCBI	EA5257	PRJNA315192	SAMN05735434	SRR4184857	182045	Human	NA	2015	SRS1674917	GCA_012734635.1	ESC_IA1491AA_AS	Public Health England			146713	5284539	232	5841
NCBI	EA5259	PRJNA315192	SAMN05735436	SRR4184855	183621	Human	NA	2015	SRS1674915	GCA_012734055.1	ESC_IA1489AA_AS	Public Health England			141717	5355058	293	5254
NCBI	EA5260	PRJNA315192	SAMN05735438	SRR4184853	186526	Human	NA	2015	SRS1674913	GCA_012734035.1	ESC_IA1488AA_AS	Public Health England			152039	5126297	128	5184
NCBI	EA5262	PRJNA315192	SAMN05735426	SRR4184850	187564	Human	NA	2015	SRS1674910	GCA_012733875.1	ESC_IA1486AA_AS	Public Health England			145471	5511054	263	8277
NCBI	EA5263	PRJNA315192	SAMN05735427	SRR4184849	186531	Human	NA	2015	SRS1674909	GCA_012733855.1	ESC_IA1485AA_AS	Public Health England			93766	4982476	236	3726
NCBI	EA5264	PRJNA315192	SAMN05735428	SRR4184848	181090	Human	NA	2015	SRS1674908	GCA_012733995.1	ESC_IA1484AA_AS	Public Health England			157772	5463158	301	5961
NCBI	EA5265	PRJNA315192	SAMN05735429	SRR4184847	181951	Human	NA	2015	SRS1674907	GCA_012734015.1	ESC_IA1483AA_AS	Public Health England			81712	5590122	393	8728
NCBI	EA5266	PRJNA315192	SAMN05735430	SRR4184846	183745	Human	NA	2015	SRS1674906	GCA_012733955.1	ESC_IA1482AA_AS	Public Health England			146541	5502429	200	4319
NCBI	EA5267	PRJNA315192	SAMN05735432	SRR4184844	188341	Human	NA	2015	SRS1674904	GCA_012733815.1	ESC_IA1481AA_AS	Public Health England			88511	4885776	226	2801
NCBI	EA5268	PRJNA315192	SAMN05735422	SRR4184841	182126	Human	NA	2015	SRS1674901	GCA_012733895.1	ESC_IA1480AA_AS	Public Health England			140484	5791359	371	9396
NCBI	EA5269	PRJNA315192	SAMN05735423	SRR4184840	184394	Human	NA	2015	SRS1674900	GCA_012733975.1	ESC_IA1479AA_AS	Public Health England			132704	5410975	314	8170
NCBI	EA5270	PRJNA315192	SAMN05735416	SRR4184837	186579	Human	NA	2015	SRS1674897	GCA_012734095.1	ESC_IA1478AA_AS	Public Health England			99001	5258815	298	5123
NCBI	EA5271	PRJNA315192	SAMN05735418	SRR4184835	180533	Human	NA	2015	SRS1674895	GCA_012734105.1	ESC_IA1477AA_AS	Public Health England			117409	5278777	241	4178
NCBI	EA5272	PRJNA315192	SAMN05735419	SRR4184834	182172	Human	NA	2015	SRS1674894	GCA_012734075.1	ESC_IA1476AA_AS	Public Health England			146713	5353596	249	4945
NCBI	EA5273	PRJNA315192	SAMN05735409	SRR4184832	188344	Human	NA	2015	SRS1674893	GCA_012733515.1	ESC_IA1475AA_AS	Public Health England			154649	4928941	125	2574
NCBI	EA5274	PRJNA315192	SAMN05735410	SRR4184831	182815	Human	NA	2015	SRS1674892	GCA_012733915.1	ESC_IA1474AA_AS	Public Health England			158034	5538282	281	8070
NCBI	EA5275	PRJNA315192	SAMN05735412	SRR4184829	181975	Human	NA	2015	SRS1674890	GCA_012733795.1	ESC_IA1473AA_AS	Public Health England			152086	5389298	230	5091
NCBI	EA5277	PRJNA315192	SAMN05735415	SRR4184825	185864	Human	NA	2015	SRS1674886	GCA_012733655.1	ESC_IA1471AA_AS	Public Health England			146853	5395736	249	5648
NCBI	EA5278	PRJNA315192	SAMN05735354	SRR4184819	181950	Human	NA	2015	SRS1674882	GCA_012733535.1	ESC_IA1470AA_AS	Public Health England			87764	5360059	262	7021
NCBI	EA5279	PRJNA315192	SAMN05735356	SRR4184817	184449	Human	NA	2015	SRS1674880	GCA_012733555.1	ESC_IA1469AA_AS	Public Health England			137105	5312914	188	5312
NCBI	EA5280	PRJNA315192	SAMN05735357	SRR4184814	182814	Human	NA	2015	SRS1674878	GCA_012733615.1	ESC_IA1468AA_AS	Public Health England			146847	5446607	311	7315
NCBI	EA5281	PRJNA315192	SAMN05735348	SRR4184812	184391	Human	NA	2015	SRS1674877	GCA_012733775.1	ESC_IA1467AA_AS	Public Health England			133560	5398307	266	7506
NCBI	EA5282	PRJNA315192	SAMN05735349	SRR4184811	187470	Human	NA	2015	SRS1674876	GCA_012733575.1	ESC_IA1466AA_AS	Public Health England			115136	5289709	186	3741
NCBI	EA5283	PRJNA315192	SAMN05735351	SRR4184809	182811	Human	NA	2015	SRS1674874	GCA_012734235.1	ESC_IA1465AA_AS	Public Health England			81712	5565990	436	10141
NCBI	EA5284	PRJNA315192	SAMN05735352	SRR4184808	190629	Human	NA	2013	SRS1674873	GCA_012734215.1	ESC_IA1464AA_AS	Public Health England			124310	5455702	205	6852
NCBI	EA5285	PRJNA315192	SAMN05735347	SRR4184801	183712	Human	NA	2015	SRS1674868	GCA_012733595.1	ESC_IA1463AA_AS	Public Health England			147479	5256150	161	3668
NCBI	EA5286	PRJNA315192	SAMN05735342	SRR4184787	189201	Human	NA	2015	SRS1674860	GCA_012734195.1	ESC_IA1462AA_AS	Public Health England			112773	5226009	168	5165
NCBI	EA5287	PRJNA315192	SAMN05735330	SRR4184777	184455	Human	NA	2015	SRS1674853	GCA_012734255.1	ESC_IA1461AA_AS	Public Health England			132924	5372244	185	7791
NCBI	EA5288	PRJNA315192	SAMN05735322	SRR4184775	188167	Human	NA	2015	SRS1674849	GCA_012734335.1	ESC_IA1460AA_AS	Public Health England			238618	4890814	111	2745
NCBI	EA5290	PRJNA315192	SAMN05735316	SRR4184755	184451	Human	NA	2015	SRS1674844	GCA_012734135.1	ESC_IA1458AA_AS	Public Health England			135847	5325216	179	6483
NCBI	EA5291	PRJNA315192	SAMN05735314	SRR4184752	190631	Human	NA	2013	SRS1674841	GCA_012734175.1	ESC_IA1457AA_AS	Public Health England			130027	5406086	179	7706
NCBI	EA5292	PRJNA315192	SAMN05735303	SRR4184741	186588	Human	NA	2015	SRS1674832	GCA_012734155.1	ESC_IA1456AA_AS	Public Health England			166174	5398832	180	4827
NCBI	EA5293	PRJNA315192	SAMN05735304	SRR4184740	187554	Human	NA	2015	SRS1674831	GCA_012734275.1	ESC_IA1455AA_AS	Public Health England			114668	4687066	137	3207
NCBI	EA5294	PRJNA315192	SAMN05735307	SRR4184735	183705	Human	NA	2015	SRS1674826	GCA_012734475.1	ESC_IA1454AA_AS	Public Health England			226855	5261655	115	3240
NCBI	EA5295	PRJNA315192	SAMN05735293	SRR4184729	184454	Human	NA	2015	SRS1674822	GCA_012734435.1	ESC_IA1453AA_AS	Public Health England			129881	5355443	269	7433
NCBI	EA5296	PRJNA315192	SAMN05735295	SRR4184727	185920	Human	NA	2015	SRS1674821	GCA_012734355.1	ESC_IA1452AA_AS	Public Health England			130399	5787864	223	4748
NCBI	EA5297	PRJNA315192	SAMN05735288	SRR4184720	190633	Human	NA	2013	SRS1674816	GCA_012734415.1	ESC_IA1451AA_AS	Public Health England			148770	5416256	178	5672
NCBI	EA5298	PRJNA315192	SAMN05735289	SRR4184719	187588	Human	NA	2015	SRS1674815	GCA_012734375.1	ESC_IA1450AA_AS	Public Health England			233899	5085577	103	4074
NCBI	EA5299	PRJNA315192	SAMN05735286	SRR4184715	185854	Human	NA	2015	SRS1674813	GCA_012734385.1	ESC_IA1449AA_AS	Public Health England			268873	5103644	70	2017
NCBI	EA5300	PRJNA315192	SAMN05735282	SRR4184713	190584	Human	NA	2015	SRS1674812	GCA_012734315.1	ESC_IA1448AA_AS	Public Health England			135967	5051713	151	3415
NCBI	EA5301	PRJNA315192	SAMN05735278	SRR4184704	182129	Human	NA	2015	SRS1674806	GCA_012734295.1	ESC_IA1447AA_AS	Public Health England			199500	5256221	146	4993
NCBI	EA5302	PRJNA315192	SAMN05735279	SRR4184701	185405	Human	NA	2015	SRS1674804	GCA_012734455.1	ESC_IA1446AA_AS	Public Health England			144816	5291665	185	4619
NCBI	EA5303	PRJNA315192	SAMN05735280	SRR4184700	187571	Human	NA	2015	SRS1674803	GCA_012734485.1	ESC_IA1445AA_AS	Public Health England			187279	5305194	101	3323
NCBI	EA5304	PRJNA315192	SAMN05735276	SRR4184697	182813	Human	NA	2015	SRS1674801	GCA_012734515.1	ESC_IA1444AA_AS	Public Health England			100676	5515575	233	8166
NCBI	EA5305	PRJNA315192	SAMN05735277	SRR4184696	184452	Human	NA	2015	SRS1674800	GCA_012734535.1	ESC_IA1443AA_AS	Public Health England			146718	5376070	246	7175
NCBI	EA5306	PRJNA315192	SAMN05734399	SRR4181607	149202	Human	NA	2015	SRS1674402	GCA_012734555.1	ESC_IA1442AA_AS	Public Health England			133377	5363856	318	9960
NCBI	EA5307	PRJNA315192	SAMN05734394	SRR4181606	159895	Human	NA	2015	SRS1674401	GCA_012734575.1	ESC_IA1441AA_AS	Public Health England			133144	5425660	268	9677
NCBI	EA5310	PRJNA315192	SAMN05734371	SRR4181573	155785	Human	NA	2015	SRS1674373	GCA_012734595.1	ESC_IA1438AA_AS	Public Health England			124312	5404980	286	7948
NCBI	EA5408	PRJNA315192	SAMN05750871	SRR4195792	196368	Human	NA	2015	SRS1678427	GCA_012732915.1	ESC_IA1678AA_AS	Public Health England			143026	5320695	258	5361
NCBI	EA5409	PRJNA315192	SAMN05750869	SRR4195788	207515	Human	NA	2016	SRS1678424	GCA_012732935.1	ESC_IA1677AA_AS	Public Health England			133449	5374116	312	7307
NCBI	EA5410	PRJNA315192	SAMN05750861	SRR4195782	197080	Human	NA	2015	SRS1678418	GCA_012732875.1	ESC_IA1676AA_AS	Public Health England			168987	4908700	173	2633
NCBI	EA5411	PRJNA315192	SAMN05750858	SRR4195778	197079	Human	NA	2015	SRS1678414	GCA_012732895.1	ESC_IA1675AA_AS	Public Health England			147034	5282023	250	5503
NCBI	EA5412	PRJNA315192	SAMN05750850	SRR4195776	206711	Human	NA	2016	SRS1678412	GCA_012732975.1	ESC_IA1674AA_AS	Public Health England			133199	5371191	262	5504
NCBI	EA5413	PRJNA315192	SAMN05750851	SRR4195775	193409	Human	NA	2015	SRS1678411	GCA_012732945.1	ESC_IA1673AA_AS	Public Health England			145517	5573857	305	5657
NCBI	EA5414	PRJNA315192	SAMN05750852	SRR4195774	207519	Human	NA	2016	SRS1678410	GCA_012733035.1	ESC_UA5535AA_AS	Public Health England			94144	5312717	335	52869
NCBI	EA5415	PRJNA315192	SAMN05750848	SRR4195770	207520	Human	NA	2016	SRS1678406	GCA_012733075.1	ESC_IA1671AA_AS	Public Health England			80508	5003422	328	3977
NCBI	EA5417	PRJNA315192	SAMN05750845	SRR4195765	191936	Human	NA	2015	SRS1678401	GCA_012733015.1	ESC_IA1669AA_AS	Public Health England			146597	5469980	205	3505
NCBI	EA5419	PRJNA315192	SAMN05750838	SRR4195749	201531	Human	NA	2015	SRS1678385	GCA_012733155.1	ESC_IA1667AA_AS	Public Health England			141097	5354947	260	5406
NCBI	EA5420	PRJNA315192	SAMN05750829	SRR4195743	196384	Human	NA	2015	SRS1678379	GCA_012732985.1	ESC_IA1666AA_AS	Public Health England			169785	5628521	204	4876
NCBI	EA5421	PRJNA315192	SAMN05750826	SRR4195736	197066	Human	NA	2015	SRS1678372	GCA_012733055.1	ESC_IA1665AA_AS	Public Health England			110031	5574888	272	4354
NCBI	EA5422	PRJNA315192	SAMN05750816	SRR4195734	195706	Human	NA	2015	SRS1678370	GCA_012733115.1	ESC_IA1664AA_AS	Public Health England			93343	5503600	349	8000
NCBI	EA5423	PRJNA315192	SAMN05750819	SRR4195732	207516	Human	NA	2016	SRS1678368	GCA_012733135.1	ESC_IA1663AA_AS	Public Health England			70134	5102175	349	4960
NCBI	EA5426	PRJNA315192	SAMN05750804	SRR4195719	207521	Human	NA	2016	SRS1678357	GCA_012733175.1	ESC_IA1660AA_AS	Public Health England			100796	5098649	194	5444
NCBI	EA5428	PRJNA315192	SAMN05750799	SRR4195716	202267	Human	NA	2015	SRS1678354	GCA_012733195.1	ESC_IA1658AA_AS	Public Health England			143698	5296209	187	5357
NCBI	EA5429	PRJNA315192	SAMN05750800	SRR4195715	199809	Human	NA	2015	SRS1678352	GCA_012732855.1	ESC_IA1657AA_AS	Public Health England			99457	5598337	258	5333
NCBI	EA5430	PRJNA315192	SAMN05750792	SRR4195714	196380	Human	NA	2015	SRS1678353	GCA_012732835.1	ESC_IA1656AA_AS	Public Health England			101325	5244593	194	5304
NCBI	EA5432	PRJNA315192	SAMN05750795	SRR4195711	193377	Human	NA	2015	SRS1678349	GCA_012733095.1	ESC_IA1654AA_AS	Public Health England			145518	5454123	175	2867
NCBI	EA5433	PRJNA315192	SAMN05750796	SRR4195710	197069	Human	NA	2015	SRS1678348	GCA_012732795.1	ESC_IA1653AA_AS	Public Health England			156598	5624471	354	6991
NCBI	EA5434	PRJNA315192	SAMN05750785	SRR4195642	204445	Human	NA	2016	SRS1678280	GCA_012732815.1	ESC_IA1652AA_AS	Public Health England			146457	5397929	192	5819
NCBI	EA5436	PRJNA315192	SAMN05750776	SRR4195631	192915	Human	NA	2015	SRS1678271	GCA_012733295.1	ESC_IA1650AA_AS	Public Health England			132598	5335802	182	6197
NCBI	EA5437	PRJNA315192	SAMN05750773	SRR4195622	193410	Human	NA	2015	SRS1678262	GCA_012733415.1	ESC_IA1649AA_AS	Public Health England			153699	5119815	138	2820
NCBI	EA5438	PRJNA315192	SAMN05750774	SRR4195621	195613	Human	NA	2015	SRS1678261	GCA_012733255.1	ESC_IA1648AA_AS	Public Health England			133948	5447624	281	5893
NCBI	EA5439	PRJNA315192	SAMN05750760	SRR4195486	202242	Human	NA	2015	SRS1678141	GCA_012733235.1	ESC_IA1647AA_AS	Public Health England			148550	5399597	270	5652
NCBI	EA5440	PRJNA315192	SAMN05750759	SRR4195481	207518	Human	NA	2016	SRS1678137	GCA_012733355.1	ESC_IA1646AA_AS	Public Health England			147515	5520388	311	7406
NCBI	EA5441	PRJNA315192	SAMN05750752	SRR4195476	196378	Human	NA	2015	SRS1678132	GCA_012733275.1	ESC_IA1645AA_AS	Public Health England			148172	5021412	207	6275
NCBI	EA5442	PRJNA315192	SAMN05750749	SRR4195473	207510	Human	NA	2016	SRS1678128	GCA_012733215.1	ESC_IA1644AA_AS	Public Health England			131789	5658389	306	7088
NCBI	EA5443	PRJNA315192	SAMN05750747	SRR4195471	207513	Human	NA	2016	SRS1678127	GCA_012733435.1	ESC_IA1643AA_AS	Public Health England			149262	5468297	309	8101
NCBI	EA5444	PRJNA315192	SAMN05750745	SRR4194373	201529	Human	NA	2015	SRS1678123	GCA_012733365.1	ESC_IA1642AA_AS	Public Health England			134076	5353407	346	5710
NCBI	EA5445	PRJNA315192	SAMN05750746	SRR4194337	197067	Human	NA	2015	SRS1678122	GCA_012733495.1	ESC_IA1641AA_AS	Public Health England			152195	5466119	256	4524
NCBI	EA5446	PRJNA315192	SAMN05750742	SRR4194029	207525	Human	NA	2016	SRS1678120	GCA_012589785.1	ESC_IA1640AA_AS	Public Health England			146458	5406847	287	4294
NCBI	EA5447	PRJNA315192	SAMN05750740	SRR4193853	196385	Human	NA	2015	SRS1678117	GCA_012733315.1	ESC_IA1639AA_AS	Public Health England			126084	5486430	156	3918
NCBI	EA5448	PRJNA315192	SAMN05750727	SRR4193361	200637	Human	NA	2015	SRS1678108	GCA_012733395.1	ESC_IA1638AA_AS	Public Health England			159592	5444258	311	5332
NCBI	EA5450	PRJNA315192	SAMN05750721	SRR4192479	194238	Human	NA	2015	SRS1678072	GCA_012733335.1	ESC_IA1636AA_AS	Public Health England			96995	5319904	210	4791
NCBI	EA5451	PRJNA315192	SAMN05750722	SRR4192440	197068	Human	NA	2015	SRS1678071	GCA_012733455.1	ESC_IA1635AA_AS	Public Health England			59683	5075926	221	4657
NCBI	EA5452	PRJNA315192	SAMN05750718	SRR4192137	194190	Human	NA	2015	SRS1678063	GCA_012733475.1	ESC_IA1634AA_AS	Public Health England			134240	5184094	281	7534
NCBI	EA5455	PRJNA315192	SAMN05750705	SRR4192114	199810	Human	NA	2015	SRS1678041	GCA_012733635.1	ESC_IA1631AA_AS	Public Health England			131039	5384169	249	6932
NCBI	EA5456	PRJNA315192	SAMN05750700	SRR4192112	191932	Human	NA	2015	SRS1678039	GCA_012733695.1	ESC_IA1630AA_AS	Public Health England			180429	4689406	71	1709
NCBI	EA5457	PRJNA315192	SAMN05750701	SRR4192111	195789	Human	NA	2015	SRS1678038	GCA_012733715.1	ESC_IA1629AA_AS	Public Health England			137281	5513041	308	8810
NCBI	EA5458	PRJNA315192	SAMN05750697	SRR4192102	200635	Human	NA	2015	SRS1678030	GCA_012733675.1	ESC_IA1628AA_AS	Public Health England			132567	5489144	329	7731
NCBI	EA5459	PRJNA315192	SAMN05750693	SRR4192097	195801	Human	NA	2015	SRS1678025	GCA_012733755.1	ESC_IA1627AA_AS	Public Health England			146452	5330965	181	4930
NCBI	EA8396	PRJNA230969	SAMN05605305	SRR4340510	MOD1-EC1931	Cattle	Faeces	NA	SRS1725358	GCF_002457965.1	ESC_IA6445AA_AS	FDA Center for Food Safety and Applied Nutrition			91320	5225506	325	5891
NCBI	EA8397	PRJNA230969	SAMN05607335	SRR4340509	MOD1-EC1746	Cattle	Faeces	NA	SRS1725357	GCF_002459415.1	ESC_IA6444AA_AS	FDA Center for Food Safety and Applied Nutrition			89546	5373240	363	8931
NCBI	EA8435	PRJNA230969	SAMN05607401	SRR4340474	MOD1-EC1636	Sus scrofa	Faeces	NA	SRS1725319	GCF_002460785.1	ESC_IA7097AA_AS	FDA Center for Food Safety and Applied Nutrition			84197	5674116	329	5439
NCBI	FA0345	PRJNA315192	SAMN05966899	SRR4788377	301866	Human	NA	2016	SRS1775174	GCA_012570405.1	ESC_JA4868AA_AS	Public Health England			94391	5648712	416	4624
NCBI	FA0346	PRJNA315192	SAMN05966900	SRR4788376	272465	Human	NA	2016	SRS1775173	GCA_012570265.1	ESC_JA4867AA_AS	Public Health England			141880	5357833	330	7026
NCBI	FA0347	PRJNA315192	SAMN05966896	SRR4788375	282683	NA	NA	2015	SRS1775172	GCA_012570305.1	ESC_JA4866AA_AS	Public Health England			148546	5297989	252	3365
NCBI	FA0348	PRJNA315192	SAMN05966901	SRR4788372	305175	Human	NA	2016	SRS1775169	GCA_012570825.1	ESC_JA4865AA_AS	Public Health England			133230	5332396	277	3574
NCBI	FA0349	PRJNA315192	SAMN05966893	SRR4788370	275770	Human	NA	2016	SRS1775167	GCA_012569985.1	ESC_JA4864AA_AS	Public Health England			160770	5334634	292	6110
NCBI	FA0350	PRJNA315192	SAMN05966885	SRR4788367	253383	Human	NA	2016	SRS1775164	GCA_012570885.1	ESC_JA4863AA_AS	Public Health England			105753	5536883	350	13125
NCBI	FA0351	PRJNA315192	SAMN05966895	SRR4788364	271320	Human	NA	2016	SRS1775161	GCA_012570945.1	ESC_JA4862AA_AS	Public Health England			109504	5282762	227	5322
NCBI	FA0352	PRJNA315192	SAMN05966883	SRR4788363	265268	Human	NA	2016	SRS1775160	GCA_012570185.1	ESC_JA4861AA_AS	Public Health England			123538	5542454	440	5242
NCBI	FA0353	PRJNA315192	SAMN05966889	SRR4788362	287716	Human	NA	2016	SRS1775159	GCA_012570985.1	ESC_JA4860AA_AS	Public Health England			124774	5346453	285	4963
NCBI	FA0354	PRJNA315192	SAMN05966884	SRR4788361	270113	Human	NA	2016	SRS1775158	GCA_012571005.1	ESC_JA4859AA_AS	Public Health England			142594	5368030	340	4890
NCBI	FA0356	PRJNA315192	SAMN05966881	SRR4788356	282716	NA	NA	2008	SRS1775153	GCA_012570905.1	ESC_JA4857AA_AS	Public Health England			148844	5315093	268	4646
NCBI	FA0358	PRJNA315192	SAMN05966882	SRR4788353	288912	Human	NA	2016	SRS1775150	GCA_012571045.1	ESC_JA4855AA_AS	Public Health England			148546	5412726	312	5923
NCBI	FA0359	PRJNA315192	SAMN05966879	SRR4788352	310174	Human	NA	2016	SRS1775148	GCA_012571025.1	ESC_JA4854AA_AS	Public Health England			92229	5473882	298	5156
NCBI	FA0360	PRJNA315192	SAMN05966878	SRR4788349	286768	Human	NA	2016	SRS1775146	GCA_012571085.1	ESC_JA4853AA_AS	Public Health England			182985	5391816	294	5549
NCBI	FA0361	PRJNA315192	SAMN05966875	SRR4788345	275932	Human	NA	2016	SRS1775143	GCA_012571175.1	ESC_JA4852AA_AS	Public Health England			141792	5366479	324	6788
NCBI	FA0362	PRJNA315192	SAMN05966861	SRR4788342	260426	Human	NA	2016	SRS1775140	GCA_012571155.1	ESC_JA4851AA_AS	Public Health England			187255	5433814	286	5610
NCBI	FA0363	PRJNA315192	SAMN05966863	SRR4788339	295015	Human	NA	2016	SRS1775136	GCA_012571105.1	ESC_JA4850AA_AS	Public Health England			82919	5029459	197	3338
NCBI	FA0364	PRJNA315192	SAMN05966866	SRR4788336	271308	Human	NA	2016	SRS1775133	GCA_012571125.1	ESC_JA4849AA_AS	Public Health England			183355	5280695	199	4954
NCBI	FA0365	PRJNA315192	SAMN05966856	SRR4788335	289639	Human	NA	2016	SRS1775131	GCA_012571165.1	ESC_JA4848AA_AS	Public Health England			154133	5101803	157	2479
NCBI	FA0366	PRJNA315192	SAMN05966855	SRR4788334	142530	Human	NA	2015	SRS1775132	GCA_012571245.1	ESC_JA4847AA_AS	Public Health England			124077	5428883	252	6638
NCBI	FA0367	PRJNA315192	SAMN05966849	SRR4788332	169595	Human	NA	2015	SRS1775129	GCA_012571225.1	ESC_JA4846AA_AS	Public Health England			122609	5310637	185	6323
NCBI	FA0368	PRJNA315192	SAMN05966845	SRR4788331	270081	Human	NA	2016	SRS1775128	GCA_012571265.1	ESC_JA4845AA_AS	Public Health England			160763	5298653	209	4443
NCBI	FA0369	PRJNA315192	SAMN05966846	SRR4788330	288763	Human	NA	2016	SRS1775127	GCA_012571275.1	ESC_JA4844AA_AS	Public Health England			133435	5393319	298	7650
NCBI	FA0370	PRJNA315192	SAMN05966857	SRR4788329	261915	Human	NA	2016	SRS1775126	GCA_012571325.1	ESC_JA4843AA_AS	Public Health England			148766	5354091	314	5030
NCBI	FA0371	PRJNA315192	SAMN05966859	SRR4788328	142477	NA	NA	2015	SRS1775125	GCA_012571355.1	ESC_JA4842AA_AS	Public Health England			157445	5342311	214	11742
NCBI	FA0372	PRJNA315192	SAMN05966851	SRR4788324	280647	Human	NA	2016	SRS1775121	GCA_012571415.1	ESC_JA4841AA_AS	Public Health England			133413	5438823	319	6662
NCBI	FA0373	PRJNA315192	SAMN05966850	SRR4788323	299384	Human	NA	2016	SRS1775120	GCA_012571445.1	ESC_JA4840AA_AS	Public Health England			132611	5468312	327	7389
NCBI	FA0374	PRJNA315192	SAMN05966841	SRR4788322	259269	Human	NA	2016	SRS1775119	GCA_012571405.1	ESC_JA4839AA_AS	Public Health England			78191	4988131	253	4885
NCBI	FA0375	PRJNA315192	SAMN05966838	SRR4788321	177419	Human	NA	2015	SRS1775118	GCA_012571465.1	ESC_JA4838AA_AS	Public Health England			176369	4644256	107	7733
NCBI	FA0377	PRJNA315192	SAMN05966852	SRR4788316	288760	Human	NA	2016	SRS1775113	GCA_012571385.1	ESC_JA4836AA_AS	Public Health England			162086	5366309	261	6756
NCBI	FA0378	PRJNA315192	SAMN05966844	SRR4788313	264125	Human	NA	2016	SRS1775110	GCA_012571505.1	ESC_JA4835AA_AS	Public Health England			160883	5333878	292	5102
NCBI	FA0379	PRJNA315192	SAMN05966827	SRR4788311	310022	Environment	NA	2016	SRS1775108	GCA_012571065.1	ESC_JA4834AA_AS	Public Health England			119430	4870447	164	2868
NCBI	FA0380	PRJNA315192	SAMN05966826	SRR4788310	280357	Human	NA	2016	SRS1775107	GCA_012570555.1	ESC_JA4833AA_AS	Public Health England			196273	5122366	135	1297
NCBI	FA0381	PRJNA315192	SAMN05966843	SRR4788309	306504	Human	NA	2016	SRS1775106	GCA_012570155.1	ESC_JA4832AA_AS	Public Health England			133095	5368059	321	10001
NCBI	FA0382	PRJNA315192	SAMN05966828	SRR4788306	286778	Human	NA	2016	SRS1775103	GCA_012571305.1	ESC_JA4831AA_AS	Public Health England			90418	5117542	192	4156
NCBI	FA0383	PRJNA315192	SAMN05966829	SRR4788304	146170	Human	NA	2015	SRS1775101	GCA_012570385.1	ESC_JA4830AA_AS	Public Health England			100525	5370304	341	12266
NCBI	FA0384	PRJNA315192	SAMN05966833	SRR4788303	302900	Human	NA	2016	SRS1775100	GCA_012570805.1	ESC_JA4829AA_AS	Public Health England			110800	5017212	182	3656
NCBI	FA0385	PRJNA315192	SAMN05966819	SRR4788300	264023	Human	NA	2016	SRS1775097	GCA_012571755.1	ESC_JA4828AA_AS	Public Health England			133984	5470382	311	5993
NCBI	FA0386	PRJNA315192	SAMN05966822	SRR4788299	280293	Human	NA	2016	SRS1775096	GCA_012571705.1	ESC_JA4827AA_AS	Public Health England			126983	5149432	197	3251
NCBI	FA0387	PRJNA315192	SAMN05966834	SRR4788298	279506	Human	NA	2016	SRS1775095	GCA_012571745.1	ESC_JA4826AA_AS	Public Health England			214351	5111395	153	3590
NCBI	FA0388	PRJNA315192	SAMN05966835	SRR4788297	289692	Human	NA	2016	SRS1775094	GCA_012571845.1	ESC_JA4825AA_AS	Public Health England			133068	5312076	260	5023
NCBI	FA0389	PRJNA315192	SAMN05966812	SRR4788293	299898	Human	NA	2016	SRS1775090	GCA_012571885.1	ESC_JA4824AA_AS	Public Health England			111656	5225391	264	5792
NCBI	FA0390	PRJNA315192	SAMN05966811	SRR4788292	176396	Human	NA	2015	SRS1775089	GCA_012572005.1	ESC_JA4823AA_AS	Public Health England			184498	5329935	242	7511
NCBI	FA0392	PRJNA315192	SAMN05966813	SRR4788289	166315	Animal	NA	2015	SRS1775087	GCA_012571925.1	ESC_JA4821AA_AS	Public Health England			84343	4927660	199	2164
NCBI	FA0393	PRJNA315192	SAMN05966805	SRR4788285	173764	Human	NA	2015	SRS1775083	GCA_012571905.1	ESC_JA4820AA_AS	Public Health England			93393	5274950	278	10194
NCBI	FA0394	PRJNA315192	SAMN05966804	SRR4788280	270023	Human	NA	2016	SRS1775078	GCA_012572125.1	ESC_JA4819AA_AS	Public Health England			91899	5338519	253	4676
NCBI	FA0395	PRJNA315192	SAMN05966789	SRR4788279	287769	Human	NA	2016	SRS1775077	GCA_012571965.1	ESC_JA4818AA_AS	Public Health England			146673	5416885	298	6269
NCBI	FA0396	PRJNA315192	SAMN05966807	SRR4788278	181101	NA	NA	2015	SRS1775076	GCA_012572065.1	ESC_JA4817AA_AS	Public Health England			116066	5424235	149	2675
NCBI	FA0397	PRJNA315192	SAMN05966798	SRR4788276	253365	Human	NA	2016	SRS1775074	GCA_012574405.1	ESC_JA4816AA_AS	Public Health England			118182	5570685	413	10093
NCBI	FA0398	PRJNA315192	SAMN05966790	SRR4788275	175554	Human	NA	2015	SRS1775073	GCA_012572035.1	ESC_JA4815AA_AS	Public Health England			146571	5342791	179	4871
NCBI	FA0399	PRJNA315192	SAMN05966808	SRR4788273	142479	Food	NA	2015	SRS1775070	GCA_012571985.1	ESC_JA4814AA_AS	Public Health England			132614	5403207	310	5244
NCBI	FA0400	PRJNA315192	SAMN05966796	SRR4788272	278646	Human	NA	2016	SRS1775071	GCA_012572145.1	ESC_JA4813AA_AS	Public Health England			183341	4927131	120	2503
NCBI	FA0401	PRJNA315192	SAMN05966799	SRR4788270	292994	Human	NA	2016	SRS1775067	GCA_012574365.1	ESC_JA4812AA_AS	Public Health England			95653	5104770	173	2630
NCBI	FA0402	PRJNA315192	SAMN05966780	SRR4788267	300668	Human	NA	2016	SRS1775065	GCA_012572105.1	ESC_JA4811AA_AS	Public Health England			146664	5366630	279	4686
NCBI	FA0403	PRJNA315192	SAMN05966777	SRR4788266	286699	Human	NA	2016	SRS1775064	GCA_012572185.1	ESC_JA4810AA_AS	Public Health England			117386	5333533	282	5896
NCBI	FA0404	PRJNA315192	SAMN05966781	SRR4788265	304403	Human	NA	2016	SRS1775063	GCA_012571945.1	ESC_JA4809AA_AS	Public Health England			160632	5381429	299	5178
NCBI	FA0405	PRJNA315192	SAMN05966778	SRR4788264	273509	Human	NA	2016	SRS1775062	GCA_012572085.1	ESC_JA4808AA_AS	Public Health England			133113	5451768	295	6757
NCBI	FA0406	PRJNA315192	SAMN05966767	SRR4788257	310003	Human	NA	2016	SRS1775056	GCA_012572245.1	ESC_JA4807AA_AS	Public Health England			189347	5477294	277	5408
NCBI	FA0407	PRJNA315192	SAMN05966784	SRR4788256	279564	Human	NA	2016	SRS1775055	GCA_012572305.1	ESC_JA4806AA_AS	Public Health England			152698	4751817	126	2301
NCBI	FA0408	PRJNA315192	SAMN05966787	SRR4788255	149438	Human	NA	2015	SRS1775054	GCA_012572365.1	ESC_JA4805AA_AS	Public Health England			117303	4847450	108	8901
NCBI	FA0409	PRJNA315192	SAMN05966786	SRR4788252	271048	Human	NA	2016	SRS1775051	GCA_012572345.1	ESC_JA4804AA_AS	Public Health England			146731	5368662	332	4754
NCBI	FA0410	PRJNA315192	SAMN05966759	SRR4788251	256088	Human	NA	2016	SRS1775050	GCA_012571865.1	ESC_JA4803AA_AS	Public Health England			37619	4927153	376	5377
NCBI	FA0411	PRJNA315192	SAMN05966773	SRR4788250	260061	Human	NA	2016	SRS1775049	GCA_012572285.1	ESC_JA4802AA_AS	Public Health England			146536	5337173	192	4360
NCBI	FA0412	PRJNA315192	SAMN05966761	SRR4788249	254607	NA	NA	2016	SRS1775048	GCA_012572225.1	ESC_JA4801AA_AS	Public Health England			133907	5347284	310	6267
NCBI	FA0413	PRJNA315192	SAMN05966756	SRR4788246	306503	Human	NA	2016	SRS1775045	GCA_012571525.1	ESC_JA4800AA_AS	Public Health England			132325	5161719	245	5959
NCBI	FA0414	PRJNA315192	SAMN05966770	SRR4788244	166364	Human	NA	2015	SRS1775042	GCA_012572315.1	ESC_JA4799AA_AS	Public Health England			143297	5436055	270	6526
NCBI	FA0415	PRJNA315192	SAMN05966757	SRR4788243	254618	Human	NA	2016	SRS1775043	GCA_012572625.1	ESC_JA4798AA_AS	Public Health England			91222	5175253	236	4466
NCBI	FA0416	PRJNA315192	SAMN05966758	SRR4788241	267792	Human	NA	2016	SRS1775040	GCA_012571725.1	ESC_JA4797AA_AS	Public Health England			40681	5305472	378	5027
NCBI	FA0417	PRJNA315192	SAMN05966774	SRR4788239	163217	Human	NA	2015	SRS1775038	GCA_012571815.1	ESC_JA4796AA_AS	Public Health England			117317	5247751	181	6264
NCBI	FA0418	PRJNA315192	SAMN05966771	SRR4788237	260179	Human	NA	2016	SRS1775036	GCA_012571565.1	ESC_JA4795AA_AS	Public Health England			135377	5326894	201	8695
NCBI	FA0419	PRJNA315192	SAMN05966752	SRR4788236	278617	Human	NA	2016	SRS1775035	GCA_012574565.1	ESC_JA4794AA_AS	Public Health England			156924	5433235	180	3958
NCBI	FA0420	PRJNA315192	SAMN05966753	SRR4788235	222379	Human	NA	2016	SRS1775034	GCA_012574625.1	ESC_JA4793AA_AS	Public Health England			146559	5330778	190	4846
NCBI	FA0421	PRJNA315192	SAMN05966754	SRR4788234	310021	Environment	NA	2016	SRS1775033	GCA_012574585.1	ESC_JA4792AA_AS	Public Health England			173385	4848128	114	2475
NCBI	FA0422	PRJNA315192	SAMN05966751	SRR4788233	254617	Human	NA	2016	SRS1775032	GCA_012574785.1	ESC_JA4791AA_AS	Public Health England			106792	4988247	141	2771
NCBI	FA0423	PRJNA315192	SAMN05966764	SRR4788231	293019	Human	NA	2016	SRS1775030	GCA_012572165.1	ESC_JA4790AA_AS	Public Health England			160536	5376099	297	7080
NCBI	FA0424	PRJNA315192	SAMN05966730	SRR4788229	273522	Human	NA	2016	SRS1775029	GCA_012572685.1	ESC_JA4789AA_AS	Public Health England			141862	5418043	321	8493
NCBI	FA0425	PRJNA315192	SAMN05966722	SRR4788226	179811	NA	NA	2015	SRS1775026	GCA_012572705.1	ESC_JA4788AA_AS	Public Health England			102666	5522619	164	2875
NCBI	FA0426	PRJNA315192	SAMN05966721	SRR4788224	307189	Human	NA	2016	SRS1775025	GCA_012572725.1	ESC_JA4787AA_AS	Public Health England			123707	5257393	261	4137
NCBI	FA0427	PRJNA315192	SAMN05966733	SRR4788221	285905	Human	NA	2016	SRS1775021	GCA_012572745.1	ESC_JA4786AA_AS	Public Health England			181744	5361355	290	7877
NCBI	FA0428	PRJNA315192	SAMN05966727	SRR4788217	282455	Human	NA	2016	SRS1775016	GCA_012572795.1	ESC_JA4785AA_AS	Public Health England			175799	5126583	143	2474
NCBI	FA0429	PRJNA315192	SAMN05966715	SRR4788215	288955	Human	NA	2016	SRS1775017	GCA_012572755.1	ESC_JA4784AA_AS	Public Health England			133667	5435511	327	4884
NCBI	FA0430	PRJNA315192	SAMN05966728	SRR4788214	307496	Human	NA	2016	SRS1775014	GCA_012572785.1	ESC_JA4783AA_AS	Public Health England			133214	5487883	299	5158
NCBI	FA0431	PRJNA315192	SAMN05966712	SRR4788213	291805	Human	NA	2016	SRS1775013	GCA_012572825.1	ESC_JA4782AA_AS	Public Health England			45785	5278279	468	8661
NCBI	FA0432	PRJNA315192	SAMN05966713	SRR4788211	175560	Human	NA	2015	SRS1775011	GCA_012572845.1	ESC_JA4781AA_AS	Public Health England			146569	5356046	315	7484
NCBI	FA0433	PRJNA315192	SAMN05966708	SRR4788210	175557	Human	NA	2015	SRS1775010	GCA_012574665.1	ESC_JA4780AA_AS	Public Health England			116441	5349765	339	8835
NCBI	FA0434	PRJNA315192	SAMN05966718	SRR4788209	177458	Human	NA	2015	SRS1775009	GCA_012572865.1	ESC_JA4779AA_AS	Public Health England			87402	5266392	227	6330
NCBI	FA0435	PRJNA315192	SAMN05966706	SRR4788204	278036	Human	NA	2013	SRS1775004	GCA_012574805.1	ESC_JA4778AA_AS	Public Health England			145538	5317986	285	6425
NCBI	FA0436	PRJNA315192	SAMN05966716	SRR4788203	257420	Human	NA	2016	SRS1775003	GCA_012572985.1	ESC_JA4777AA_AS	Public Health England			142342	5229629	184	5445
NCBI	FA0437	PRJNA315192	SAMN05966711	SRR4788202	296624	Human	NA	2016	SRS1775002	GCA_012574745.1	ESC_JA4776AA_AS	Public Health England			124405	5323221	289	4183
NCBI	FA0438	PRJNA315192	SAMN05966696	SRR4788201	146056	Human	NA	2015	SRS1775001	GCA_012572885.1	ESC_JA4775AA_AS	Public Health England			68653	5270552	332	13933
NCBI	FA0439	PRJNA315192	SAMN05966698	SRR4788199	223545	Food	NA	2016	SRS1775000	GCA_012572935.1	ESC_JA4774AA_AS	Public Health England			146731	5320158	291	5850
NCBI	FA0440	PRJNA315192	SAMN05966700	SRR4788195	298906	Human	NA	2016	SRS1774996	GCA_012572905.1	ESC_JA4773AA_AS	Public Health England			136999	5333712	271	8075
NCBI	FA0443	PRJNA315192	SAMN05966688	SRR4788186	272413	Human	NA	2016	SRS1774989	GCA_012572195.1	ESC_JA4770AA_AS	Public Health England			156233	5274585	218	8098
NCBI	FA0444	PRJNA315192	SAMN05966689	SRR4788185	172296	Animal	NA	2015	SRS1774988	GCA_004262005.2	ESC_JA4769AA_AS	Public Health England			61801	5012218	329	11127
NCBI	FA0445	PRJNA315192	SAMN05966680	SRR4788179	302908	Human	NA	2016	SRS1774982	GCA_012572445.1	ESC_JA4768AA_AS	Public Health England			260477	5370413	214	3854
NCBI	FA0446	PRJNA315192	SAMN05966692	SRR4788176	283101	Human	NA	2016	SRS1774979	GCA_012572425.1	ESC_JA4767AA_AS	Public Health England			105102	5567481	336	6685
NCBI	FA0447	PRJNA315192	SAMN05966676	SRR4788175	245134	Human	NA	2016	SRS1774978	GCA_012572385.1	ESC_JA4766AA_AS	Public Health England			120061	5456499	219	9153
NCBI	FA0448	PRJNA315192	SAMN05966686	SRR4788174	296233	Human	NA	2016	SRS1774977	GCA_012572455.1	ESC_JA4765AA_AS	Public Health England			148293	5364338	305	5004
NCBI	FA0449	PRJNA315192	SAMN05966672	SRR4788170	307501	Human	NA	2016	SRS1774973	GCA_012572405.1	ESC_JA4764AA_AS	Public Health England			146713	5343409	298	4566
NCBI	FA0450	PRJNA315192	SAMN05966673	SRR4788168	190628	Human	NA	2012	SRS1774971	GCA_012572485.1	ESC_JA4763AA_AS	Public Health England			131159	5405004	192	11553
NCBI	FA0451	PRJNA315192	SAMN05966678	SRR4788166	265267	Human	NA	2016	SRS1774969	GCA_012572565.1	ESC_JA4762AA_AS	Public Health England			118355	5499789	406	4540
NCBI	FA0453	PRJNA315192	SAMN05966669	SRR4788163	296201	Human	NA	2016	SRS1774966	GCA_012574905.1	ESC_JA4760AA_AS	Public Health England			148507	5346905	281	6330
NCBI	FA0454	PRJNA315192	SAMN05966665	SRR4788162	265265	Human	NA	2016	SRS1774965	GCA_012572525.1	ESC_JA4759AA_AS	Public Health England			101258	5275082	235	2089
NCBI	FA0455	PRJNA315192	SAMN05966660	SRR4788153	280268	Human	NA	2016	SRS1774956	GCA_012574945.1	ESC_JA4758AA_AS	Public Health England			86766	5094349	246	4370
NCBI	FA0456	PRJNA315192	SAMN05966648	SRR4788151	304412	Human	NA	2016	SRS1774952	GCA_012572505.1	ESC_JA4757AA_AS	Public Health England			126989	5094384	141	3131
NCBI	FA0457	PRJNA315192	SAMN05966649	SRR4788148	308472	Human	NA	2016	SRS1774950	GCA_012572605.1	ESC_JA4756AA_AS	Public Health England			98466	5111771	234	2882
NCBI	FA0458	PRJNA315192	SAMN05966647	SRR4788146	166261	Human	NA	2015	SRS1774948	GCA_012590005.1	ESC_JA4755AA_AS	Public Health England			133490	5063514	153	3160
NCBI	FA0459	PRJNA315192	SAMN05966650	SRR4788144	273519	Human	NA	2016	SRS1774946	GCA_012572545.1	ESC_JA4754AA_AS	Public Health England			160657	5370722	357	4729
NCBI	FA0460	PRJNA315192	SAMN05966652	SRR4788143	310168	Human	NA	2016	SRS1774945	GCA_012574645.1	ESC_JA4753AA_AS	Public Health England			132784	5352638	213	4963
NCBI	FA0461	PRJNA315192	SAMN05966651	SRR4788142	255515	Human	NA	2016	SRS1774944	GCA_012574965.1	ESC_JA4752AA_AS	Public Health England			160512	5395804	292	6437
NCBI	FA0462	PRJNA315192	SAMN05966639	SRR4788139	241732	Human	NA	2016	SRS1774941	GCA_012572585.1	ESC_JA4751AA_AS	Public Health England			274442	5038547	98	3367
NCBI	FA0463	PRJNA315192	SAMN05966632	SRR4788137	261390	Human	NA	2016	SRS1774939	GCA_012572965.1	ESC_JA4750AA_AS	Public Health England			157266	5258472	183	3324
NCBI	FA0464	PRJNA315192	SAMN05966644	SRR4788134	288742	Human	NA	2016	SRS1774936	GCA_012572925.1	ESC_JA4749AA_AS	Public Health England			130271	5373399	284	7228
NCBI	FA0465	PRJNA315192	SAMN05966641	SRR4788133	181973	Human	NA	2015	SRS1774934	GCA_012572665.1	ESC_JA4748AA_AS	Public Health England			148766	5337897	251	6956
NCBI	FA0466	PRJNA315192	SAMN05966627	SRR4788132	176415	Human	NA	2015	SRS1774935	GCA_012572645.1	ESC_JA4747AA_AS	Public Health England			102906	5268923	211	6190
NCBI	FA0467	PRJNA315192	SAMN05966630	SRR4788131	257379	Human	NA	2016	SRS1774933	GCA_012571685.1	ESC_JA4746AA_AS	Public Health England			173414	5292070	251	5503
NCBI	FA0468	PRJNA315192	SAMN05966631	SRR4788129	306498	Human	NA	2016	SRS1774931	GCA_012571655.1	ESC_JA4745AA_AS	Public Health England			221386	4730035	83	724
NCBI	FA0469	PRJNA315192	SAMN05966642	SRR4788127	255516	Human	NA	2016	SRS1774930	GCA_012573085.1	ESC_JA4744AA_AS	Public Health England			54803	4923986	292	4797
NCBI	FA0470	PRJNA315192	SAMN05966621	SRR4788126	290594	Human	NA	2016	SRS1774928	GCA_012573045.1	ESC_JA4743AA_AS	Public Health England			164439	5371611	272	2995
NCBI	FA0471	PRJNA315192	SAMN05966623	SRR4788124	293073	Human	NA	2016	SRS1774926	GCA_012573015.1	ESC_JA4742AA_AS	Public Health England			146854	5446672	332	4729
NCBI	FA0472	PRJNA315192	SAMN05966622	SRR4788123	296814	Human	NA	2016	SRS1774924	GCA_012572995.1	ESC_JA4741AA_AS	Public Health England			148985	5468578	330	5621
NCBI	FA0473	PRJNA315192	SAMN05966636	SRR4788122	274226	Human	NA	2016	SRS1774925	GCA_012573065.1	ESC_JA4740AA_AS	Public Health England			83683	4795567	219	3915
NCBI	FA0474	PRJNA315192	SAMN05966624	SRR4788120	289638	Human	NA	2016	SRS1774920	GCA_012574835.1	ESC_JA4739AA_AS	Public Health England			146712	5499908	271	2399
NCBI	FA0476	PRJNA315192	SAMN05966616	SRR4788117	200620	NA	NA	2015	SRS1774916	GCA_012573125.1	ESC_JA4737AA_AS	Public Health England			188403	5052621	146	2533
NCBI	FA0477	PRJNA315192	SAMN05966618	SRR4788113	199934	Human	NA	2015	SRS1774913	GCA_012573205.1	ESC_JA4736AA_AS	Public Health England			140208	5293023	250	5212
NCBI	FA0478	PRJNA315192	SAMN05966552	SRR4788111	264143	Human	NA	2016	SRS1774912	GCA_012573365.1	ESC_JA4735AA_AS	Public Health England			34743	5010478	381	5018
NCBI	FA0479	PRJNA315192	SAMN05966538	SRR4788106	275921	Human	NA	2016	SRS1774907	GCA_012573225.1	ESC_JA4734AA_AS	Public Health England			169614	5348521	289	6408
NCBI	FA0480	PRJNA315192	SAMN05966571	SRR4788103	166344	Human	NA	2015	SRS1774904	GCA_012573425.1	ESC_JA4733AA_AS	Public Health England			117409	5290230	262	5362
NCBI	FA0481	PRJNA315192	SAMN05966306	SRR4788099	302597	Human	NA	2016	SRS1774898	GCA_012574885.1	ESC_JA4732AA_AS	Public Health England			133131	5395096	278	6117
NCBI	FA0482	PRJNA315192	SAMN05966301	SRR4788096	227106	Human	NA	2016	SRS1774896	GCA_012574765.1	ESC_JA4731AA_AS	Public Health England			139503	5395671	330	7665
NCBI	FA0483	PRJNA315192	SAMN05966295	SRR4788095	190760	Human	NA	2015	SRS1774895	GCA_012573305.1	ESC_JA4730AA_AS	Public Health England			173347	5134967	128	2750
NCBI	FA0485	PRJNA315192	SAMN05966299	SRR4788090	310171	Human	NA	2016	SRS1774891	GCA_012575025.1	ESC_JA4728AA_AS	Public Health England			145871	5390490	201	6234
NCBI	FA0486	PRJNA315192	SAMN05966304	SRR4788089	271317	Human	NA	2016	SRS1774890	GCA_012573405.1	ESC_JA4727AA_AS	Public Health England			127637	5296446	249	7696
NCBI	FA0487	PRJNA315192	SAMN05966302	SRR4788087	298963	Human	NA	2016	SRS1774888	GCA_012573265.1	ESC_JA4726AA_AS	Public Health England			159674	5306284	197	4210
NCBI	FA0488	PRJNA315192	SAMN05966290	SRR4788086	152496	Human	NA	2015	SRS1774887	GCA_012573135.1	ESC_JA4725AA_AS	Public Health England			146565	5472432	256	7420
NCBI	FA0489	PRJNA315192	SAMN05966282	SRR4788084	305176	Human	NA	2016	SRS1774885	GCA_012574725.1	ESC_JA4724AA_AS	Public Health England			184130	5361527	297	3765
NCBI	FA0490	PRJNA315192	SAMN05966280	SRR4788083	231983	Human	NA	2016	SRS1774884	GCA_012573245.1	ESC_JA4723AA_AS	Public Health England			152640	5279667	181	3293
NCBI	FA0491	PRJNA315192	SAMN05966285	SRR4788082	307431	Human	NA	2016	SRS1774883	GCA_012574685.1	ESC_JA4722AA_AS	Public Health England			148770	5252467	238	5119
NCBI	FA0493	PRJNA315192	SAMN05966281	SRR4788079	253357	Human	NA	2016	SRS1774880	GCA_012573385.1	ESC_JA4720AA_AS	Public Health England			54612	5123298	321	6008
NCBI	FA0494	PRJNA315192	SAMN05966292	SRR4788077	168497	Human	NA	2015	SRS1774878	GCA_012573485.1	ESC_JA4719AA_AS	Public Health England			263798	5351987	206	5555
NCBI	FA0495	PRJNA315192	SAMN05966287	SRR4788075	311428	Human	NA	2016	SRS1774875	GCA_012575945.1	ESC_JA4718AA_AS	Public Health England			148551	5318096	272	6047
NCBI	FA0496	PRJNA315192	SAMN05966273	SRR4788041	161922	Human	NA	2015	SRS1774841	GCA_012574165.1	ESC_JA4717AA_AS	Public Health England			97218	5322634	302	5952
NCBI	FA0497	PRJNA315192	SAMN05966277	SRR4787934	169588	Animal	NA	2015	SRS1774735	GCA_012573285.1	ESC_JA4716AA_AS	Public Health England			137111	4959211	197	3641
NCBI	FA0499	PRJNA315192	SAMN05966275	SRR4787920	147807	Human	NA	2015	SRS1774721	GCA_012573165.1	ESC_JA4714AA_AS	Public Health England			132955	5365662	292	7061
NCBI	FA0500	PRJNA315192	SAMN05966278	SRR4787919	300788	Human	NA	2016	SRS1774720	GCA_012573345.1	ESC_JA4713AA_AS	Public Health England			72589	5078815	255	4045
NCBI	FA0501	PRJNA315192	SAMN05966265	SRR4787917	178815	Human	NA	2015	SRS1774718	GCA_012573465.1	ESC_JA4712AA_AS	Public Health England			146719	5355589	292	4527
NCBI	FA0502	PRJNA315192	SAMN05966264	SRR4787916	296808	Human	NA	2016	SRS1774717	GCA_012573105.1	ESC_JA4711AA_AS	Public Health England			146866	5433653	339	5303
NCBI	FA0503	PRJNA315192	SAMN05966266	SRR4787915	280307	Human	NA	2016	SRS1774716	GCA_012575865.1	ESC_JA4710AA_AS	Public Health England			160514	5373040	266	4991
NCBI	FA0505	PRJNA315192	SAMN05966269	SRR4787913	188156	Human	NA	2015	SRS1774715	GCA_012575885.1	ESC_JA4708AA_AS	Public Health England			158202	4930697	121	2861
NCBI	FA0506	PRJNA315192	SAMN05966267	SRR4787912	255561	Human	NA	2016	SRS1774714	GCA_012576005.1	ESC_JA4707AA_AS	Public Health England			83917	5254466	227	16573
NCBI	FA0507	PRJNA315192	SAMN05966270	SRR4787911	272409	Human	NA	2016	SRS1774712	GCA_012575965.1	ESC_JA4706AA_AS	Public Health England			158022	5281504	221	8713
NCBI	FA0508	PRJNA315192	SAMN05966271	SRR4787910	142476	Food	NA	2015	SRS1774709	GCA_012575925.1	ESC_JA4705AA_AS	Public Health England			144892	5401720	304	6082
NCBI	FA0509	PRJNA315192	SAMN05966262	SRR4787906	256087	Human	NA	2016	SRS1774707	GCA_012573665.1	ESC_JA4704AA_AS	Public Health England			157052	5413342	271	7271
NCBI	FA0510	PRJNA315192	SAMN05966251	SRR4787905	282411	Human	NA	2016	SRS1774706	GCA_012573705.1	ESC_JA4703AA_AS	Public Health England			91742	5469685	383	5567
NCBI	FA0511	PRJNA315192	SAMN05966261	SRR4787902	278130	Human	NA	2016	SRS1774703	GCA_012573625.1	ESC_JA4702AA_AS	Public Health England			146731	5355689	296	7875
NCBI	FA0512	PRJNA315192	SAMN05966254	SRR4787901	278197	Human	NA	2016	SRS1774702	GCA_012575985.1	ESC_JA4701AA_AS	Public Health England			160661	5359609	332	6738
NCBI	FA0513	PRJNA315192	SAMN05966255	SRR4787900	279897	NA	NA	2014	SRS1774701	GCA_012576065.1	ESC_JA4700AA_AS	Public Health England			144851	5393105	266	5294
NCBI	FA0514	PRJNA315192	SAMN05966257	SRR4787898	278134	Human	NA	2016	SRS1774922	GCA_012576025.1	ESC_JA4699AA_AS	Public Health England			160645	5362757	321	8603
NCBI	FA0515	PRJNA315192	SAMN05966256	SRR4787896	296188	Human	NA	2016	SRS1774917	GCA_012576845.1	ESC_JA4698AA_AS	Public Health England			150937	5321975	230	4209
NCBI	FA0516	PRJNA315192	SAMN05966244	SRR4787894	265835	Human	NA	2016	SRS1774696	GCA_012573325.1	ESC_JA4697AA_AS	Public Health England			146738	5333047	334	5953
NCBI	FA0517	PRJNA315192	SAMN05966242	SRR4787893	257012	Human	NA	2016	SRS1774697	GCA_012573685.1	ESC_JA4696AA_AS	Public Health England			133322	5424609	317	8682
NCBI	FA0518	PRJNA315192	SAMN05966246	SRR4787887	238753	Human	NA	2016	SRS1774694	GCA_012576045.1	ESC_JA4695AA_AS	Public Health England			139911	5319403	271	9043
NCBI	FA0519	PRJNA315192	SAMN05966240	SRR4787883	249375	Human	NA	2016	SRS1774901	GCA_012576085.1	ESC_JA4694AA_AS	Public Health England			157849	5296420	321	7698
NCBI	FA0520	PRJNA315192	SAMN05966239	SRR4787882	183607	Human	NA	2015	SRS1774902	GCA_012576945.1	ESC_JA4693AA_AS	Public Health England			147485	5309485	264	5446
NCBI	FA0521	PRJNA315192	SAMN05966226	SRR4787878	152660	Food	NA	2014	SRS1774684	GCA_012571485.1	ESC_JA4692AA_AS	Public Health England	Cowley et al., 2018		84729	5052685	181	8068
NCBI	FA0522	PRJNA315192	SAMN05966231	SRR4787877	282675	Food	NA	2014	SRS1774683	GCA_012576225.1	ESC_JA4691AA_AS	Public Health England			148411	5326341	251	3820
NCBI	FA0524	PRJNA315192	SAMN05966233	SRR4787873	288764	Human	NA	2016	SRS1774678	GCA_012576265.1	ESC_JA4689AA_AS	Public Health England			145499	5400220	300	5650
NCBI	FA0525	PRJNA315192	SAMN05966218	SRR4787870	185944	Human	NA	2015	SRS1774676	GCA_012573185.1	ESC_JA4688AA_AS	Public Health England			274427	5012448	59	1514
NCBI	FA0526	PRJNA315192	SAMN05966225	SRR4787869	285824	Human	NA	2016	SRS1774675	GCA_012574185.1	ESC_JA4687AA_AS	Public Health England			130259	5273373	235	6077
NCBI	FA0527	PRJNA315192	SAMN05966216	SRR4787868	183747	NA	NA	2015	SRS1774674	GCA_012574225.1	ESC_JA4686AA_AS	Public Health England			169254	5001885	146	3928
NCBI	FA0528	PRJNA315192	SAMN05966217	SRR4787867	278188	Human	NA	2016	SRS1774673	GCA_012573645.1	ESC_JA4685AA_AS	Public Health England			135763	5434609	314	6718
NCBI	FA0529	PRJNA315192	SAMN05966219	SRR4787864	272397	Human	NA	2016	SRS1774671	GCA_012573445.1	ESC_JA4684AA_AS	Public Health England			102328	5418278	419	11364
NCBI	FA0530	PRJNA315192	SAMN05966220	SRR4787863	282701	NA	NA	2008	SRS1774670	GCA_012577025.1	ESC_JA4683AA_AS	Public Health England			157280	5259844	246	3430
NCBI	FA0531	PRJNA315192	SAMN05966221	SRR4787861	306614	Human	NA	2016	SRS1774668	GCA_012576165.1	ESC_JA4682AA_AS	Public Health England			113575	5332363	311	3874
NCBI	FA0532	PRJNA315192	SAMN05965872	SRR4787859	275928	Human	NA	2016	SRS1774665	GCA_012573575.1	ESC_JA4681AA_AS	Public Health England			160661	5363817	315	5121
NCBI	FA0533	PRJNA315192	SAMN05965871	SRR4787858	307191	Human	NA	2016	SRS1774664	GCA_012573605.1	ESC_JA4680AA_AS	Public Health England			75830	5376957	347	4117
NCBI	FA0534	PRJNA315192	SAMN05965875	SRR4787855	283153	Human	NA	2016	SRS1774663	GCA_012577005.1	ESC_JA4679AA_AS	Public Health England			133252	5367662	309	6912
NCBI	FA0535	PRJNA315192	SAMN05965876	SRR4787854	270027	Human	NA	2016	SRS1774662	GCA_012577065.1	ESC_JA4678AA_AS	Public Health England			168789	5347931	319	6500
NCBI	FA0536	PRJNA315192	SAMN05965869	SRR4787842	273521	Human	NA	2016	SRS1774651	GCA_012576905.1	ESC_JA4677AA_AS	Public Health England			146723	5359490	335	9400
NCBI	FA0537	PRJNA315192	SAMN05965868	SRR4787840	294950	Human	NA	2016	SRS1774649	GCA_012576365.1	ESC_JA4676AA_AS	Public Health England			178080	5370618	299	6953
NCBI	FA0538	PRJNA315192	SAMN05965845	SRR4787839	282617	Human	NA	2016	SRS1774648	GCA_012576205.1	ESC_JA4675AA_AS	Public Health England			117384	5384748	305	5673
NCBI	FA0539	PRJNA315192	SAMN05965848	SRR4787837	246166	Human	NA	2016	SRS1774646	GCA_012576145.1	ESC_JA4674AA_AS	Public Health England			121524	5357714	182	5994
NCBI	FA0540	PRJNA315192	SAMN05965844	SRR4787835	272400	Human	NA	2016	SRS1774644	GCA_012576985.1	ESC_JA4673AA_AS	Public Health England			133158	5285258	235	6353
NCBI	FA0541	PRJNA315192	SAMN05965855	SRR4787834	285945	Human	NA	2016	SRS1774643	GCA_012573505.1	ESC_JA4672AA_AS	Public Health England			171424	5430712	295	7016
NCBI	FA0542	PRJNA315192	SAMN05965846	SRR4787833	298905	Human	NA	2016	SRS1774642	GCA_012576125.1	ESC_JA4671AA_AS	Public Health England			160774	5401520	250	6197
NCBI	FA0543	PRJNA315192	SAMN05965856	SRR4787832	302608	Human	NA	2016	SRS1774641	GCA_012573725.1	ESC_JA4670AA_AS	Public Health England			160770	5405517	298	5010
NCBI	FA0544	PRJNA315192	SAMN05965854	SRR4787831	285943	Human	NA	2011	SRS1774639	GCA_012573805.1	ESC_JA4669AA_AS	Public Health England			160774	5272797	167	4463
NCBI	FA0545	PRJNA315192	SAMN05965852	SRR4787827	183646	Human	NA	2015	SRS1774636	GCA_012576965.1	ESC_JA4668AA_AS	Public Health England			165276	5377635	252	6323
NCBI	FA0546	PRJNA315192	SAMN05965842	SRR4787825	296184	Human	NA	2016	SRS1774633	GCA_012573765.1	ESC_JA4667AA_AS	Public Health England			279457	5037159	68	1733
NCBI	FA0547	PRJNA315192	SAMN05965841	SRR4787824	288858	Human	NA	2016	SRS1774634	GCA_012573525.1	ESC_JA4666AA_AS	Public Health England			175763	5351121	269	5895
NCBI	FA0548	PRJNA315192	SAMN05965840	SRR4787822	159859	Animal	NA	2014	SRS1774631	GCA_012573825.1	ESC_JA4665AA_AS	Public Health England			142257	5350978	301	6059
NCBI	FA0549	PRJNA315192	SAMN05965836	SRR4787821	270032	Human	NA	2016	SRS1774630	GCA_012576185.1	ESC_JA4664AA_AS	Public Health England			146354	5349140	194	5603
NCBI	FA0550	PRJNA315192	SAMN05965831	SRR4787820	311186	Human	NA	2016	SRS1774629	GCA_012576345.1	ESC_JA4663AA_AS	Public Health England			146731	5316652	278	5056
NCBI	FA0551	PRJNA315192	SAMN05965833	SRR4787818	288913	Human	NA	2016	SRS1774628	GCA_012576925.1	ESC_JA4662AA_AS	Public Health England			146712	5425699	324	6117
NCBI	FA0553	PRJNA315192	SAMN05965834	SRR4787816	310055	Human	NA	2016	SRS1774625	GCA_012576445.1	ESC_JA4660AA_AS	Public Health England			139874	5343110	284	7343
NCBI	FA0554	PRJNA315192	SAMN05965839	SRR4787815	299895	Human	NA	2016	SRS1774624	GCA_012576285.1	ESC_JA4659AA_AS	Public Health England			169231	5377827	309	6534
NCBI	FA0555	PRJNA315192	SAMN05965829	SRR4787813	271299	Human	NA	2016	SRS1774622	GCA_012573785.1	ESC_JA4658AA_AS	Public Health England			192985	5281120	200	5191
NCBI	FA0556	PRJNA315192	SAMN05965817	SRR4787808	147737	Human	NA	2015	SRS1774618	GCA_012576525.1	ESC_JA4657AA_AS	Public Health England			170772	5167064	124	2419
NCBI	FA0557	PRJNA315192	SAMN05965819	SRR4787806	305174	Human	NA	2016	SRS1774616	GCA_012576245.1	ESC_JA4656AA_AS	Public Health England			117409	5379522	309	3086
NCBI	FA0559	PRJNA315192	SAMN05965821	SRR4787803	301607	Human	NA	2016	SRS1774614	GCA_012576425.1	ESC_JA4654AA_AS	Public Health England			146536	5342707	273	7782
NCBI	FA0560	PRJNA315192	SAMN05965824	SRR4787802	268626	Human	NA	2016	SRS1774613	GCA_012576485.1	ESC_JA4653AA_AS	Public Health England			119068	5449341	186	4652
NCBI	FA0561	PRJNA315192	SAMN05965823	SRR4787801	280274	Food	NA	2016	SRS1774612	GCA_012576465.1	ESC_JA4652AA_AS	Public Health England			132608	5317089	287	7240
NCBI	FA0562	PRJNA315192	SAMN05965822	SRR4787800	209996	Human	NA	2016	SRS1774682	GCA_012577265.1	ESC_JA4651AA_AS	Public Health England			160793	5263975	179	5787
NCBI	FA0563	PRJNA315192	SAMN05965811	SRR4787797	271106	Human	NA	2016	SRS1774609	GCA_012577285.1	ESC_JA4650AA_AS	Public Health England			56437	4861968	284	2821
NCBI	FA0564	PRJNA315192	SAMN05965805	SRR4787795	278077	Human	NA	2016	SRS1774607	GCA_012573745.1	ESC_JA4649AA_AS	Public Health England			147805	5416971	330	6240
NCBI	FA0565	PRJNA315192	SAMN05965807	SRR4787794	270034	Human	NA	2016	SRS1774606	GCA_012573945.1	ESC_JA4648AA_AS	Public Health England			178548	5411625	331	8875
NCBI	FA0567	PRJNA315192	SAMN05965813	SRR4787791	285825	Human	NA	2016	SRS1774603	GCA_012577345.1	ESC_JA4646AA_AS	Public Health England			160774	5387588	260	5382
NCBI	FA0568	PRJNA315192	SAMN05965801	SRR4787788	166371	Human	NA	2015	SRS1774600	GCA_012577445.1	ESC_JA4645AA_AS	Public Health England			146644	5326028	283	4454
NCBI	FA0569	PRJNA315192	SAMN05965799	SRR4787787	282483	Human	NA	2016	SRS1774599	GCA_012577305.1	ESC_JA4644AA_AS	Public Health England			148770	5398057	308	4985
NCBI	FA0570	PRJNA315192	SAMN05965803	SRR4787784	299387	Human	NA	2016	SRS1774596	GCA_012577365.1	ESC_JA4643AA_AS	Public Health England			79379	5313421	279	6326
NCBI	FA0571	PRJNA315192	SAMN05965782	SRR4787781	280627	Human	NA	2008	SRS1774593	GCA_012577315.1	ESC_JA4642AA_AS	Public Health England			176429	5311286	232	4568
NCBI	FA0572	PRJNA315192	SAMN05965781	SRR4787780	168305	Human	NA	2015	SRS1774592	GCA_012577425.1	ESC_JA4641AA_AS	Public Health England			145739	5373268	270	5496
NCBI	FA0573	PRJNA315192	SAMN05965796	SRR4787777	279935	Human	NA	2016	SRS1774589	GCA_012577405.1	ESC_JA4640AA_AS	Public Health England			148766	5411148	307	6473
NCBI	FA0574	PRJNA315192	SAMN05965788	SRR4787776	275772	Human	NA	2016	SRS1774588	GCA_012577385.1	ESC_JA4639AA_AS	Public Health England			146727	5371362	323	6013
NCBI	FA0575	PRJNA315192	SAMN05965795	SRR4787774	293709	Human	NA	2015	SRS1774587	GCA_012577485.1	ESC_JA4638AA_AS	Public Health England			162771	5193226	108	1755
NCBI	FA0576	PRJNA315192	SAMN05965787	SRR4787772	282469	Human	NA	2016	SRS1774585	GCA_012577465.1	ESC_JA4637AA_AS	Public Health England			134076	5377120	323	4576
NCBI	FA0577	PRJNA315192	SAMN05965789	SRR4787770	152655	Human	NA	2014	SRS1774582	GCA_012577505.1	ESC_JA4636AA_AS	Public Health England			112593	5053183	123	3306
NCBI	FA0579	PRJNA315192	SAMN05965770	SRR4787767	203982	Human	NA	2016	SRS1774579	GCA_012573545.1	ESC_JA4634AA_AS	Public Health England			122899	5494052	269	11211
NCBI	FA0580	PRJNA315192	SAMN05965778	SRR4787766	286709	Human	NA	2016	SRS1774578	GCA_012577525.1	ESC_JA4633AA_AS	Public Health England			135906	5504366	306	6361
NCBI	FA0581	PRJNA315192	SAMN05965771	SRR4787763	245098	Human	NA	2016	SRS1774575	GCA_012577565.1	ESC_JA4632AA_AS	Public Health England			114785	5273376	196	6202
NCBI	FA0582	PRJNA315192	SAMN05965773	SRR4787762	158898	Human	NA	2015	SRS1774574	GCA_012577545.1	ESC_JA4631AA_AS	Public Health England			145877	5358222	244	5604
NCBI	FA0583	PRJNA315192	SAMN05965775	SRR4787760	254597	Human	NA	2016	SRS1774572	GCA_012577585.1	ESC_JA4630AA_AS	Public Health England			117695	5560415	208	4245
NCBI	FA0584	PRJNA315192	SAMN05965772	SRR4787759	302909	Human	NA	2016	SRS1774571	GCA_012577625.1	ESC_JA4629AA_AS	Public Health England			59683	5055492	266	3181
NCBI	FA0585	PRJNA315192	SAMN05965760	SRR4787756	280300	Human	NA	2016	SRS1774568	GCA_012577605.1	ESC_JA4628AA_AS	Public Health England			146709	5341272	323	6181
NCBI	FA0586	PRJNA315192	SAMN05965763	SRR4787755	198238	Human	NA	2015	SRS1774567	GCA_012578625.1	ESC_JA4627AA_AS	Public Health England			160774	5447315	284	5316
NCBI	FA0587	PRJNA315192	SAMN05965768	SRR4787754	250719	Human	NA	2016	SRS1774566	GCA_012577635.1	ESC_JA4626AA_AS	Public Health England			100017	5680697	421	10532
NCBI	FA0588	PRJNA315192	SAMN05965767	SRR4787751	300652	Human	NA	2016	SRS1774563	GCA_012573565.1	ESC_JA4625AA_AS	Public Health England			130529	5524201	263	14173
NCBI	FA0589	PRJNA315192	SAMN05965759	SRR4787750	142668	Human	NA	2015	SRS1774561	GCA_012577105.1	ESC_JA4624AA_AS	Public Health England			83041	5344864	209	5022
NCBI	FA0590	PRJNA315192	SAMN05965764	SRR4787748	304580	Human	NA	2016	SRS1774560	GCA_012577085.1	ESC_JA4623AA_AS	Public Health England			133435	5302099	286	4545
NCBI	FA0592	PRJNA315192	SAMN05965754	SRR4787745	271123	Human	NA	2016	SRS1774556	GCA_012578825.1	ESC_JA4621AA_AS	Public Health England			166682	5370485	320	6486
NCBI	FA0594	PRJNA315192	SAMN05965752	SRR4787743	311430	Human	NA	2016	SRS1774554	GCA_012578725.1	ESC_JA4619AA_AS	Public Health England			146677	5388686	283	4654
NCBI	FA0597	PRJNA315192	SAMN05965756	SRR4787738	298908	Human	NA	2016	SRS1774550	GCA_012578745.1	ESC_JA4616AA_AS	Public Health England			130586	5358024	311	8720
NCBI	FA0598	PRJNA315192	SAMN05965742	SRR4787734	278073	Human	NA	2016	SRS1774546	GCA_012578685.1	ESC_JA4615AA_AS	Public Health England			131197	4898968	167	3111
NCBI	FA0599	PRJNA315192	SAMN05965739	SRR4787732	298931	Human	NA	2016	SRS1774548	GCA_012576405.1	ESC_JA4614AA_AS	Public Health England			160774	5443112	207	3799
NCBI	FA0600	PRJNA315192	SAMN05965744	SRR4787731	272398	Human	NA	2016	SRS1774543	GCA_012576585.1	ESC_JA4613AA_AS	Public Health England			114247	5335452	334	12358
NCBI	FA0601	PRJNA315192	SAMN05965745	SRR4787729	288865	Human	NA	2016	SRS1774540	GCA_012576565.1	ESC_JA4612AA_AS	Public Health England			43824	5274461	460	13445
NCBI	FA0602	PRJNA315192	SAMN05965747	SRR4787728	272473	Human	NA	2016	SRS1774541	GCA_012576505.1	ESC_JA4611AA_AS	Public Health England			160390	5284413	214	5386
NCBI	FA0603	PRJNA315192	SAMN05965737	SRR4787726	311180	Human	NA	2016	SRS1774538	GCA_012576605.1	ESC_JA4610AA_AS	Public Health England			148552	5392238	254	4868
NCBI	FA0604	PRJNA315192	SAMN05965727	SRR4787723	215090	Human	NA	2016	SRS1774535	GCA_012576625.1	ESC_JA4609AA_AS	Public Health England			211775	5104415	106	3150
NCBI	FA0605	PRJNA315192	SAMN05965728	SRR4787722	271318	Human	NA	2016	SRS1774534	GCA_012575705.1	ESC_JA4608AA_AS	Public Health England			142618	5308591	266	7338
NCBI	FA0606	PRJNA315192	SAMN05965731	SRR4787721	291742	Human	NA	2016	SRS1774533	GCA_012576305.1	ESC_JA4607AA_AS	Public Health England			133192	5360960	302	7623
NCBI	FA0607	PRJNA315192	SAMN05965729	SRR4787720	186589	Human	NA	2015	SRS1774532	GCA_012576105.1	ESC_JA4606AA_AS	Public Health England			133210	5363095	267	9952
NCBI	FA0609	PRJNA315192	SAMN05965734	SRR4787715	299388	Human	NA	2016	SRS1774527	GCA_012577145.1	ESC_JA4604AA_AS	Public Health England			156376	5361948	219	8360
NCBI	FA0610	PRJNA315192	SAMN05965722	SRR4787443	271045	Human	NA	2016	SRS1774463	GCA_012576325.1	ESC_JA4603AA_AS	Public Health England			160516	5386439	259	4128
NCBI	FA0611	PRJNA315192	SAMN05965720	SRR4787441	199938	Human	NA	2015	SRS1774440	GCA_012576725.1	ESC_JA4602AA_AS	Public Health England			134085	5346160	248	6923
NCBI	FA0612	PRJNA315192	SAMN05965724	SRR4787439	192853	NA	NA	2015	SRS1774252	GCA_012576545.1	ESC_JA4601AA_AS	Public Health England	Cowley et al., 2018		135549	4928066	112	4543
NCBI	FA0614	PRJNA315192	SAMN05965712	SRR4787435	167028	Human	NA	2015	SRS1774247	GCA_012576665.1	ESC_JA4599AA_AS	Public Health England			116471	5405494	248	7217
NCBI	FA0615	PRJNA315192	SAMN05965719	SRR4787431	175559	Human	NA	2015	SRS1774245	GCA_012576705.1	ESC_JA4598AA_AS	Public Health England			137415	5538114	336	9014
NCBI	FA0616	PRJNA315192	SAMN05965718	SRR4787430	272423	Human	NA	2016	SRS1774243	GCA_012576745.1	ESC_JA4597AA_AS	Public Health England			121981	5356548	340	10524
NCBI	FA0618	PRJNA315192	SAMN05965710	SRR4787428	270066	Human	NA	2016	SRS1774242	GCA_012576645.1	ESC_JA4595AA_AS	Public Health England			146660	5425454	297	7565
NCBI	FA0619	PRJNA315192	SAMN05965708	SRR4787423	184499	Human	NA	2015	SRS1774238	GCA_012576765.1	ESC_JA4594AA_AS	Public Health England			133115	5314034	204	7744
NCBI	FA0620	PRJNA315192	SAMN05965699	SRR4787422	155804	Human	NA	2015	SRS1774236	GCA_012576685.1	ESC_JA4593AA_AS	Public Health England			133200	5377163	281	6785
NCBI	FA0621	PRJNA315192	SAMN05965701	SRR4787418	285650	Human	NA	2016	SRS1774235	GCA_012576805.1	ESC_JA4592AA_AS	Public Health England			97170	5328592	189	9422
NCBI	FA0622	PRJNA315192	SAMN05965698	SRR4787417	302598	Human	NA	2016	SRS1774233	GCA_012576785.1	ESC_JA4591AA_AS	Public Health England			144694	5477067	240	5366
NCBI	FA0623	PRJNA315192	SAMN05965703	SRR4787416	256084	Human	NA	2016	SRS1774232	GCA_012576825.1	ESC_JA4590AA_AS	Public Health England			130495	5500311	377	8916
NCBI	FA0624	PRJNA315192	SAMN05965692	SRR4787411	279936	Human	NA	2016	SRS1774227	GCA_012576865.1	ESC_JA4589AA_AS	Public Health England			119335	5176009	209	4481
NCBI	FA0625	PRJNA315192	SAMN05965691	SRR4787410	280270	Human	NA	2016	SRS1774226	GCA_012576885.1	ESC_JA4588AA_AS	Public Health England			133214	5387493	310	5079
NCBI	FA0626	PRJNA315192	SAMN05965693	SRR4787408	172290	Human	NA	2015	SRS1774224	GCA_012577225.1	ESC_JA4587AA_AS	Public Health England			84930	5427520	393	19362
NCBI	FA0627	PRJNA315192	SAMN05965684	SRR4787407	211771	Human	NA	2016	SRS1774223	GCA_012577165.1	ESC_JA4586AA_AS	Public Health England			121942	5354140	313	10142
NCBI	FA0628	PRJNA315192	SAMN05965695	SRR4787406	310170	Human	NA	2016	SRS1774222	GCA_012577125.1	ESC_JA4585AA_AS	Public Health England			112709	4880924	138	2460
NCBI	FA0629	PRJNA315192	SAMN05965686	SRR4787405	152423	Human	NA	2015	SRS1774221	GCA_012577245.1	ESC_JA4584AA_AS	Public Health England			145728	5281890	262	7657
NCBI	FA0631	PRJNA315192	SAMN05965687	SRR4787401	178833	Human	NA	2015	SRS1774216	GCA_012577205.1	ESC_JA4582AA_AS	Public Health England			173362	5440036	293	6957
NCBI	FA0632	PRJNA315192	SAMN05965689	SRR4787399	241731	Human	NA	2016	SRS1774214	GCA_012577185.1	ESC_JA4581AA_AS	Public Health England			203930	5047087	113	2430
NCBI	FA0633	PRJNA315192	SAMN05965679	SRR4787396	245097	Human	NA	2016	SRS1774211	GCA_012573845.1	ESC_JA4580AA_AS	Public Health England			124344	5298198	196	6339
NCBI	FA0635	PRJNA315192	SAMN05965671	SRR4787394	302594	Human	NA	2016	SRS1774209	GCA_012573905.1	ESC_JA4578AA_AS	Public Health England			160521	5394223	282	5813
NCBI	FA0636	PRJNA315192	SAMN05965669	SRR4787390	272455	Human	NA	2016	SRS1774205	GCA_012573885.1	ESC_JA4577AA_AS	Public Health England			160624	5369532	323	6759
NCBI	FA0637	PRJNA315192	SAMN05965675	SRR4787389	300651	Human	NA	2016	SRS1774204	GCA_012573865.1	ESC_JA4576AA_AS	Public Health England			40568	4760587	269	3995
NCBI	FA0638	PRJNA315192	SAMN05965667	SRR4787388	279505	Human	NA	2016	SRS1774203	GCA_012573925.1	ESC_JA4575AA_AS	Public Health England			362075	5111045	143	2580
NCBI	FA0640	PRJNA315192	SAMN05965670	SRR4787384	292993	Human	NA	2016	SRS1774200	GCA_012574005.1	ESC_JA4573AA_AS	Public Health England			61797	5072668	254	3965
NCBI	FA0641	PRJNA315192	SAMN05965663	SRR4787383	272474	Human	NA	2016	SRS1774198	GCA_012573965.1	ESC_JA4572AA_AS	Public Health England			139496	5322338	282	7071
NCBI	FA0642	PRJNA315192	SAMN05965664	SRR4787381	257416	Human	NA	2016	SRS1774196	GCA_012573985.1	ESC_JA4571AA_AS	Public Health England			185846	5251592	186	4058
NCBI	FA0643	PRJNA315192	SAMN05965660	SRR4787379	273506	Human	NA	2016	SRS1774194	GCA_012574145.1	ESC_JA4570AA_AS	Public Health England			141971	5348038	312	6579
NCBI	FA0645	PRJNA315192	SAMN05965656	SRR4787375	304586	Human	NA	2016	SRS1774190	GCA_012574085.1	ESC_JA4568AA_AS	Public Health England			148766	5248491	184	6138
NCBI	FA0646	PRJNA315192	SAMN05965655	SRR4787374	272468	Human	NA	2016	SRS1774189	GCA_012574125.1	ESC_JA4567AA_AS	Public Health England			113243	5314827	299	8454
NCBI	FA0647	PRJNA315192	SAMN05965657	SRR4787373	168528	Human	NA	2015	SRS1774188	GCA_012574065.1	ESC_JA4566AA_AS	Public Health England			264072	5207983	144	3060
NCBI	FA0648	PRJNA315192	SAMN05965658	SRR4787371	211646	Human	NA	2016	SRS1774187	GCA_012574425.1	ESC_JA4565AA_AS	Public Health England			146571	5443234	216	10111
NCBI	FA0649	PRJNA315192	SAMN05965647	SRR4787370	285809	Human	NA	2016	SRS1774185	GCA_012574025.1	ESC_JA4564AA_AS	Public Health England			152644	5368528	292	6033
NCBI	FA0651	PRJNA315192	SAMN05965650	SRR4787366	273493	Human	NA	2016	SRS1774182	GCA_012574045.1	ESC_JA4562AA_AS	Public Health England			160618	5497470	317	6246
NCBI	FA0652	PRJNA315192	SAMN05965653	SRR4787364	270082	Human	NA	2016	SRS1774180	GCA_012574105.1	ESC_JA4561AA_AS	Public Health England			146872	5353110	308	6519
NCBI	FA0654	PRJNA315192	SAMN05965640	SRR4787362	273515	Human	NA	2016	SRS1774178	GCA_012574505.1	ESC_JA4559AA_AS	Public Health England			146586	5356432	328	6534
NCBI	FA0655	PRJNA315192	SAMN05965645	SRR4787358	256996	Human	NA	2016	SRS1774174	GCA_012574515.1	ESC_JA4558AA_AS	Public Health England			52796	5227434	272	5155
NCBI	FA0656	PRJNA315192	SAMN05965638	SRR4787357	278592	Human	NA	2016	SRS1774173	GCA_012574465.1	ESC_JA4557AA_AS	Public Health England			158048	5439613	284	5146
NCBI	FA0657	PRJNA315192	SAMN05965635	SRR4787352	172317	Human	NA	2015	SRS1774168	GCA_012574545.1	ESC_JA4556AA_AS	Public Health England			92309	5353204	300	11163
NCBI	FA0658	PRJNA315192	SAMN05965636	SRR4787351	282462	Human	NA	2016	SRS1774167	GCA_012574605.1	ESC_JA4555AA_AS	Public Health England			144796	5392260	231	3440
NCBI	FA0659	PRJNA315192	SAMN05965630	SRR4787350	289690	Human	NA	2016	SRS1774166	GCA_012574485.1	ESC_JA4554AA_AS	Public Health England			189647	5376082	289	5579
NCBI	FA0660	PRJNA315192	SAMN05965637	SRR4787349	310053	Human	NA	2016	SRS1774165	GCA_012574325.1	ESC_JA4553AA_AS	Public Health England			134092	5445456	292	4196
NCBI	FA0661	PRJNA315192	SAMN05965631	SRR4787348	294710	Human	NA	2016	SRS1774164	GCA_012574445.1	ESC_JA4552AA_AS	Public Health England			146708	5328368	280	3969
NCBI	FA0662	PRJNA315192	SAMN05965627	SRR4787347	273491	Human	NA	2016	SRS1774163	GCA_012574285.1	ESC_JA4551AA_AS	Public Health England			142147	5355788	314	6329
NCBI	FA0663	PRJNA315192	SAMN05965632	SRR4787345	304414	Human	NA	2016	SRS1774161	GCA_012574265.1	ESC_JA4550AA_AS	Public Health England			169794	5334418	242	6011
NCBI	FA0664	PRJNA315192	SAMN05965629	SRR4787344	252363	Human	NA	2016	SRS1774160	GCA_012574245.1	ESC_JA4549AA_AS	Public Health England			124332	5388835	331	6561
NCBI	FA0665	PRJNA315192	SAMN05965623	SRR4787343	288745	Human	NA	2016	SRS1774159	GCA_012574345.1	ESC_JA4548AA_AS	Public Health England			127151	5428838	202	3521
NCBI	FA0666	PRJNA315192	SAMN05965624	SRR4787340	299929	Human	NA	2016	SRS1774157	GCA_012574385.1	ESC_JA4547AA_AS	Public Health England			123559	4899736	170	2552
NCBI	FA0668	PRJNA315192	SAMN05965619	SRR4787338	294999	Human	NA	2016	SRS1774154	GCA_012574205.1	ESC_JA4545AA_AS	Public Health England			135210	5355233	201	4378
NCBI	FA0669	PRJNA315192	SAMN05965614	SRR4787332	260022	Human	NA	2016	SRS1774151	GCA_012574985.1	ESC_JA4544AA_AS	Public Health England			220945	5167677	101	2130
NCBI	FA0670	PRJNA315192	SAMN05965620	SRR4787331	279354	Human	NA	2016	SRS1774150	GCA_012574865.1	ESC_JA4543AA_AS	Public Health England			220064	5108600	146	4247
NCBI	FA0673	PRJNA315192	SAMN05965617	SRR4787327	157047	Food	NA	2015	SRS1774147	GCA_012574705.1	ESC_JA4540AA_AS	Public Health England			110513	5338701	318	9733
NCBI	FA0674	PRJNA315192	SAMN05965610	SRR4787326	275927	Human	NA	2016	SRS1774145	GCA_012574925.1	ESC_JA4539AA_AS	Public Health England			146536	5357014	299	6092
NCBI	FA0676	PRJNA315192	SAMN05965609	SRR4787319	143973	Human	NA	2015	SRS1774139	GCA_012575265.1	ESC_JA4537AA_AS	Public Health England			135773	5358860	322	12326
NCBI	FA0677	PRJNA315192	SAMN05965590	SRR4787318	262665	Human	NA	2016	SRS1774137	GCA_012575235.1	ESC_JA4536AA_AS	Public Health England			121200	5480912	303	9216
NCBI	FA0678	PRJNA315192	SAMN05965602	SRR4787314	311435	Human	NA	2016	SRS1774133	GCA_012575205.1	ESC_JA4535AA_AS	Public Health England			81584	5036433	291	6422
NCBI	FA0679	PRJNA315192	SAMN05965603	SRR4787312	286787	Human	NA	2016	SRS1774131	GCA_012575085.1	ESC_JA4534AA_AS	Public Health England			160661	5431952	328	4616
NCBI	FA0682	PRJNA315192	SAMN05965579	SRR4787306	174627	Human	NA	2009	SRS1774126	GCA_012575145.1	ESC_JA4531AA_AS	Public Health England			146744	5325951	267	5858
NCBI	FA0683	PRJNA315192	SAMN05965578	SRR4787305	278032	Human	NA	2013	SRS1774125	GCA_012575165.1	ESC_JA4530AA_AS	Public Health England			148550	5307126	242	6604
NCBI	FA0684	PRJNA315192	SAMN05965577	SRR4787304	286781	Human	NA	2016	SRS1774124	GCA_012575125.1	ESC_JA4529AA_AS	Public Health England			142264	5152264	208	4825
NCBI	FA0685	PRJNA315192	SAMN05965583	SRR4787301	279339	Human	NA	2016	SRS1774121	GCA_012575305.1	ESC_JA4528AA_AS	Public Health England			159444	5305739	232	3395
NCBI	FA0686	PRJNA315192	SAMN05965584	SRR4787299	256090	Human	NA	2016	SRS1774119	GCA_012575185.1	ESC_JA4527AA_AS	Public Health England			97826	5328556	293	6434
NCBI	FA0687	PRJNA315192	SAMN05965572	SRR4787298	278066	Human	NA	2016	SRS1774118	GCA_012575365.1	ESC_JA4526AA_AS	Public Health England			104105	5264526	307	4642
NCBI	FA0688	PRJNA315192	SAMN05965574	SRR4787297	272410	Human	NA	2016	SRS1774117	GCA_012575225.1	ESC_JA4525AA_AS	Public Health England			110074	5336979	244	10245
NCBI	FA0689	PRJNA315192	SAMN05965575	SRR4787296	257352	Food	NA	2016	SRS1774116	GCA_012575345.1	ESC_JA4524AA_AS	Public Health England			81891	5206873	251	13006
NCBI	FA0691	PRJNA315192	SAMN05965565	SRR4787294	257007	Food	NA	2016	SRS1774114	GCA_012575285.1	ESC_JA4522AA_AS	Public Health England			145502	5364721	308	8061
NCBI	FA0692	PRJNA315192	SAMN05965561	SRR4787292	211167	Human	NA	2016	SRS1774112	GCA_012575405.1	ESC_JA4521AA_AS	Public Health England			145708	5443309	305	5493
NCBI	FA0693	PRJNA315192	SAMN05965564	SRR4787291	265727	Human	NA	2016	SRS1774111	GCA_012575325.1	ESC_JA4520AA_AS	Public Health England			146713	5420782	320	4121
NCBI	FA0695	PRJNA315192	SAMN05965569	SRR4787288	278604	Human	NA	2016	SRS1774108	GCA_012575425.1	ESC_JA4518AA_AS	Public Health England			150586	5319781	193	5019
NCBI	FA0696	PRJNA315192	SAMN05965567	SRR4787287	236247	Human	NA	2016	SRS1774107	GCA_012575385.1	ESC_JA4517AA_AS	Public Health England			130123	5499748	297	6314
NCBI	FA0697	PRJNA315192	SAMN05965566	SRR4787285	310182	Human	NA	2016	SRS1774105	GCA_012575445.1	ESC_JA4516AA_AS	Public Health England			62539	5224910	286	7403
NCBI	FA0698	PRJNA315192	SAMN05965552	SRR4787284	286689	Human	NA	2016	SRS1774104	GCA_012575485.1	ESC_JA4515AA_AS	Public Health England			146818	5414468	288	4577
NCBI	FA0699	PRJNA315192	SAMN05965560	SRR4787282	298887	Human	NA	2016	SRS1774102	GCA_012575465.1	ESC_JA4514AA_AS	Public Health England			148550	5395463	289	5957
NCBI	FA0700	PRJNA315192	SAMN05965554	SRR4787279	176234	Human	NA	2015	SRS1774100	GCA_012575065.1	ESC_JA4513AA_AS	Public Health England			212064	4633459	60	1609
NCBI	FA0703	PRJNA315192	SAMN05965545	SRR4787274	184393	Human	NA	2015	SRS1774095	GCA_012575525.1	ESC_JA4510AA_AS	Public Health England			136448	5371524	271	5837
NCBI	FA0704	PRJNA315192	SAMN05965544	SRR4787271	294691	Human	NA	2016	SRS1774092	GCA_012577845.1	ESC_JA4509AA_AS	Public Health England			148985	5417614	302	3895
NCBI	FA0705	PRJNA315192	SAMN05965533	SRR4787265	286704	Human	NA	2016	SRS1774086	GCA_012577785.1	ESC_JA4508AA_AS	Public Health England			95104	5439480	452	6738
NCBI	FA0706	PRJNA315192	SAMN05965532	SRR4787264	264002	Human	NA	2016	SRS1774085	GCA_012578045.1	ESC_JA4507AA_AS	Public Health England			160652	5449149	263	6076
NCBI	FA0707	PRJNA315192	SAMN05965534	SRR4787263	272419	Human	NA	2016	SRS1774084	GCA_012578085.1	ESC_JA4506AA_AS	Public Health England			160821	5285791	197	6519
NCBI	FA0708	PRJNA315192	SAMN05965531	SRR4787261	286767	Human	NA	2016	SRS1774082	GCA_012578105.1	ESC_JA4505AA_AS	Public Health England			133922	5383775	312	5501
NCBI	FA0709	PRJNA315192	SAMN05965539	SRR4787253	310056	Human	NA	2016	SRS1774075	GCA_012578145.1	ESC_JA4504AA_AS	Public Health England			160768	5361914	290	3997
NCBI	FA0711	PRJNA315192	SAMN05965540	SRR4787246	262742	Human	NA	2016	SRS1774068	GCA_012578065.1	ESC_JA4502AA_AS	Public Health England			146772	5350970	275	6530
NCBI	FA0712	PRJNA315192	SAMN05965509	SRR4787239	174632	Human	NA	2009	SRS1774061	GCA_012578185.1	ESC_JA4501AA_AS	Public Health England			130582	5339438	266	8195
NCBI	FA0713	PRJNA315192	SAMN05965511	SRR4787238	275933	Human	NA	2016	SRS1774060	GCA_012578225.1	ESC_JA4500AA_AS	Public Health England			144262	5364714	313	5481
NCBI	FA0715	PRJNA315192	SAMN05965512	SRR4787235	288915	Human	NA	2016	SRS1774057	GCA_012578125.1	ESC_JA4498AA_AS	Public Health England			160648	5339592	285	4611
NCBI	FA0716	PRJNA315192	SAMN05965513	SRR4787234	288914	Human	NA	2016	SRS1774056	GCA_012578345.1	ESC_JA4497AA_AS	Public Health England			160632	5397278	269	5222
NCBI	FA0718	PRJNA315192	SAMN05965493	SRR4787229	304562	Human	NA	2016	SRS1774051	GCA_012578385.1	ESC_JA4495AA_AS	Public Health England			63237	5092432	299	2625
NCBI	FA0719	PRJNA315192	SAMN05965494	SRR4787227	287553	Human	NA	2016	SRS1774049	GCA_012578205.1	ESC_JA4494AA_AS	Public Health England			172618	5253288	166	1833
NCBI	FA0720	PRJNA315192	SAMN05965491	SRR4787225	270076	Human	NA	2016	SRS1774047	GCA_012578285.1	ESC_JA4493AA_AS	Public Health England			141898	5425741	340	7420
NCBI	FA0721	PRJNA315192	SAMN05965496	SRR4787224	274210	Human	NA	2016	SRS1774046	GCA_012578365.1	ESC_JA4492AA_AS	Public Health England			146727	5364784	369	6772
NCBI	FA0722	PRJNA315192	SAMN05965492	SRR4787223	225084	Human	NA	2016	SRS1774045	GCA_012578295.1	ESC_JA4491AA_AS	Public Health England			133127	5538944	309	6606
NCBI	FA0723	PRJNA315192	SAMN05965495	SRR4787222	306620	Human	NA	2016	SRS1774044	GCA_012578245.1	ESC_JA4490AA_AS	Public Health England			148770	5401290	292	6320
NCBI	FA0724	PRJNA315192	SAMN05965506	SRR4787221	260182	Human	NA	2016	SRS1774043	GCA_012578405.1	ESC_JA4489AA_AS	Public Health England			119834	5553903	308	6866
NCBI	FA0725	PRJNA315192	SAMN05965499	SRR4787218	215089	Human	NA	2016	SRS1774040	GCA_012578425.1	ESC_JA4488AA_AS	Public Health England			192020	5091031	89	2037
NCBI	FA0726	PRJNA315192	SAMN05965480	SRR4787215	214717	Human	NA	2016	SRS1774037	GCA_012578445.1	ESC_JA4487AA_AS	Public Health England			114026	5312298	332	8193
NCBI	FA0727	PRJNA315192	SAMN05965489	SRR4787214	264144	Human	NA	2016	SRS1774036	GCA_012578545.1	ESC_JA4486AA_AS	Public Health England			138474	5328756	288	5757
NCBI	FA0728	PRJNA315192	SAMN05965476	SRR4787209	247217	Human	NA	2016	SRS1774031	GCA_012578465.1	ESC_JA4485AA_AS	Public Health England			133191	5400591	338	6676
NCBI	FA0729	PRJNA315192	SAMN05965473	SRR4787208	271043	Human	NA	2016	SRS1774030	GCA_012578505.1	ESC_JA4484AA_AS	Public Health England			146677	5344756	321	4721
NCBI	FA0730	PRJNA315192	SAMN05965478	SRR4787207	235059	Human	NA	2016	SRS1774029	GCA_012578485.1	ESC_JA4483AA_AS	Public Health England			158024	5312298	203	4875
NCBI	FA0731	PRJNA315192	SAMN05965479	SRR4787205	218449	Human	NA	2016	SRS1774028	GCA_012578525.1	ESC_JA4482AA_AS	Public Health England			93435	4596487	120	2427
NCBI	FA0732	PRJNA315192	SAMN05965467	SRR4787204	310052	Human	NA	2016	SRS1774025	GCA_012578605.1	ESC_JA4481AA_AS	Public Health England			100842	5513974	450	8561
NCBI	FA0733	PRJNA315192	SAMN05965469	SRR4787201	312152	Human	NA	2016	SRS1774023	GCA_012578565.1	ESC_JA4480AA_AS	Public Health England			199229	5327131	264	4808
NCBI	FA0734	PRJNA315192	SAMN05965471	SRR4787196	298883	Human	NA	2016	SRS1774018	GCA_012578585.1	ESC_JA4479AA_AS	Public Health England			172802	5123693	163	3126
NCBI	FA0735	PRJNA315192	SAMN05965458	SRR4787195	311183	Human	NA	2016	SRS1774016	GCA_012578325.1	ESC_JA4478AA_AS	Public Health England			113180	5374510	320	4453
NCBI	FA0737	PRJNA315192	SAMN05965454	SRR4787189	296199	Human	NA	2016	SRS1774011	GCA_012574825.1	ESC_EB8937AA_AS	Public Health England			28292	4894928	442	63933
NCBI	FA0738	PRJNA315192	SAMN05965456	SRR4787183	163202	Human	NA	2015	SRS1774004	GCA_012575005.1	ESC_JA4475AA_AS	Public Health England			91304	4810819	175	8390
NCBI	FA0739	PRJNA315192	SAMN05965442	SRR4787180	256091	Human	NA	2016	SRS1774002	GCA_012575045.1	ESC_JA4474AA_AS	Public Health England			155005	5509973	201	6019
NCBI	FA0740	PRJNA315192	SAMN05965441	SRR4787179	176402	Human	NA	2015	SRS1774001	GCA_012575505.1	ESC_JA4473AA_AS	Public Health England			103331	5500390	315	11168
NCBI	FA0741	PRJNA315192	SAMN05965448	SRR4787178	278616	Human	NA	2016	SRS1774000	GCA_012575565.1	ESC_JA4472AA_AS	Public Health England			145462	5447718	217	5398
NCBI	FA0742	PRJNA315192	SAMN05965447	SRR4787177	174629	Human	NA	2009	SRS1773999	GCA_012575605.1	ESC_JA4471AA_AS	Public Health England			158416	5278326	159	4632
NCBI	FA0743	PRJNA315192	SAMN05965444	SRR4787173	170431	NA	NA	2015	SRS1773995	GCA_012575545.1	ESC_JA4470AA_AS	Public Health England			133904	5246365	248	4865
NCBI	FA0744	PRJNA315192	SAMN05965437	SRR4787169	152598	Human	NA	2009	SRS1773991	GCA_012575725.1	ESC_JA4469AA_AS	Public Health England	Cowley et al., 2018		32071	4983257	386	11032
NCBI	FA0745	PRJNA315192	SAMN05965445	SRR4787168	280275	Human	NA	2016	SRS1773990	GCA_012575645.1	ESC_JA4468AA_AS	Public Health England			56834	5176429	340	4615
NCBI	FA0746	PRJNA315192	SAMN05965427	SRR4787166	161036	Food	NA	2015	SRS1773989	GCA_012575665.1	ESC_JA4467AA_AS	Public Health England			151126	5341549	285	4280
NCBI	FA0747	PRJNA315192	SAMN05965425	SRR4787165	268623	Human	NA	2016	SRS1773988	GCA_012575765.1	ESC_JA4466AA_AS	Public Health England			121839	5734368	274	5140
NCBI	FA0748	PRJNA315192	SAMN05965426	SRR4787163	275768	Human	NA	2016	SRS1773986	GCA_012575585.1	ESC_JA4465AA_AS	Public Health England			142572	5373232	329	6735
NCBI	FA0751	PRJNA315192	SAMN05965429	SRR4787158	291808	Human	NA	2016	SRS1773981	GCA_012575745.1	ESC_JA4462AA_AS	Public Health England	Cowley et al., 2018		104034	5130981	267	3385
NCBI	FA0753	PRJNA315192	SAMN05965414	SRR4787153	273516	Human	NA	2016	SRS1773975	GCA_012575785.1	ESC_JA4460AA_AS	Public Health England			146723	5360763	325	7012
NCBI	FA0754	PRJNA315192	SAMN05965413	SRR4787150	301865	Human	NA	2016	SRS1773973	GCA_012575685.1	ESC_JA4459AA_AS	Public Health England			285972	4893220	79	1952
NCBI	FA0755	PRJNA315192	SAMN05965418	SRR4787147	152632	Human	NA	2013	SRS1773970	GCA_012575805.1	ESC_JA4458AA_AS	Public Health England	Cowley et al., 2018		33604	5003177	421	15751
NCBI	FA0758	PRJNA315192	SAMN05965405	SRR4787078	152596	Human	NA	2009	SRS1773901	GCA_012575825.1	ESC_JA4455AA_AS	Public Health England	Cowley et al., 2018		33882	4989770	315	8876
NCBI	FA0759	PRJNA315192	SAMN05965407	SRR4787075	250746	Human	NA	2016	SRS1773898	GCA_012575845.1	ESC_JA4454AA_AS	Public Health England			149689	5215921	157	5023
NCBI	FA0760	PRJNA315192	SAMN05965410	SRR4787074	266732	Human	NA	2016	SRS1773897	GCA_012575905.1	ESC_JA4453AA_AS	Public Health England			133111	5309394	192	5276
NCBI	FA0761	PRJNA315192	SAMN05965409	SRR4787073	294711	Human	NA	2016	SRS1773896	GCA_012577705.1	ESC_JA4452AA_AS	Public Health England			133250	5344315	289	5250
NCBI	FA0762	PRJNA315192	SAMN05965396	SRR4787071	256551	Human	NA	2016	SRS1773892	GCA_012577745.1	ESC_JA4451AA_AS	Public Health England			152934	5316272	181	5841
NCBI	FA0763	PRJNA315192	SAMN05965397	SRR4787070	152642	Human	NA	2013	SRS1773894	GCA_012578645.1	ESC_JA4450AA_AS	Public Health England	Cowley et al., 2018		100349	5103418	240	8841
NCBI	FA0764	PRJNA315192	SAMN05965398	SRR4787069	265312	Human	NA	2016	SRS1773893	GCA_012577685.1	ESC_JA4449AA_AS	Public Health England			133861	5346126	190	5917
NCBI	FA0765	PRJNA315192	SAMN05965381	SRR4787068	271118	Human	NA	2016	SRS1773890	GCA_012578835.1	ESC_JA4448AA_AS	Public Health England			146727	5432719	329	4326
NCBI	FA0766	PRJNA315192	SAMN05965387	SRR4787067	250697	Human	NA	2016	SRS1773889	GCA_012578785.1	ESC_JA4447AA_AS	Public Health England			133622	4859721	139	5725
NCBI	FA0767	PRJNA315192	SAMN05965395	SRR4787066	152643	Human	NA	2013	SRS1773891	GCA_012578865.1	ESC_JA4446AA_AS	Public Health England	Cowley et al., 2018		34393	4910801	312	7850
NCBI	FA0768	PRJNA315192	SAMN05965391	SRR4787065	245099	Human	NA	2016	SRS1773886	GCA_012577945.1	ESC_JA4445AA_AS	Public Health England			109435	5362175	209	8174
NCBI	FA0769	PRJNA315192	SAMN05965392	SRR4787064	279507	Human	NA	2016	SRS1773887	GCA_012577665.1	ESC_JA4444AA_AS	Public Health England			146608	5293591	313	6667
NCBI	FA0770	PRJNA315192	SAMN05965394	SRR4787063	229067	Human	NA	2016	SRS1773888	GCA_012578705.1	ESC_JA4443AA_AS	Public Health England			95096	5317688	217	10382
NCBI	FA0771	PRJNA315192	SAMN05965380	SRR4787062	290598	Human	NA	2016	SRS1773883	GCA_012577865.1	ESC_JA4442AA_AS	Public Health England			160519	5361878	254	3225
NCBI	FA0772	PRJNA315192	SAMN05965390	SRR4787061	254594	Human	NA	2016	SRS1773885	GCA_012578795.1	ESC_JA4441AA_AS	Public Health England			133138	5386441	329	6352
NCBI	FA0773	PRJNA315192	SAMN05965389	SRR4787060	178827	Human	NA	2015	SRS1773884	GCA_012577725.1	ESC_JA4440AA_AS	Public Health England			130401	5292819	281	7104
NCBI	FA0774	PRJNA315192	SAMN05965393	SRR4787059	273492	Human	NA	2016	SRS1773882	GCA_012578025.1	ESC_JA4439AA_AS	Public Health England			144151	5348583	301	6981
NCBI	FA0775	PRJNA315192	SAMN05965384	SRR4787058	218401	Food	NA	2016	SRS1773880	GCA_012577905.1	ESC_JA4438AA_AS	Public Health England			262448	5168397	88	4834
NCBI	FA0776	PRJNA315192	SAMN05965382	SRR4787056	300743	Human	NA	2016	SRS1773879	GCA_012577885.1	ESC_JA4437AA_AS	Public Health England			118706	5504542	297	3990
NCBI	FA0777	PRJNA315192	SAMN05965388	SRR4787055	273502	Human	NA	2016	SRS1773878	GCA_012578005.1	ESC_JA4436AA_AS	Public Health England			146028	5379380	306	6678
NCBI	FA0778	PRJNA315192	SAMN05965386	SRR4787054	152654	Human	NA	2014	SRS1773877	GCA_012577925.1	ESC_JA4435AA_AS	Public Health England	Cowley et al., 2018		35896	5015560	368	7397
NCBI	FA0779	PRJNA315192	SAMN05965258	SRR4787009	270078	Human	NA	2016	SRS1773832	GCA_012577985.1	ESC_JA4434AA_AS	Public Health England			124772	5377492	350	5386
NCBI	FA0780	PRJNA315192	SAMN05965331	SRR4786995	168315	Human	NA	2015	SRS1773820	GCA_012577825.1	ESC_JA4433AA_AS	Public Health England			174538	5375117	309	6604
NCBI	FA0781	PRJNA315192	SAMN05965327	SRR4786993	223547	Food	NA	2016	SRS1773818	GCA_012579005.1	ESC_JA4432AA_AS	Public Health England			145263	5317249	290	5314
NCBI	FA0782	PRJNA315192	SAMN05965317	SRR4786982	262667	Human	NA	2016	SRS1773810	GCA_012579425.1	ESC_JA4431AA_AS	Public Health England			75012	5417312	325	5299
NCBI	FA0783	PRJNA315192	SAMN05964139	SRR4786954	152430	Human	NA	2015	SRS1773790	GCA_012578945.1	ESC_JA4430AA_AS	Public Health England			77517	5521377	395	18348
NCBI	FA0784	PRJNA315192	SAMN05964822	SRR4786949	176422	Environment	NA	2015	SRS1773787	GCA_012579385.1	ESC_JA4429AA_AS	Public Health England			135468	5534021	262	8353
NCBI	FA0785	PRJNA315192	SAMN05965364	SRR4786923	298932	Human	NA	2016	SRS1773770	GCA_012578925.1	ESC_JA4428AA_AS	Public Health England			160518	5438820	193	7132
NCBI	FA0786	PRJNA315192	SAMN05965348	SRR4786896	190625	Human	NA	2005	SRS1773750	GCA_012579405.1	ESC_JA4427AA_AS	Public Health England			136881	5427536	266	7469
NCBI	FA0787	PRJNA315192	SAMN05965336	SRR4786892	310181	Human	NA	2016	SRS1773745	GCA_012579485.1	ESC_JA4426AA_AS	Public Health England			127904	5332609	239	6382
NCBI	FA0788	PRJNA315192	SAMN05965342	SRR4786891	220518	Human	NA	2016	SRS1773744	GCA_012579465.1	ESC_JA4425AA_AS	Public Health England			146720	5396378	270	5465
NCBI	FA0789	PRJNA315192	SAMN05965341	SRR4786890	172314	Human	NA	2015	SRS1773754	GCA_012579505.1	ESC_JA4424AA_AS	Public Health England			121413	5484254	355	7961
NCBI	FA0790	PRJNA315192	SAMN05965332	SRR4786888	168314	Human	NA	2015	SRS1773742	GCA_012579585.1	ESC_JA4423AA_AS	Public Health England			143799	5478376	286	6469
[truncated: 6,797 more rows]

## Sheet: BSAC_or_CUH
Study_accession	Collection	BSAC_or_CUH_number	ERS_accession	ERR_accession	Sanger_accession	Sample_source	Year_of_isolation	Sequencing depth	MLST	Phylogroup	serotype	C_dfrA7_1_JF806498	C_tetD_3_D16172	QnrA1_1_AY070235	QnrB10_8_HM439644	QnrB6_1_EF520349	QnrS1_1_AB187515	aac_3_IVa_1_X01385	aac_3_VIa_1_M88012	aac_6prime_IIc_1_AF162771	aac_6prime_Ib_1_M21682	aadB_1_JN119852	aph3_Ia_V00359	aph_3prime_IIa_1_X57709	aph_4_Ia_1_V01499	blaBIL1_1_X74512	blaCARB1_1_AF313471	blaCTXM45_1_D89862	blaCTXM68_1_EU177100	blaDHA1_1_Y16410	blaOXA101_1_AM412777	blaOXA141_1_EF552405	blaOXA4_1_AY162283	blaOXA9_2_JF703130	blaSHV100_1_AM941846	blaSHV140_1_JN051143	blaTEM15_2_HQ877606	catA1_1_V00622	catB3_1_AJ009818	cmlA1_1_M64556	cml_1_M22614	dfrA12_1_AB571791	dfrA14_1_DQ388123	dfrA15_1_HM449019	dfrA17_1_FJ460238	dfrA18_1_AJ310778	dfrA1_25_AJ844287	dfrA21_1_AY552589	dfrA5_1_X12868
[truncated: 1,510 more rows]
[truncated: 20 more columns]

[truncated: 2 more sheets: Brodrick2017, Goswami2018]
