# Supplementary material for: Alterations in chromosomal genes nfsA, nfsB, and ribE are associated with nitrofurantoin resistance in Escherichia coli from the United Kingdom
Source: Microb Genom. 2021 Dec 3;7(12):000702. doi: 10.1099/mgen.0.000702 (PMC8767348; doi:10.1099/mgen.0.000702)
Supplement: Supplementary material 6 [file mgen-7-0702-s006.xlsx]

## Sheet: Copy_number
								Copy_number
Isolate	Reference	Gene	Locus_tag	Strand	Left	Right	Length	CN_HMM	CN_boot	Lowerbound	Upperbound
IN01	BR02	nfsA	EK474_RS05475	1	1056121	1056843	723	1	0.96536	0.87179	0.903741
		nfsB	EK474_RS04045	-1	771067	771720	654	1	1.1525	0.965246	1.03246
		ribE	EK474_RS03445	1	637637	638107	471	1	1.23846	1.13493	1.15022
IN02	BR02	nfsA	EK474_RS05475	1	1056121	1056843	723	1	0.944978	0.676208	0.7524
		nfsB	EK474_RS04045	-1	771067	771720	654	1	0.933782	0.837493	0.868843
		ribE	EK474_RS03445	1	637637	638107	471	1	1.25699	1.17936	1.20444
IN03	ATCC25922	nfsA	DR76_RS21800	-1	4377122	4377844	723	1	0.932171	0.857772	0.88403
		nfsB	DR76_RS23155	1	4640270	4640923	654	1	1.12911	0.949621	1.01313
		ribE	DR76_RS23800	-1	4779388	4779858	471	1	1.07076	0.951135	0.991981
IN09	ATCC25922	nfsA	DR76_RS21800	-1	4377122	4377844	723	1	1.17314	1.01718	1.06933
		nfsB	DR76_RS23155	1	4640270	4640923	654	1	1.08469	0.933272	0.986924
		ribE	DR76_RS23800	-1	4779388	4779858	471	1	1.23521	1.08003	1.12783
IN04	UMN026	nfsA	ECUMN_RS06175	1	1074103	1074825	723	1	0.800625	0.694837	0.72706
		nfsB	ECUMN_RS04285	-1	720743	721396	654	1	1.04964	0.898513	0.951827
		ribE	ECUMN_RS03230	1	491566	492036	471	1	1.10597	1.00018	1.03224
IN05	BR02	nfsA	EK474_RS05475	1	1056121	1056843	723	1	1.03967	0.951776	0.979644
		nfsB	EK474_RS04045	-1	771067	771720	654	1	1.06325	0.966728	1.00108
		ribE	EK474_RS03445	1	637637	638107	471	1	1.35764	1.21187	1.2576
IN06	EC958	nfsA	EC958_RS04350	1	900522	901244	723	1	1.05901	0.930285	0.964988
		nfsB	EC958_RS02860	-1	608139	608792	654	1	1.17637	1.03498	1.08588
		ribE	EC958_RS02180	1	463949	464419	471	1	1.53078	1.32278	1.37243
IN07	UTI89	nfsA	UTI89_RS04120	1	852379	853101	723	1	1.04669	0.89716	0.943887
		nfsB	UTI89_RS02775	-1	590226	590879	654	1	1.12646	0.9282	0.988278
		ribE	UTI89_RS02100	1	448891	449361	471	1	1.1635	0.998792	1.05486
IN08	ST540	nfsA	BU34_RS01915	-1	386554	387276	723	1	1.01444	0.867709	0.912755
		nfsB	BU34_RS03655	1	715488	716141	654	1	1.10193	0.995459	1.02626
		ribE	BU34_RS04330	-1	865714	866184	471	1	1.06315	0.976128	0.998829
Copy numbers of three genes estimated using CNOGpro v1.1.
CN_HMM: copy numbers estimated using hidden Markov models (cf., Brynildsrud, Snipen, and Bohlin, 2015, for details)
CN_boot, Lowerbound, Upperbound: estimates of copy number and its confidence interval based on a bootstrap method.

## Sheet: Genetic_alterations
Isolate	ST	MIC	Reference	Ref_accession	Mutation_type	Position	Gene	Locus_tag	Nt_change	Pt_change	Note
IN01	1463	256	BR02	NZ_CP035320.1	Synonymous	1056600	nfsA	EK474_RS05475	480A>T	No change
					IS acquisition	1,056,801:1,056,815	nfsA	EK474_RS05475	Ins. IS1R	Interruption	There are three shortest plausible IS elements (IS1R, IS1A).
					Missense	771146	nfsB	EK474_RS04045	575G>A	Gly192Asp
IN02	1463	256	BR02	NZ_CP035320.1	Synonymous	1056600	nfsA	EK474_RS05475	480A>T	No change
					IS acquisition	1,056,810:1,056,811	nfsA	EK474_RS05475	Ins. IS1R	Interruption	The only plausible IS element at this position.
					Missense	771146	nfsB	EK474_RS04045	575G>A	Gly192Asp	This is a clonal mutation with the same allele of IN01
IN03	73	96	ATCC25922	NZ_CP009072.1	Missense	4377211	nfsA	DR76_RS21800	634T>C	Trp212Arg
					IS acquisition	4,640,581:4,640,593	nfsB	DR76_RS23155	Ins. IS10R var.	Interruption	Coordinates of insertion site was determined using ISMapper
IN09	73	192	ATCC25922	NZ_CP009072.1	Nonsense	4377646	nfsA	DR76_RS21800	199C>T	Gln67Stop
					Missense	4640382	nfsB	DR76_RS23155	113C>T	Pro38Leu
IN04	69	>512	UMN026	NC_011751.1	Missense	1074404	nfsA	ECUMN_RS06175	302T>G	Leu101Arg
					Frameshift	720917	nfsB	ECUMN_RS04285	476:479delTGGA	Leu159fs	A premature stop codon is introduced after the frameshift.
IN05	162	256	BR02	NZ_CP035320.1	Frameshift	1056783	nfsA	EK474_RS05475	666delA	Glu223fs	All amino acids are changed from the Glu223.
					Nonsense	771639	nfsB	EK474_RS04045	82G>T	Glu28Stop
IN06	4219	192	EC958	NZ_HG941718.1	Synonymous	900668	nfsA	EC958_RS04350	147C>T	No change
					Synonymous	900734	nfsA	EC958_RS04350	213G>A	No change
					Synonymous	900743	nfsA	EC958_RS04350	222A>G	No change
					Nonsense	901156	nfsA	EC958_RS04350	635G>A	Trp212Stop
					Synonymous	608343	nfsB	EC958_RS02860	450T>C	No change
					Nonsense	608512	nfsB	EC958_RS02860	281G>A	Trp94Stop
IN07	919	>512	UTI89	NC_007946.1	Synonymous	852591	nfsA	UTI89_RS04120	213G>A	No change
					Synonymous	852714	nfsA	UTI89_RS04120	336A>G	No change
					Synonymous	852753	nfsA	UTI89_RS04120	375C>T	No change
					Nonsense	853013	nfsA	UTI89_RS04120	635G>A	Trp212Stop
					Synonymous	590250	nfsB	UTI89_RS02775	630G>A	No change
					Nonsense	590743	nfsB	UTI89_RS02775	137G>A	Trp46Stop
					Missense	449041	ribE	UTI89_RS02100	151A>G	Ile51Val	Val51 is the same amino acid in NfsA of ATCC25922, ST540, BR02, UMN026, and EC958. Therefore, I51V is unlikely to cause nitrofurantoin resistance.
					Synonymous	449055	ribE	UTI89_RS02100	165A>T	No change
					Synonymous	449235	ribE	UTI89_RS02100	345T>G	No change
IN08	685	>512	ST540	NZ_CP007265.1	Missense	386927	nfsA	BU34_RS01915	350C>T	Thr117Ile	The same amino acid as in wildtype NfsA (BR02), hence it is unlikely that T117I causes nitrofurantoin resistance.
					Missense	386934	nfsA	BU34_RS01915	343T>G	Ser115Ala	The same amino acid as in wildtype NfsA (ATCC25922), hence it is unlikely that S115A causes the resistance.
					Synonymous	386977	nfsA	BU34_RS01915	300G>A	No change
					Synonymous	387100	nfsA	BU34_RS01915	177G>A	No change
					Synonymous	387112	nfsA	BU34_RS01915	165A>G	No change
					Synonymous	387142	nfsA	BU34_RS01915	135T>C	No change
					Frameshift	387149	nfsA	BU34_RS01915	123delT	Leu(Ser)43fs	The amino acid at this position became serine (reference: leucine) owing to an upstream mutation 121G>A. A premature stop codon is introduced after the frameshift.
					Missense	387156	nfsA	BU34_RS01915	121G>A	Gly41Ser	Lower quality of variant calling, which was improved when all reads (not the subset) were used for mapping.
					Missense	715868	nfsB	BU34_RS03655	381G>A	Met127Ile
					Missense	715945	nfsB	BU34_RS03655	458G>A	Gly153Asp
All variants detected in nfsA, nfsB, and ribE (the one encoding a 6,7-dimethyl-8-ribityllumazine synthase) of E. coli genomes IN01–IN09.
Abbreviations: ins. (insertion), var. (variant)

## Sheet: Genome_assemblies
Assembly	Level	NITR	Total length (bp)	Num_contigs	Largest contig	N50	Num_Ns_per_100kbp	Num_contigs (>= 1000 bp)	Num_contigs (>= 5000 bp)	Num_contigs (>= 10000 bp)	Num_contigs (>= 25000 bp)	Num_contigs (>= 50000 bp)	Total length (>= 1000 bp)	Total length (>= 5000 bp)	Total length (>= 10000 bp)	Total length (>= 25000 bp)	Total length (>= 50000 bp)	GC (%)	N75	L50	L75
5CRE51	Complete	S	5256426	3	5041366	5041366	0	3	3	3	3	3	5256426	5256426	5256426	5256426	5256426	50.62	5041366	1	1
ATCC25922	Complete	S	5203440	3	5130767	5130767	0.29	3	3	3	2	1	5203440	5203440	5203440	5179255	5130767	50.43	5130767	1	1
BR02	Scaffold (chromosome)	S	5025753	1	5025753	5025753	10.15	1	1	1	1	1	5025753	5025753	5025753	5025753	5025753	50.76	5025753	1	1
BR03	Scaffold (chromosome)	S	5038603	1	5038603	5038603	12.05	1	1	1	1	1	5038603	5038603	5038603	5038603	5038603	50.76	5038603	1	1
BR07	Scaffold (chromosome)	S	5087428	3	5052397	5052397	15.9	3	2	2	2	1	5087428	5083207	5083207	5083207	5052397	50.74	5052397	1	1
BR10	Scaffold (chromosome)	S	5094768	6	5058724	5058724	9.32	6	5	2	1	1	5094768	5090789	5071866	5058724	5058724	50.76	5058724	1	1
BR12	Scaffold (chromosome)	S	4848972	5	4824995	4824995	6	5	3	2	1	1	4848972	4841514	4836328	4824995	4824995	50.64	4824995	1	1
BR14	Scaffold (chromosome)	S	5110451	1	5110451	5110451	13.38	1	1	1	1	1	5110451	5110451	5110451	5110451	5110451	50.63	5110451	1	1
BR25	Scaffold (chromosome)	S	4960880	4	4818513	4818513	10.2	4	3	3	3	2	4960880	4956314	4956314	4956314	4914683	50.52	4818513	1	1
BR29	Scaffold (chromosome)	S	5010100	14	4807613	4807613	14.31	14	8	4	3	2	5010100	4986688	4954437	4943742	4897547	50.82	4807613	1	1
BR64	Scaffold (chromosome)	S	5030024	8	4845984	4845984	9.42	8	7	3	3	2	5030024	5025531	4991923	4991923	4963378	50.83	4845984	1	1
BWH103	Complete	S	5330963	3	5162123	5162123	0	3	3	3	3	2	5330963	5330963	5330963	5330963	5282791	50.64	5162123	1	1
BWH134	Contig	S	4918656	156	354387	133027	0	102	77	60	46	33	4897750	4833644	4714376	4476895	4019107	50.68	63623	14	28
BWH136	Contig	S	5028967	171	339619	140621	0	106	73	57	40	31	5004731	4919756	4806583	4542811	4234392	50.76	73633	11	23
BWH137	Contig	S	4849844	144	338998	154787	0	92	66	54	40	28	4829766	4764010	4681594	4469851	4043343	50.84	81967	11	22
BWH138	Contig	S	5100091	296	321028	90699	0	148	91	75	54	31	5041853	4918186	4808047	4462433	3673978	50.68	42049	16	35
BWH139	Contig	S	5048254	137	607917	225318	0	74	48	40	26	23	5021257	4963674	4904764	4661702	4550112	50.77	123597	7	15
BWH148	Contig	S	4996962	143	369628	146728	0	79	59	53	43	30	4972698	4924907	4879762	4720273	4270309	50.59	83851	12	23
BWH149	Contig	S	5131499	154	594107	196069	0	81	54	45	32	23	5104777	5029196	4962833	4744008	4439520	50.61	125082	9	17
BWH153	Contig	S	5079080	200	634186	220627	0	93	56	47	28	22	5038035	4950759	4882785	4582379	4383263	50.73	115767	8	15
BWH159	Contig	S	4775778	153	382353	100876	0	108	78	65	48	33	4758978	4694605	4597191	4304602	3762335	50.79	55602	15	30
BWH162	Contig	S	4724050	59	412447	204864	0	42	36	36	33	25	4718849	4704720	4704720	4664295	4396029	50.77	130845	9	16
BWH169	Contig	S	5203036	145	346765	209061	0	78	52	46	36	27	5171872	5109554	5064771	4924468	4576894	50.69	109194	10	19
BWH190	Complete	S	5305742	5	4905831	4905831	0	5	5	5	4	4	5305742	5305742	5305742	5292053	5292053	50.68	4905831	1	1
BWH194	Contig	S	5015794	236	301813	92789	0	155	101	78	51	31	4980997	4855823	4688176	4237249	3535462	50.5	41169	16	37
BWH195	Contig	S	5397205	171	370049	165546	0	97	63	54	41	29	5365288	5285984	5217419	5020961	4587997	50.6	108993	12	22
BWH196	Contig	S	4990574	259	338987	93325	0	144	97	71	50	32	4946439	4856991	4677351	4327648	3694480	50.71	45179	16	34
BWH197	Contig	S	5386007	159	445159	183205	0	91	66	56	37	28	5358277	5306734	5235723	4908600	4618868	50.51	89052	9	20
BWH198	Contig	S	5271456	195	319573	170446	0	95	63	54	38	27	5230323	5156140	5090688	4858067	4459016	50.63	108969	11	20
BWH199	Contig	R	5072125	167	312117	138710	0	90	60	55	36	32	5045982	4976070	4938044	4651452	4527108	50.78	101795	12	23
BWH202	Contig	S	4916255	179	387023	132864	0	115	74	61	45	31	4888953	4797626	4692418	4455703	3936789	50.7	60794	13	27
BWH204	Contig	S	4765242	70	442786	195752	0	42	32	32	32	24	4757187	4730286	4730286	4730286	4456795	50.79	130845	8	15
BWH205	Contig	S	5265449	198	319573	147608	0	107	74	61	43	29	5231257	5153617	5058498	4803703	4341198	50.65	78393	12	23
BWH221	Contig	S	5203430	255	309633	102251	0	123	84	72	50	38	5153334	5058778	4972139	4589328	4135622	50.59	53327	17	34
BWH222	Complete	S	5440829	4	5162123	5162123	0	4	4	4	4	3	5440829	5440829	5440829	5440829	5392654	50.66	5162123	1	1
BWH232	Contig	S	4953426	205	451722	186237	0	87	58	48	34	22	4912891	4845729	4772799	4565023	4171822	50.7	91860	8	17
BWH233	Contig	S	5062198	154	452012	192043	0	79	53	50	36	26	5036191	4978488	4960519	4766137	4437515	50.59	105103	9	18
BWH237	Contig	I	4874773	251	406266	97204	0	135	80	67	49	31	4830108	4692840	4603089	4309032	3634444	50.78	49661	14	32
BWH253	Contig	S	5312143	221	341719	190796	0	99	62	54	37	25	5266347	5180471	5120949	4858891	4441714	50.64	110773	10	19
BWH257	Contig	S	5171781	215	588034	190808	0	99	56	47	32	27	5122111	5027772	4961108	4707439	4557607	50.71	116896	9	18
BWH258	Contig	S	5387055	211	400021	158936	0	114	70	57	41	30	5344571	5249641	5149201	4889330	4515482	50.72	81124	12	23
BWH259	Contig	I	5210317	323	509101	135710	0	126	74	59	45	28	5140173	5029327	4931195	4704807	4051832	50.59	65914	13	26
BWH262	Contig	S	5213098	246	318299	180995	0	112	69	53	37	26	5159808	5072936	4960875	4660951	4231776	50.83	82575	11	22
BWH263	Contig	S	5100771	111	500883	182645	0	65	46	43	40	27	5083957	5038394	5011931	4967196	4508874	50.7	103706	9	19
BWH265	Contig	S	5378629	420	383740	102251	0	157	92	73	51	32	5287925	5133891	4997164	4597850	3915743	50.62	43582	16	35
BWH280	Contig	S	5042422	147	329585	165478	0	81	51	46	37	30	5013161	4954766	4920284	4771572	4524657	50.62	91926	11	20
BWH281	Contig	S	4946636	147	628336	190897	0	79	53	45	33	23	4925097	4869242	4808790	4631811	4256183	50.74	101668	8	16
BWH283	Contig	S	5389839	217	400021	190808	0	111	67	53	33	26	5344344	5247767	5139442	4819838	4561871	50.73	103850	10	20
BWH284	Contig	S	4717708	109	654199	182807	0	65	41	38	34	27	4703691	4656610	4629556	4546102	4303637	50.85	99287	9	17
BWH309	Contig	S	4960664	174	377177	141771	0	101	60	54	39	29	4935021	4839565	4789906	4541087	4160353	50.6	83963	11	23
BWH316	Contig	S	5051998	173	185435	84390	0	131	102	84	63	38	5035897	4954950	4823324	4439552	3559180	50.86	40976	22	44
BWH317	Contig	S	5588859	238	436695	138042	0	131	77	65	47	29	5547864	5424539	5339781	5031354	4377504	50.3	59348	11	26
BWH319	Contig	S	5100095	134	669911	237271	0	58	43	40	34	24	5065903	5032145	5011418	4921292	4559054	50.68	127879	7	14
BWH325	Contig	S	5029742	155	503894	212508	0	83	57	48	32	23	5003644	4938062	4884213	4610133	4255935	50.55	87692	8	17
BWH326	Contig	S	5092968	77	718192	263435	0	42	31	30	27	22	5078569	5051153	5045986	4995474	4804232	50.43	173997	6	12
BWH327	Contig	S	5312750	171	471660	190808	0	99	59	50	33	25	5286647	5199415	5139224	4874587	4620868	50.73	116380	10	19
BWH338	Contig	S	5226823	199	323868	175620	0	99	63	59	38	25	5186573	5102365	5071584	4742713	4269035	50.65	86845	11	21
BWH344	Contig	S	5274092	336	239380	73159	0	188	112	91	63	33	5213851	5052298	4894610	4411323	3308786	50.56	37091	22	48
BWH347	Contig	S	5372425	206	306642	157727	0	99	69	61	42	33	5328640	5256363	5199247	4917677	4589761	50.62	95948	14	25
BWH364	Contig	S	5004244	130	356526	160002	0	83	57	47	36	31	4986376	4928534	4856943	4674458	4528000	50.74	108303	11	21
BWH367	Contig	S	5176369	255	389861	180001	0	115	66	54	36	27	5121520	5005119	4917456	4652883	4344100	50.77	86367	11	21
BWH368	Contig	S	5013797	129	524573	209197	0	75	55	48	32	24	4994857	4948365	4895433	4640766	4366389	50.77	108987	9	17
BWH369	Contig	S	4725953	143	697794	189811	0	64	43	40	36	23	4704154	4660352	4636957	4565908	4063361	50.71	85649	8	17
BWH370	Contig	S	4764140	156	369690	157838	0	88	58	49	43	27	4743352	4678202	4614547	4521654	3958703	50.81	63985	10	21
BWH394	Contig	S	4928895	180	346222	126947	0	103	68	61	50	28	4898865	4824870	4777148	4609145	3863658	50.81	66097	14	26
BWH399	Contig	S	4947552	136	630998	193194	0	74	52	48	41	26	4927703	4884753	4856252	4759534	4202772	50.81	87948	9	19
BWH403	Contig	I	5008930	349	120297	38065	0	249	174	134	71	27	4965610	4780711	4475377	3460786	1954042	51.07	20954	41	84
BWH404	Contig	S	4990278	148	208311	108987	0	114	87	69	56	35	4979176	4910929	4778570	4568307	3871046	50.9	59963	17	33
BWH405	Contig	S	5069558	186	393820	104718	0	117	81	68	52	34	5044095	4949771	4849152	4550668	3891783	50.74	51850	16	33
BWH407	Contig	I	5105152	202	524009	209092	0	89	56	46	30	24	5054730	4975716	4901901	4624719	4417515	50.83	111617	9	17
BWH409	Contig	S	5176183	230	429819	149557	0	110	59	53	40	30	5130712	5020855	4979316	4761482	4435702	50.66	101620	11	21
BWH410	Contig	S	5182192	258	357647	101084	0	114	75	66	52	35	5140588	5047903	4984467	4739575	4101892	50.51	57103	16	32
BWH453	Contig	S	5199193	207	414310	138461	0	111	81	68	48	32	5161535	5091039	5002323	4664952	4115296	50.6	56502	12	28
BWH467	Contig	S	4787688	146	463713	173020	0	71	49	40	33	25	4753766	4706084	4641164	4523867	4247770	50.54	92293	8	17
BWH475	Contig	R	4848557	131	379211	112478	0	83	65	58	51	31	4831866	4791162	4741190	4613574	3864390	50.83	65524	14	28
BWH477	Contig	S	5006244	146	584711	225414	0	81	54	48	34	21	4983876	4927013	4886275	4682188	4221505	50.74	102364	7	15
BWH478	Contig	S	5316249	199	370042	190808	0	95	62	54	35	27	5276663	5203794	5142476	4870063	4592788	50.63	108987	10	19
BWH479	Contig	S	4861299	124	446571	173090	0	62	47	45	42	29	4839018	4810181	4794437	4739875	4245141	50.55	81845	10	20
BWH483	Contig	S	5247375	201	346765	165520	0	95	61	53	37	30	5203504	5128429	5069738	4813627	4568961	50.73	94234	11	21
BWH60	Contig	S	5188659	168	488508	225318	0	92	51	45	33	22	5157439	5070274	5023393	4826868	4426937	50.79	108987	8	16
BWH76	Contig	S	5096149	166	389833	158701	0	90	59	54	39	33	5071349	5004623	4970954	4716553	4524372	50.82	92905	13	24
CFT073	Complete	S	5231428	1	5231428	5231428	5.35	1	1	1	1	1	5231428	5231428	5231428	5231428	5231428	50.48	5231428	1	1
EC958	Complete	S	5249449	3	5109767	5109767	0	3	2	2	2	2	5249449	5245369	5245369	5245369	5245369	50.81	5109767	1	1
EC0098B	Contig	S	5008812	45	838375	387351	1.42	32	25	23	20	17	5002195	4988609	4974371	4919388	4790532	50.81	225385	5	9
EC0122U	Contig	S	5274420	83	522581	166585	5.08	64	54	50	41	31	5266375	5237503	5209130	5065725	4715805	50.71	88510	9	20
EC0167U	Contig	S	5205865	87	744762	247638	32.89	58	45	35	27	22	5193038	5156902	5093838	4970952	4803252	50.46	134809	6	13
EC0218U	Contig	S	5083639	66	637849	262560	5.09	45	42	38	32	24	5074442	5066285	5036904	4934051	4628919	50.68	136340	7	14
EC0243U	Contig	S	5519351	95	568575	292698	14.86	65	51	43	33	22	5504168	5469802	5406148	5229016	4870263	50.54	120638	7	14
EC0304U	Contig	S	5248455	61	676865	366388	18.69	44	33	26	22	18	5240152	5210343	5158718	5084570	4926220	50.47	206278	6	10
EC0308U	Contig	S	5365083	79	358976	194515	1.34	66	55	50	44	29	5359117	5330178	5298954	5218516	4619479	50.57	88508	11	20
EC0398U	Contig	S	5053685	59	772062	319996	5.09	40	31	26	24	21	5044526	5018105	4978070	4951709	4855361	50.48	181326	5	10
EC0416U	Contig	S	5388155	94	671764	262636	16.65	64	49	43	27	23	5375264	5332142	5294253	5038518	4906856	50.38	139415	6	12
EC0422U	Contig	S	5053301	71	495399	253329	19.89	53	44	38	32	23	5045674	5019221	4969070	4869281	4534926	50.47	134676	8	14
EC0487U	Contig	S	5071957	69	805892	349933	7.85	38	33	29	23	17	5059993	5048227	5015952	4902284	4672039	50.47	162423	5	10
EC0889U	Contig	S	5265436	77	622873	353215	7.12	56	40	32	29	19	5256802	5203960	5151059	5098239	4748406	50.43	193035	6	11
IN01	Contig	R	4807546	125	487981	186686	0	73	47	43	37	24	4789881	4739539	4709047	4617354	4182317	50.7	100947	9	17
IN02	Contig	R	4805651	134	487982	182952	0	76	50	46	39	24	4785175	4737135	4706644	4601157	4077372	50.7	100955	10	18
IN03	Contig	R	5166489	236	361968	149773	0	106	62	51	38	29	5120448	5011082	4929065	4712077	4402283	50.5	90270	11	23
IN04	Contig	R	5281033	184	366697	123665	0	99	71	64	47	33	5250990	5189329	5136246	4875798	4388964	50.63	71478	14	27
IN05	Contig	R	4732109	151	419986	154438	0	69	44	42	38	28	4700747	4661202	4648710	4577551	4210850	50.69	93452	10	19
IN06	Contig	R	4945240	110	1052992	704848	0	44	27	23	20	12	4920783	4894789	4867840	4830569	4561907	50.55	245070	3	6
IN07	Contig	R	5151246	200	363053	155341	0	99	66	51	40	32	5109887	5030813	4923249	4763526	4481339	50.73	94272	12	23
IN08	Contig	R	4645956	137	285869	96435	0	102	74	64	52	33	4635845	4575841	4506733	4321047	3645249	50.82	54348	15	30
IN09	Contig	R	5011448	127	622734	342878	0	71	39	32	23	17	4986589	4913430	4863998	4728056	4510088	50.56	169030	6	11
MG1655	Complete	S	4641652	1	4641652	4641652	0	1	1	1	1	1	4641652	4641652	4641652	4641652	4641652	50.79	4641652	1	1
MGH58	Scaffold	S	5425160	7	3840470	3840470	1533.54	7	6	6	5	4	5425160	5421781	5421781	5408960	5367525	50.77	1296884	1	2
MRSN17749	Scaffold	S	5046460	92	348527	191197	0	74	58	48	34	27	5036660	4995313	4922679	4702924	4444009	50.75	109489	11	20
MRSN22624	Scaffold	S	5184392	114	598405	191617	0	88	62	53	34	27	5171548	5102313	5038984	4712919	4461743	50.73	82970	8	19
ST2747a	Complete	R	4998910	1	4998910	4998910	0	1	1	1	1	1	4998910	4998910	4998910	4998910	4998910	50.65	4998910	1	1
ST2747an	Complete	S	5090442	1	5090442	5090442	0	1	1	1	1	1	5090442	5090442	5090442	5090442	5090442	50.78	5090442	1	1
ST2747	Complete	S	5054509	1	5054509	5054509	0	1	1	1	1	1	5054509	5054509	5054509	5054509	5054509	50.65	5054509	1	1
ST540a	Complete	R	4807977	1	4807977	4807977	0	1	1	1	1	1	4807977	4807977	4807977	4807977	4807977	51.04	4807977	1	1
ST540an	Complete	I	4875682	1	4875682	4875682	0	1	1	1	1	1	4875682	4875682	4875682	4875682	4875682	51.02	4875682	1	1
ST540	Complete	S	4758629	1	4758629	4758629	0	1	1	1	1	1	4758629	4758629	4758629	4758629	4758629	51.11	4758629	1	1
UCI51	Scaffold	S	5313838	16	1088054	836007	583.91	16	14	13	11	8	5313838	5310659	5300838	5274928	5158490	50.85	573099	3	5
UCI53	Scaffold	S	4938441	13	2520205	2520205	197.69	13	11	11	10	8	4938441	4932103	4932103	4910293	4826885	50.52	588380	1	3
UCI57	Scaffold	I	5094594	8	4668003	4668003	1136.05	8	7	5	4	3	5094594	5093561	5079273	5067765	5034555	50.65	4668003	1	1
UCI58	Scaffold	I	5129989	12	2592594	2592594	1141.11	12	9	9	8	8	5129989	5124907	5124907	5107305	5107305	50.65	656476	1	3
UCI65	Scaffold	R	5554292	12	3268328	3268328	2518.93	12	10	9	6	5	5554292	5551248	5544615	5491725	5451352	50.52	1833231	1	2
UCI66	Scaffold	S	5259900	13	2830801	2830801	615.33	13	13	13	12	8	5259900	5259900	5259900	5240393	5097222	50.58	535328	1	3
UMN026	Complete	S	5358200	3	5202090	5202090	0.99	3	3	3	3	2	5358200	5358200	5358200	5358200	5324391	50.66	5202090	1	1
URMC01	Contig	S	4878206	133	376874	91729	0	133	99	75	50	32	4878206	4785109	4602284	4209731	3561531	50.63	44957	17	35
URMC02	Contig	S	4791568	69	319528	143681	0	69	53	48	42	33	4791568	4762502	4723633	4619164	4308654	50.81	84930	11	22
URMC03	Contig	S	5467044	98	512575	155147	0	98	68	62	45	31	5467044	5390752	5351345	5071171	4572835	50.75	81886	13	25
URMC04	Contig	S	5053341	68	409135	158767	0	68	52	48	42	29	5053341	5015246	4985504	4881973	4456814	50.55	93142	11	20
URMC06	Contig	S	5268052	90	380223	151428	0	90	67	58	39	31	5268052	5205468	5141313	4830444	4561395	50.77	90275	13	24
URMC07	Contig	S	5275315	100	328151	126866	0	100	62	57	44	35	5275315	5199595	5164102	4951055	4623356	50.75	83718	13	26
URMC08	Contig	S	4790731	98	372440	95182	0	98	78	70	49	31	4790731	4744615	4683911	4328583	3695206	50.79	53659	13	30
URMC09	Contig	I	5496897	71	678922	171024	0	71	54	49	39	32	5496897	5459000	5420234	5246363	5014396	50.58	92259	9	20
URMC105	Contig	S	5199221	86	231911	138227	0	86	69	61	54	35	5199221	5153586	5102090	4992580	4331694	50.65	74334	15	28
URMC106	Contig	S	4944727	91	348062	134272	0	91	69	61	46	29	4944727	4886235	4821880	4607686	3960729	50.67	63748	12	25
URMC107	Contig	S	5308004	139	310625	88796	0	139	94	86	63	39	5308004	5187135	5135875	4768411	3929656	50.72	44744	20	41
URMC108	Contig	S	5137326	88	369091	167536	0	88	56	47	34	26	5137326	5063850	5000236	4797425	4521745	50.83	124147	10	19
URMC109	Contig	S	5052123	27	1152163	520412	0	27	20	17	16	12	5052123	5028955	5010009	4993978	4849182	50.51	371685	4	7
URMC10	Contig	S	5505496	86	342249	159190	0	86	66	56	42	28	5505496	5453909	5382099	5161731	4688491	50.8	109361	12	22
URMC110	Contig	S	5335992	101	363664	108336	0	101	85	75	57	33	5335992	5295278	5225044	4945749	4067408	50.41	57408	16	32
URMC111	Contig	S	5307901	67	925311	227332	0	67	46	45	31	23	5307901	5264867	5257604	5036300	4728948	50.7	124147	7	15
URMC112	Contig	S	5405948	82	449902	278744	0	82	55	46	29	23	5405948	5343722	5279949	5048122	4830787	50.56	138011	8	15
URMC12	Contig	S	5214184	65	843665	222076	0	65	47	37	26	23	5214184	5178303	5114765	4967284	4872045	50.61	137109	6	14
URMC13	Contig	I	5571092	125	397480	157125	0	125	80	70	46	28	5571092	5459073	5392067	4998429	4363713	50.63	72689	13	25
URMC14	Contig	S	5118089	197	203535	49688	0	197	153	127	69	33	5118089	5001135	4813390	3813605	2508862	50.73	24965	35	70
URMC16	Contig	S	5292053	62	624598	222567	0	62	47	44	32	23	5292053	5254668	5235371	5052897	4747534	50.89	135529	8	15
URMC17	Contig	S	5315746	60	619479	229884	0	60	48	41	34	24	5315746	5285129	5237188	5119435	4798013	50.82	130216	8	16
URMC18	Contig	S	4951002	86	358715	150179	0	86	52	45	42	27	4951002	4872692	4816873	4760742	4218147	50.61	106568	11	21
URMC19	Contig	S	5163741	89	359435	171839	0	89	61	53	36	27	5163741	5087617	5027976	4728206	4417270	50.82	117628	12	20
URMC20	Contig	S	5180755	66	715383	209480	0	66	48	39	31	24	5180755	5139550	5083534	4946601	4715881	50.68	124192	8	15
URMC21	Contig	S	5088409	80	287151	154841	0	80	59	53	44	31	5088409	5036682	4995000	4830980	4337519	50.86	89015	13	24
URMC22	Contig	S	5271326	109	388108	140692	0	109	78	63	43	31	5271326	5193731	5089196	4781961	4352219	50.89	82702	13	25
URMC23	Contig	S	5199323	144	310204	88871	0	144	107	85	53	33	5199323	5105588	4945119	4449049	3818402	50.86	39939	16	35
URMC24	Contig	S	5373223	122	283114	109096	0	122	90	73	50	37	5373223	5295204	5176883	4817412	4372926	50.74	61707	15	32
URMC25	Contig	S	5201424	96	379382	126764	0	96	73	61	48	32	5201424	5146979	5060771	4826316	4231279	50.77	74235	13	27
URMC26	Contig	S	5781618	152	330815	114535	0	152	97	85	54	34	5781618	5669023	5584186	5074393	4343986	50.39	53309	17	34
URMC28	Contig	S	5118352	116	349755	106504	0	116	76	64	50	37	5118352	5009455	4929623	4709387	4227484	50.65	65481	15	31
URMC30	Contig	S	5326398	93	413707	148525	0	93	71	62	43	31	5326398	5274019	5209793	4924492	4495166	50.78	79784	12	24
URMC31	Contig	I	5237398	108	362929	137070	0	108	77	65	44	33	5237398	5166171	5085593	4785553	4393697	50.77	66817	12	25
URMC32	Contig	S	5412575	174	334678	83698	0	174	115	89	57	39	5412575	5258880	5070425	4558169	3916048	50.82	40229	21	43
URMC33	Contig	S	5166985	111	319543	118864	0	111	85	70	48	35	5166985	5105493	5009847	4613458	4173493	50.88	60778	16	30
URMC34	Contig	I	5235521	116	319817	93752	0	116	87	76	60	37	5235521	5169297	5095723	4834239	4001983	50.34	50853	17	36
URMC35	Contig	S	4993329	117	202031	110111	0	117	86	73	55	36	4993329	4911494	4819151	4537524	3903089	50.58	54095	18	34
URMC36	Contig	S	5180686	145	268852	90047	0	145	106	82	58	36	5180686	5075310	4904246	4501138	3745678	50.9	41003	19	40
URMC37	Contig	S	5154105	120	369025	113890	0	120	87	70	51	39	5154105	5076454	4949435	4627858	4208523	50.63	59076	16	33
URMC39	Contig	S	5373039	166	185644	80509	0	166	125	104	65	33	5373039	5269962	5127985	4531424	3359989	50.88	34755	23	49
URMC40	Contig	S	5303797	72	388623	143996	0	72	57	49	42	31	5303797	5269120	5217921	5115283	4712480	50.44	106720	12	23
URMC41	Contig	S	5416045	119	326794	122215	0	119	76	65	47	34	5416045	5327598	5259467	4915707	4476057	50.62	73129	14	28
URMC42	Contig	S	5255234	75	379288	150884	0	75	58	50	44	31	5255234	5211602	5152220	5060262	4597345	50.59	95019	11	22
URMC43	Contig	S	5355019	123	395544	118721	0	123	82	70	52	36	5355019	5255500	5166535	4893230	4331878	50.73	67097	16	31
URMC46	Contig	S	4901546	141	284426	75128	0	141	100	83	57	35	4901546	4800112	4669120	4240593	3450776	50.82	43118	20	40
URMC48	Contig	S	5408799	113	338089	109670	0	113	83	73	54	36	5408799	5335405	5258066	4957521	4320207	50.59	59287	15	32
URMC49	Contig	S	5648445	152	296319	80837	0	152	109	91	67	41	5648445	5539309	5409730	4996993	4068804	50.44	48504	22	45
URMC50	Contig	S	4807435	55	500587	180800	0	55	41	36	32	26	4807435	4776788	4738089	4658772	4427942	50.57	110777	9	17
URMC51	Contig	I	5669112	170	179801	105484	0	170	116	93	62	36	5669112	5550178	5379512	4877608	3981342	50.51	40299	21	43
URMC52	Contig	I	5576004	111	390996	135257	0	111	83	68	53	34	5576004	5504785	5387164	5136401	4436924	50.33	55540	13	30
URMC53	Contig	I	5605478	318	264196	37346	0	318	204	148	75	26	5605478	5335129	4925185	3784914	2021231	50.69	17740	45	95
URMC55	Contig	S	5136543	66	611318	196713	0	66	57	50	40	28	5136543	5117097	5070915	4925342	4473624	50.61	90211	8	19
URMC56	Contig	S	5406075	91	364164	146599	0	91	71	62	44	33	5406075	5356143	5295467	5018724	4660617	50.67	75282	12	24
URMC57	Contig	S	5200870	119	406039	93128	0	119	82	66	57	38	5200870	5106109	4978546	4825062	4113677	50.47	57395	17	35
URMC58	Contig	S	5222582	107	359695	140042	0	107	75	61	38	30	5222582	5138468	5046719	4677146	4413391	50.81	90959	12	23
URMC59	Contig	S	5381929	205	165891	61241	0	205	148	109	65	33	5381929	5228195	4942541	4226863	3086573	50.76	29661	27	59
URMC60	Contig	S	5350752	149	240673	79861	0	149	105	91	66	37	5350752	5238283	5133396	4738818	3736269	50.31	41666	20	44
URMC61	Contig	S	5204318	134	279099	108450	0	134	102	81	55	29	5204318	5113423	4956849	4532046	3585540	50.93	38654	16	37
URMC62	Contig	S	4905122	98	280666	96678	0	98	78	71	55	34	4905122	4852497	4801487	4531426	3789892	50.9	56761	17	32
URMC63	Contig	S	5466596	90	341687	166095	0	90	63	60	41	33	5466596	5408814	5389814	5095534	4794987	50.71	101349	12	23
URMC64	Contig	S	5421391	86	397943	181048	0	86	64	58	36	28	5421391	5369462	5324132	5004185	4740446	50.77	120962	11	20
URMC65	Contig	S	5075060	101	407457	126195	0	101	71	56	45	29	5075060	4999210	4878999	4700013	4098970	50.64	74219	12	25
URMC66	Contig	S	4912121	137	572570	88704	0	137	90	78	51	31	4912121	4792237	4702359	4272939	3523992	50.82	46266	16	35
URMC67	Contig	S	5138007	92	407143	220670	0	92	68	53	39	29	5138007	5076288	4969184	4766875	4415011	50.75	79802	9	20
URMC68	Contig	I	5358794	118	301839	109247	0	118	86	72	51	38	5358794	5272823	5175991	4852636	4408619	50.9	65707	17	32
URMC69	Contig	S	5130581	115	365599	125193	0	115	84	60	46	33	5130581	5047394	4864190	4652171	4246519	50.77	60543	12	26
URMC70	Contig	S	5271569	188	172537	51525	0	188	142	109	76	30	5271569	5158545	4915552	4393017	2717705	50.94	31818	29	61
URMC71	Contig	S	5002776	85	335676	119683	0	85	70	64	54	31	5002776	4968280	4927617	4755940	3878608	50.69	57639	14	29
URMC72	Contig	S	4977651	112	313629	99214	0	112	79	68	49	37	4977651	4915023	4840304	4538141	4076039	50.87	59658	16	31
URMC73	Contig	S	4692056	140	163609	69843	0	140	102	86	65	33	4692056	4599419	4475329	4149035	2947129	50.85	39719	24	47
URMC74	Contig	S	5472135	152	218992	97793	0	152	105	85	61	34	5472135	5342096	5197187	4791280	3866995	50.85	40059	19	40
URMC76	Contig	S	5178657	231	317706	46978	0	231	149	116	66	26	5178657	4980006	4739486	3909300	2485506	50.7	25359	29	65
URMC77	Contig	S	5228356	135	222496	103182	0	135	102	81	55	32	5228356	5159487	4998961	4563484	3741201	50.74	43781	18	36
URMC78	Contig	S	5233880	145	222565	86481	0	145	107	85	58	32	5233880	5139847	4979502	4531044	3566481	50.75	39940	19	41
URMC79	Contig	S	5057147	163	202951	72641	0	163	120	93	61	40	5057147	4946175	4731677	4244976	3521998	50.67	40828	24	47
URMC80	Contig	S	5230718	115	374144	130407	0	115	79	64	48	31	5230718	5143486	5036923	4763957	4153068	50.73	63153	15	28
URMC81	Contig	S	5403741	156	198955	101748	0	156	101	84	57	39	5403741	5266745	5153017	4740719	4075662	50.76	51463	19	39
URMC82	Contig	S	5240424	119	206154	106379	0	119	88	73	56	37	5240424	5174920	5067191	4746088	4085883	50.73	52025	18	34
URMC83	Contig	I	5218121	141	226367	89128	0	141	95	88	63	34	5218121	5105987	5049098	4642164	3624294	50.67	40494	19	41
URMC84	Contig	S	5380813	182	154753	72971	0	182	126	104	67	38	5380813	5237459	5069688	4486928	3463187	50.8	33867	26	52
URMC85	Contig	I	5224492	108	321069	117729	0	108	73	66	54	35	5224492	5144658	5090073	4906180	4228268	50.64	64197	16	30
URMC86	Contig	S	5539848	260	157385	44178	0	260	185	144	67	23	5539848	5351038	5048985	3829825	2172999	50.77	19454	36	82
URMC87	Contig	S	5182302	89	335697	191871	0	89	63	53	39	29	5182302	5119407	5054884	4831006	4487843	50.76	101624	11	21
URMC88	Contig	S	4778625	80	325943	122944	0	80	63	58	49	29	4778625	4742797	4709489	4549048	3841363	50.68	65154	13	25
URMC89	Contig	S	5264135	118	272747	106248	0	118	91	79	51	35	5264135	5198886	5112869	4640493	4045254	50.8	58330	17	34
URMC90	Contig	S	5465369	104	599828	162124	0	104	73	64	43	32	5465369	5390327	5334235	5031256	4646957	50.7	73215	11	24
URMC91	Contig	R	5260619	66	638606	222656	0	66	48	43	37	27	5260619	5219707	5181887	5061755	4738247	50.62	124147	9	17
URMC92	Contig	I	5530686	297	149127	45135	0	297	192	137	74	34	5530686	5267291	4873655	3918370	2465396	50.54	19280	41	85
URMC93	Contig	S	4902588	60	491124	182505	0	60	50	44	36	27	4902588	4874596	4831948	4697669	4378059	50.4	85641	8	18
URMC94	Contig	R	5918677	272	266636	55993	0	272	160	121	74	38	5918677	5647286	5377732	4574862	3247856	50.48	27147	33	69
URMC95	Contig	I	5596557	228	153049	53131	0	228	159	123	76	37	5596557	5415239	5132553	4403515	3007877	50.39	28181	33	69
URMC96	Contig	S	5574712	127	325403	117831	0	127	93	77	55	37	5574712	5480715	5372404	5036391	4434203	50.65	54557	16	33
URMC97	Contig	R	5282384	109	324092	114962	0	109	78	71	50	36	5282384	5202448	5152330	4832986	4368315	50.42	60894	13	29
NCTC13441	Contig	S	5267393	7	5038308	5038308	0	7	6	4	2	2	5267393	5262909	5251968	5209826	5209826	50.89	5038308	1	1
UTI89	Complete	S	5179971	2	5065741	5065741	0	2	2	2	2	2	5179971	5179971	5179971	5179971	5179971	50.61	5065741	1	1
* Assembly statistics were generated using QUAST v5.0.2.
In summary, 110–236 contigs (median: 137) and an assembly length of 4.6–5.3 Mbp (median: 4.9 Mbp) were obtained per genome.

## Sheet: Acquired_AMR_genes_details
Isolate	cluster	ref_name	ResFinder_name	common_name	pc_ident	ref_cov	allele_call	ref_len	ref_base_assembled	flag	reads	ctg	ctg_len	ctg_cov	var_type	var_seq_type	ref_ctg_change	ref_ctg_effect	ref_start	ref_end	ref_nt	ctg_start	ctg_end	ctg_nt	smtls_total_depth	smtls_nts	smtls_nts_depth	free_text
IN01	aadA1+	aadA1.3_JQ414041	aadA1.3_JQ414041	aadA1	100	1	aadA1	792	792	27	1842	aadA1+.l15.c17.ctg.1	2604	93.5	.	.	.	.	.	.	.	.	.	.	.	.	.	Original name: aadA1_3_JQ414041
	aph_3___Ia	aph_3___Ia.7_X62115	aph(3')-Ia.7_X62115	aph(3')-Ia	100	1	aph(3')-Ia	816	816	59	1796	aph_3___Ia.l15.c17.ctg.1	899	221.7	.	.	.	.	.	.	.	.	.	.	.	.	.	Original name: aph(3')-Ia_7_X62115
	aph_3____Ib	aph_3____Ib.5_AF321551	aph(3'')-Ib.5_AF321551	aph(3'')-Ib	100	1	aph(3'')-Ib	804	804	155	2166	aph_3____Ib.l15.c17.ctg.1	1708	160	HET	.	C204G	.	204	204	C	622	622	C	313	C,G	177,62	Original name: aph(3'')-Ib_5_AF321551
	aph_6__Id	aph_6__Id.1_M28829	aph(6)-Id.1_M28829	aph(6)-Id	100	1	aph(6)-Id	837	837	27	1894	aph_6__Id.l15.c17.ctg.1	1548	152.7	.	.	.	.	.	.	.	.	.	.	.	.	.	Original name: aph(6)-Id_1_M28829
	dfrA1	dfrA1.8_X00926	dfrA1.8_X00926	dfrA1	100	1	dfrA1	474	474	27	1142	dfrA1.l15.c17.ctg.1	1591	95.6	.	.	.	.	.	.	.	.	.	.	.	.	.	Original name: dfrA1_8_X00926
	mdf_A_	mdf_A_.1_Y08743	mdf(A).1_Y08743	mdfA	98.38	1	mdfA	1233	1233	539	590	mdf_A_.l15.c17.ctg.1	2241	34.1	.	p	A42V	NONSYN	124	126	GCC	626	628	GTC	39;39;39	G;T;C	28;29;29	Original name: mdf(A)_1_Y08743
	mdf_A_	mdf_A_.1_Y08743	mdf(A).1_Y08743	mdfA	98.38	1		1233	1233	539	590	mdf_A_.l15.c17.ctg.1	2241	34.1	.	p	N59T	NONSYN	175	177	AAC	677	679	ACC	35;35;35	A;C;C	26;28;28	Original name: mdf(A)_1_Y08743
	mdf_A_	mdf_A_.1_Y08743	mdf(A).1_Y08743	mdfA	98.38	1		1233	1233	539	590	mdf_A_.l15.c17.ctg.1	2241	34.1	.	p	V94I	NONSYN	280	282	GTC	782	784	ATC	23;23;23	A;T;C	20;21;21	Original name: mdf(A)_1_Y08743
	mdf_A_	mdf_A_.1_Y08743	mdf(A).1_Y08743	mdfA	98.38	1		1233	1233	539	590	mdf_A_.l15.c17.ctg.1	2241	34.1	.	p	R190Q	NONSYN	568	570	CGA	1070	1072	CAA	48;45;44	C;A;A	40;37;38	Original name: mdf(A)_1_Y08743
	mdf_A_	mdf_A_.1_Y08743	mdf(A).1_Y08743	mdfA	98.38	1		1233	1233	539	590	mdf_A_.l15.c17.ctg.1	2241	34.1	.	p	M296I	NONSYN	886	888	ATG	1388	1390	ATT	67;67;67	A;T;T,TG	52;52;52,1	Original name: mdf(A)_1_Y08743
	sul1	sul1.2_U12338	sul1.2_U12338	sul1	100	1	sul1	840	840	27	1380	sul1.l15.c17.ctg.1	1900	93.9	.	.	.	.	.	.	.	.	.	.	.	.	.	Original name: sul1_2_U12338
	sul2	sul2.2_AY034138	sul2.2_AY034138	sul2	100	1	sul2	816	816	27	1354	sul2.l15.c17.ctg.1	1968	90	.	.	.	.	.	.	.	.	.	.	.	.	.	Original name: sul2_2_AY034138
	tet_A_	tet_A_.4_AJ517790	tet(A).4_AJ517790	tet(A)	100	1	tet(A)	1200	1200	27	2006	tet_A_.l15.c17.ctg.1	2346	111.7	.	.	.	.	.	.	.	.	.	.	.	.	.	Original name: tet(A)_4_AJ517790
	tet_B_	tet_B_.2_AF326777	tet(B).2_AF326777	tet(B)	100	1	tet(B)	1206	1206	27	1242	tet_B_.l15.c17.ctg.1	2092	78.5	.	.	.	.	.	.	.	.	.	.	.	.	.	Original name: tet(B)_2_AF326777
IN02	aadA1+	aadA1.3_JQ414041	aadA1.3_JQ414041	aadA1	100	1	aadA1	792	792	27	1944	aadA1+.l15.c17.ctg.1	1768	126.9	.	.	.	.	.	.	.	.	.	.	.	.	.	Original name: aadA1_3_JQ414041
	aph_3___Ia	aph_3___Ia.7_X62115	aph(3')-Ia.7_X62115	aph(3')-Ia	100	1	aph(3')-Ia	816	816	59	1740	aph_3___Ia.l15.c17.ctg.1	899	210.4	.	.	.	.	.	.	.	.	.	.	.	.	.	Original name: aph(3')-Ia_7_X62115
	aph_3____Ib	aph_3____Ib.5_AF321551	aph(3'')-Ib.5_AF321551	aph(3'')-Ib	100	1	aph(3'')-Ib	804	804	155	2268	aph_3____Ib.l15.c17.ctg.1	1609	173.2	HET	.	C204G	.	204	204	C	544	544	C	322	C,G	152,88	Original name: aph(3'')-Ib_5_AF321551
	aph_6__Id	aph_6__Id.1_M28829	aph(6)-Id.1_M28829	aph(6)-Id	100	1	aph(6)-Id	837	837	27	1900	aph_6__Id.l15.c17.ctg.1	1340	175	.	.	.	.	.	.	.	.	.	.	.	.	.	Original name: aph(6)-Id_1_M28829
	dfrA1	dfrA1.8_X00926	dfrA1.8_X00926	dfrA1	100	1	dfrA1	474	474	27	1152	dfrA1.l15.c17.ctg.1	1140	132.7	.	.	.	.	.	.	.	.	.	.	.	.	.	Original name: dfrA1_8_X00926
	mdf_A_	mdf_A_.1_Y08743	mdf(A).1_Y08743	mdfA	98.35	0.982968	mdfA	1233	1212	531	598	mdf_A_.l15.c17.ctg.1	1662	41.3	.	p	A42V	NONSYN	124	126	GCC	574	576	GTC	31;30;30	G;T;C	22;20;21	Original name: mdf(A)_1_Y08743
	mdf_A_	mdf_A_.1_Y08743	mdf(A).1_Y08743	mdfA	98.35	0.982968		1233	1212	531	598	mdf_A_.l15.c17.ctg.1	1662	41.3	.	p	N59T	NONSYN	175	177	AAC	625	627	ACC	29;31;31	A;C;C	20;21;21	Original name: mdf(A)_1_Y08743
	mdf_A_	mdf_A_.1_Y08743	mdf(A).1_Y08743	mdfA	98.35	0.982968		1233	1212	531	598	mdf_A_.l15.c17.ctg.1	1662	41.3	.	p	V94I	NONSYN	280	282	GTC	730	732	ATC	33;33;34	A;T;C	26;27;27	Original name: mdf(A)_1_Y08743
	mdf_A_	mdf_A_.1_Y08743	mdf(A).1_Y08743	mdfA	98.35	0.982968		1233	1212	531	598	mdf_A_.l15.c17.ctg.1	1662	41.3	.	p	R190Q	NONSYN	568	570	CGA	1018	1020	CAA	56;55;54	C;A;A	46;45;45	Original name: mdf(A)_1_Y08743
	mdf_A_	mdf_A_.1_Y08743	mdf(A).1_Y08743	mdfA	98.35	0.982968		1233	1212	531	598	mdf_A_.l15.c17.ctg.1	1662	41.3	.	p	M296I	NONSYN	886	888	ATG	1336	1338	ATT	73;69;69	A;T;T	55;53;53	Original name: mdf(A)_1_Y08743
	sul1	sul1.2_U12338	sul1.2_U12338	sul1	100	1	sul1	840	840	27	1486	sul1.l15.c17.ctg.1	1689	112.7	.	.	.	.	.	.	.	.	.	.	.	.	.	Original name: sul1_2_U12338
	sul2	sul2.2_AY034138	sul2.2_AY034138	sul2	100	1	sul2	816	816	27	1462	sul2.l15.c17.ctg.1	1717	111.8	.	.	.	.	.	.	.	.	.	.	.	.	.	Original name: sul2_2_AY034138
	tet_A_	tet_A_.4_AJ517790	tet(A).4_AJ517790	tet(A)	100	1	tet(A)	1200	1200	27	2140	tet_A_.l15.c17.ctg.1	2140	128.5	.	.	.	.	.	.	.	.	.	.	.	.	.	Original name: tet(A)_4_AJ517790
	tet_B_	tet_B_.2_AF326777	tet(B).2_AF326777	tet(B)	100	1	tet(B)	1206	1206	27	1538	tet_B_.l15.c17.ctg.1	2022	98	.	.	.	.	.	.	.	.	.	.	.	.	.	Original name: tet(B)_2_AF326777
IN03	mdf_A_	mdf_A_.1_Y08743	mdf(A).1_Y08743	mdfA	98.05	1	mdfA	1233	1233	539	560	mdf_A_.l15.c17.ctg.1	1656	42.7	.	p	N59T	NONSYN	175	177	AAC	482	484	ACT	44;45;44	A;C;T	35;36;35	Original name: mdf(A)_1_Y08743
	mdf_A_	mdf_A_.1_Y08743	mdf(A).1_Y08743	mdfA	98.05	1	mdfA	1233	1233	539	560	mdf_A_.l15.c17.ctg.1	1656	42.7	.	p	P234L	NONSYN	700	702	CCG	1007	1009	CTG	49;49;48	C;T;G	36;36;36	Original name: mdf(A)_1_Y08743
	tet_B_	tet_B_.2_AF326777	tet(B).2_AF326777	tet(B)	100	1	tet(B)	1206	1206	27	1080	tet_B_.l15.c17.ctg.1	2092	65.4	.	.	.	.	.	.	.	.	.	.	.	.	.	Original name: tet(B)_2_AF326777
IN04	aadA1+	aadA1.5_JX185132	aadA1.5_JX185132	aadA1	100	1	aadA1	792	792	27	972	aadA1+.l15.c17.ctg.1	2481	52.7	.	.	.	.	.	.	.	.	.	.	.	.	.	Original name: aadA1_5_JX185132
	blaTEM_-	blaTEM_1B.1_AY458016	blaTEM-1B.1_AY458016	blaTEM-1B	100	1	blaTEM-1B	861	861	27	1828	blaTEM_-.l15.c17.ctg.1	1794	131.5	.	.	.	.	.	.	.	.	.	.	.	.	.	Original name: blaTEM-1B_1_AY458016
	catA1	catA1.1_V00622	catA1.1_V00622	catA1	99.64	0.418182	ΔcatA1	660	276	16	852	catA1.l15.c17.ctg.1	1204	94.2	.	.	.	.	.	.	.	.	.	.	.	.	.	Original name: catA1_1_V00622
	dfrA1	dfrA1.9_AJ238350	dfrA1.9_AJ238350	dfrA1	99.79	1	dfrA1*	474	474	539	628	dfrA1.l15.c17.ctg.1	1272	66.1	.	p	P65S	NONSYN	193	195	CCA	530	532	TCA	116;117;116	T;C;A	86;88;86	Original name: dfrA1_9_AJ238350
	mdf_A_	mdf_A_.1_Y08743	mdf(A).1_Y08743	mdfA	97.57	1	mdfA	1233	1233	539	406	mdf_A_.l15.c17.ctg.1	1729	31	.	p	N59T	NONSYN	175	177	AAC	516	518	ACC	25;25;25	A;C;C	21;21;21	Original name: mdf(A)_1_Y08743
	mdf_A_	mdf_A_.1_Y08743	mdf(A).1_Y08743	mdfA	97.57	1	mdfA	1233	1233	539	406	mdf_A_.l15.c17.ctg.1	1729	31	.	p	V94I	NONSYN	280	282	GTC	621	623	ATC	37;37;37	A;T;C	29;29;29	Original name: mdf(A)_1_Y08743
	mdf_A_	mdf_A_.1_Y08743	mdf(A).1_Y08743	mdfA	97.57	1	mdfA	1233	1233	539	406	mdf_A_.l15.c17.ctg.1	1729	31	.	p	T317A	NONSYN	949	951	ACT	1290	1292	GCC	30;30;30	G;C;C	25;25;25	Original name: mdf(A)_1_Y08743
	mdf_A_	mdf_A_.1_Y08743	mdf(A).1_Y08743	mdfA	97.57	1	mdfA	1233	1233	539	406	mdf_A_.l15.c17.ctg.1	1729	31	.	p	I322L	NONSYN	964	966	ATT	1305	1307	CTT	39;39;39	C;T;T	30;30;31	Original name: mdf(A)_1_Y08743
	mdf_A_	mdf_A_.1_Y08743	mdf(A).1_Y08743	mdfA	97.57	1	mdfA	1233	1233	539	406	mdf_A_.l15.c17.ctg.1	1729	31	.	p	S393L	NONSYN	1177	1179	TCG	1518	1520	TTG	26;26;25	T;T;G	21;21;20	Original name: mdf(A)_1_Y08743
	sul1	sul1.2_U12338	sul1.2_U12338	sul1	100	1	sul1	840	840	27	730	sul1.l15.c17.ctg.1	1649	57.5	.	.	.	.	.	.	.	.	.	.	.	.	.	Original name: sul1_2_U12338
IN05	blaTEM_-	blaTEM_1B.1_AY458016	blaTEM-1B.1_AY458016	blaTEM-1B	100	1	blaTEM-1B	861	861	27	670	blaTEM_-.l15.c17.ctg.1	1758	48.2	.	.	.	.	.	.	.	.	.	.	.	.	.	Original name: blaTEM-1B_1_AY458016
	mdf_A_	mdf_A_.1_Y08743	mdf(A).1_Y08743	mdfA	98.95	1	mdfA	1233	1233	539	786	mdf_A_.l15.c17.ctg.1	1817	54.1	.	p	N59T	NONSYN	175	177	AAC	488	490	ACC	42;42;41	A;C;C	33;33;32	Original name: mdf(A)_1_Y08743
	mdf_A_	mdf_A_.1_Y08743	mdf(A).1_Y08743	mdfA	98.95	1	mdfA	1233	1233	539	786	mdf_A_.l15.c17.ctg.1	1817	54.1	.	p	V94I	NONSYN	280	282	GTC	593	595	ATC	56;56;55	A;T;C	44;43;43	Original name: mdf(A)_1_Y08743
	mdf_A_	mdf_A_.1_Y08743	mdf(A).1_Y08743	mdfA	98.95	1	mdfA	1233	1233	539	786	mdf_A_.l15.c17.ctg.1	1817	54.1	.	p	L379Q	NONSYN	1135	1137	CTG	1448	1450	CAG	84;83;83	C;A;G	61;61;61	Original name: mdf(A)_1_Y08743
IN06	mdf_A_	mdf_A_.1_Y08743	mdf(A).1_Y08743	mdfA	97.89	1	mdfA	1233	1233	539	558	mdf_A_.l15.c17.ctg.1	2071	35.8	.	p	N59T	NONSYN	175	177	AAC	646	648	ACT	49;49;48	A;C;T	37;37;37	Original name: mdf(A)_1_Y08743
IN07	mdf_A_	mdf_A_.1_Y08743	mdf(A).1_Y08743	mdfA	97.89	1	mdfA	1233	1233	539	442	mdf_A_.l15.c17.ctg.1	1778	33.1	.	p	N59T	NONSYN	175	177	AAC	585	587	ACT	26;26;26	A;C;T	23;22;22	Original name: mdf(A)_1_Y08743
IN08	mdf_A_	mdf_A_.1_Y08743	mdf(A).1_Y08743	mdfA	98.95	1	mdfA	1233	1233	539	696	mdf_A_.l15.c17.ctg.1	2262	40.4	.	p	N59T	NONSYN	175	177	AAC	702	704	ACC	69;67;66	A;C;C	62;64;63	Original name: mdf(A)_1_Y08743
IN09	mdf_A_	mdf_A_.1_Y08743	mdf(A).1_Y08743	mdfA	98.13	1	mdfA	1233	1233	539	532	mdf_A_.l15.c17.ctg.1	1935	37.7	.	p	N59T	NONSYN	175	177	AAC	597	599	ACT	36;36;36	A;C;T	32;32;32	Original name: mdf(A)_1_Y08743
Notes:
	This table shows ARIBA outputs for gene detection.
	HET: Heterozygous variant, where the contig and reference show nucleotide identity while read mapping against the contig shows a heterozygous variant.
	Gene mdfA is an intrinsic gene of E. coli and located in its chromosome.
