# Supplementary material for: Alterations in chromosomal genes nfsA, nfsB, and ribE are associated with nitrofurantoin resistance in Escherichia coli from the United Kingdom
Source: Microb Genom. 2021 Dec 3;7(12):000702. doi: 10.1099/mgen.0.000702 (PMC8767348; doi:10.1099/mgen.0.000702)
Supplement: Supplementary material 7 [file mgen-7-0702-s007.xlsx]

## Sheet: Predictions_UK
Collection	Isolate	nfsA	nfsB	ribE	oqxAB	nfsA_category	nfsB_category	ribE_category	nfsA_score	nfsB_score	ribE_score	oqxAB_score	Score_r	Mutated_genes	Prediction	NfsA_reference	NfsB_reference	RibE_reference	Note
HPRU	EC0002B	Wildtype	Wildtype	Wildtype	Absent	Wildtype	Wildtype	Wildtype	0	0	0	0	0	0	S	Not reported	Not reported	Not reported
HPRU	EC0003B	Wildtype	Wildtype	Wildtype	Absent	Wildtype	Wildtype	Wildtype	0	0	0	0	0	0	S	Not reported	Not reported	Not reported
HPRU	EC0003U	Wildtype	Wildtype	Wildtype	Absent	Wildtype	Wildtype	Wildtype	0	0	0	0	0	0	S	Not reported	Not reported	Not reported
HPRU	EC0004B	Wildtype	Wildtype	Wildtype	Absent	Wildtype	Wildtype	Wildtype	0	0	0	0	0	0	S	Not reported	Not reported	Not reported
HPRU	EC0004U	Wildtype	Wildtype	Wildtype	Absent	Wildtype	Wildtype	Wildtype	0	0	0	0	0	0	S	Not reported	Not reported	Not reported
HPRU	EC0005B	Wildtype	Wildtype	Wildtype	Absent	Wildtype	Wildtype	Wildtype	0	0	0	0	0	0	S	Not reported	Not reported	Not reported
HPRU	EC0005U	Wildtype	Wildtype	Wildtype	Absent	Wildtype	Wildtype	Wildtype	0	0	0	0	0	0	S	Not reported	Not reported	Not reported
HPRU	EC0006B	Wildtype	Wildtype	Wildtype	Absent	Wildtype	Wildtype	Wildtype	0	0	0	0	0	0	S	Not reported	Not reported	Not reported
HPRU	EC0007B	Wildtype	Wildtype	Wildtype	Absent	Wildtype	Wildtype	Wildtype	0	0	0	0	0	0	S	Not reported	Not reported	Not reported
HPRU	EC0007U	Wildtype	Wildtype	Wildtype	Absent	Wildtype	Wildtype	Wildtype	0	0	0	0	0	0	S	Not reported	Not reported	Not reported
HPRU	EC0008B_1	Wildtype	Wildtype	Wildtype	Absent	Wildtype	Wildtype	Wildtype	0	0	0	0	0	0	S	Not reported	Not reported	Not reported
HPRU	EC0008B_2	Wildtype	Wildtype	Wildtype	Absent	Wildtype	Wildtype	Wildtype	0	0	0	0	0	0	S	Not reported	Not reported	Not reported
HPRU	EC0009B	G154E	Wildtype	Wildtype	Absent	Missense mutation (resistance)	Wildtype	Wildtype	1	0	0	0	1	1	S(I)	EC958	Not reported	Not reported
HPRU	EC0010B	Wildtype	Wildtype	Wildtype	Absent	Wildtype	Wildtype	Wildtype	0	0	0	0	0	0	S	Not reported	Not reported	Not reported
HPRU	EC0011B	H11Y	Wildtype	Wildtype	Absent	Missense mutation (resistance)	Wildtype	Wildtype	1	0	0	0	1	1	S(I)	NCTC1093	Not reported	Not reported
HPRU	EC0012B	Wildtype	Wildtype	Wildtype	Absent	Wildtype	Wildtype	Wildtype	0	0	0	0	0	0	S	Not reported	Not reported	Not reported
HPRU	EC0013B	H11Y	Wildtype	Wildtype	Absent	Missense mutation (resistance)	Wildtype	Wildtype	1	0	0	0	1	1	S(I)	NCTC1093	Not reported	Not reported
HPRU	EC0014B	Wildtype	P209S	Wildtype	Absent	Wildtype	Missense mutation (unknown)	Wildtype	0	0.1	0	0	0.1	1	S or S(I)	Not reported	ATCC25922	Not reported
HPRU	EC0015B	Nonsense mutation	Wildtype	Wildtype	Absent	ΔNfsA	Wildtype	Wildtype	1	0	0	0	1	1	S(I)	Not used	Not reported	Not reported
HPRU	EC0016B	Wildtype	Wildtype	Wildtype	Absent	Wildtype	Wildtype	Wildtype	0	0	0	0	0	0	S	Not reported	Not reported	Not reported
HPRU	EC0017B	Wildtype	Wildtype	Wildtype	Absent	Wildtype	Wildtype	Wildtype	0	0	0	0	0	0	S	Not reported	Not reported	Not reported
HPRU	EC0018B	Wildtype	Wildtype	Wildtype	Absent	Wildtype	Wildtype	Wildtype	0	0	0	0	0	0	S	Not reported	Not reported	Not reported
HPRU	EC0019B	Wildtype	Wildtype	Wildtype	Absent	Wildtype	Wildtype	Wildtype	0	0	0	0	0	0	S	Not reported	Not reported	Not reported
HPRU	EC0020B	Wildtype	Wildtype	Wildtype	Absent	Wildtype	Wildtype	Wildtype	0	0	0	0	0	0	S	Not reported	Not reported	Not reported
HPRU	EC0020U	Wildtype	Wildtype	Wildtype	Absent	Wildtype	Wildtype	Wildtype	0	0	0	0	0	0	S	Not reported	Not reported	Not reported
HPRU	EC0021B	Wildtype	Wildtype	Wildtype	Absent	Wildtype	Wildtype	Wildtype	0	0	0	0	0	0	S	Not reported	Not reported	Not reported
HPRU	EC0022B	A34V	Wildtype	Wildtype	Absent	Missense mutation (unknown)	Wildtype	Wildtype	0.1	0	0	0	0.1	1	S or S(I)	EC958	Not reported	Not reported
HPRU	EC0023B	Wildtype	Wildtype	Wildtype	Absent	Wildtype	Wildtype	Wildtype	0	0	0	0	0	0	S	Not reported	Not reported	Not reported
HPRU	EC0023U	Wildtype	Wildtype	Wildtype	Absent	Wildtype	Wildtype	Wildtype	0	0	0	0	0	0	S	Not reported	Not reported	Not reported
HPRU	EC0024B	Wildtype	Wildtype	Wildtype	Absent	Wildtype	Wildtype	Wildtype	0	0	0	0	0	0	S	Not reported	Not reported	Not reported
HPRU	EC0024U	Wildtype	Wildtype	Wildtype	Absent	Wildtype	Wildtype	Wildtype	0	0	0	0	0	0	S	Not reported	Not reported	Not reported
HPRU	EC0025B	Wildtype	Wildtype	Wildtype	Absent	Wildtype	Wildtype	Wildtype	0	0	0	0	0	0	S	Not reported	Not reported	Not reported
HPRU	EC0026B	Nonsense mutation	H80Y	Wildtype	Absent	ΔNfsA	Missense mutation (unknown)	Wildtype	1	0.1	0	0	1.1	2	S(I) or R	Not used	BR02	Not reported
HPRU	EC0027B	Wildtype	Wildtype	Wildtype	Absent	Wildtype	Wildtype	Wildtype	0	0	0	0	0	0	S	Not reported	Not reported	Not reported
HPRU	EC0028B	Wildtype	H11Y	Wildtype	Absent	Wildtype	Missense mutation (unknown)	Wildtype	0	0.1	0	0	0.1	1	S or S(I)	Not reported	UMN026	Not reported
HPRU	EC0029B	Wildtype	Wildtype	Wildtype	Absent	Wildtype	Wildtype	Wildtype	0	0	0	0	0	0	S	Not reported	Not reported	Not reported
HPRU	EC0029U	Wildtype	Wildtype	Wildtype	Absent	Wildtype	Wildtype	Wildtype	0	0	0	0	0	0	S	Not reported	Not reported	Not reported
HPRU	EC0030B	Wildtype	Wildtype	Wildtype	Absent	Wildtype	Wildtype	Wildtype	0	0	0	0	0	0	S	Not reported	Not reported	Not reported
HPRU	EC0031B	E20K	Wildtype	Wildtype	Absent	Missense mutation (unknown)	Wildtype	Wildtype	0.1	0	0	0	0.1	1	S or S(I)	EC958	Not reported	Not reported
HPRU	EC0032B	Wildtype	Wildtype	Wildtype	Absent	Wildtype	Wildtype	Wildtype	0	0	0	0	0	0	S	Not reported	Not reported	Not reported
HPRU	EC0033B	Wildtype	H11Y	Wildtype	Absent	Wildtype	Missense mutation (unknown)	Wildtype	0	0.1	0	0	0.1	1	S or S(I)	Not reported	UMN026	Not reported
HPRU	EC0034B	Wildtype	Wildtype	Wildtype	Absent	Wildtype	Wildtype	Wildtype	0	0	0	0	0	0	S	Not reported	Not reported	Not reported
HPRU	EC0035B	Wildtype	Wildtype	Wildtype	Absent	Wildtype	Wildtype	Wildtype	0	0	0	0	0	0	S	Not reported	Not reported	Not reported
HPRU	EC0036B	Wildtype	Wildtype	Wildtype	Absent	Wildtype	Wildtype	Wildtype	0	0	0	0	0	0	S	Not reported	Not reported	Not reported
HPRU	EC0037B	Wildtype	Wildtype	Wildtype	Absent	Wildtype	Wildtype	Wildtype	0	0	0	0	0	0	S	Not reported	Not reported	Not reported
HPRU	EC0037U	Wildtype	Wildtype	Wildtype	Absent	Wildtype	Wildtype	Wildtype	0	0	0	0	0	0	S	Not reported	Not reported	Not reported
HPRU	EC0038B	Wildtype	P163L	Wildtype	Absent	Wildtype	Missense mutation (unknown)	Wildtype	0	0.1	0	0	0.1	1	S or S(I)	Not reported	ATCC25922	Not reported
HPRU	EC0039B	Wildtype	Wildtype	Wildtype	Absent	Wildtype	Wildtype	Wildtype	0	0	0	0	0	0	S	Not reported	Not reported	Not reported
HPRU	EC0042B	Wildtype	Wildtype	Wildtype	Absent	Wildtype	Wildtype	Wildtype	0	0	0	0	0	0	S	Not reported	Not reported	Not reported
HPRU	EC0043B	D19N	Wildtype	Wildtype	Absent	Missense mutation (unknown)	Wildtype	Wildtype	0.1	0	0	0	0.1	1	S or S(I)	EC958	Not reported	Not reported
HPRU	EC0047B	Wildtype	Wildtype	Wildtype	Absent	Wildtype	Wildtype	Wildtype	0	0	0	0	0	0	S	Not reported	Not reported	Not reported
HPRU	EC0048B	Wildtype	Wildtype	Wildtype	Absent	Wildtype	Wildtype	Wildtype	0	0	0	0	0	0	S	Not reported	Not reported	Not reported
HPRU	EC0049B	Wildtype	Wildtype	Wildtype	Absent	Wildtype	Wildtype	Wildtype	0	0	0	0	0	0	S	Not reported	Not reported	Not reported
HPRU	EC0050B	Wildtype	C85S	Wildtype	Absent	Wildtype	Missense mutation (unknown)	Wildtype	0	0.1	0	0	0.1	1	S or S(I)	Not reported	ATCC25922	Not reported
HPRU	EC0051B	Wildtype	Wildtype	Wildtype	Absent	Wildtype	Wildtype	Wildtype	0	0	0	0	0	0	S	Not reported	Not reported	Not reported
HPRU	EC0052B	Wildtype	Wildtype	Wildtype	Absent	Wildtype	Wildtype	Wildtype	0	0	0	0	0	0	S	Not reported	Not reported	Not reported
HPRU	EC0055B	Wildtype	Wildtype	Wildtype	Absent	Wildtype	Wildtype	Wildtype	0	0	0	0	0	0	S	Not reported	Not reported	Not reported
HPRU	EC0056B	Wildtype	Wildtype	Wildtype	Absent	Wildtype	Wildtype	Wildtype	0	0	0	0	0	0	S	Not reported	Not reported	Not reported
HPRU	EC0058B	Wildtype	A64T	Wildtype	Absent	Wildtype	Missense mutation (unknown)	Wildtype	0	0.1	0	0	0.1	1	S or S(I)	Not reported	ATCC25922	Not reported
HPRU	EC0060B	Wildtype	Wildtype	Wildtype	Absent	Wildtype	Wildtype	Wildtype	0	0	0	0	0	0	S	Not reported	Not reported	Not reported
HPRU	EC0061B	Wildtype	P209S	Wildtype	Absent	Wildtype	Missense mutation (unknown)	Wildtype	0	0.1	0	0	0.1	1	S or S(I)	Not reported	ATCC25922	Not reported
HPRU	EC0064B	G154E	Wildtype	Wildtype	Absent	Missense mutation (resistance)	Wildtype	Wildtype	1	0	0	0	1	1	S(I)	EC958	Not reported	Not reported
HPRU	EC0065B	G154W	H80Y	Wildtype	Absent	Missense mutation (unknown)	Missense mutation (unknown)	Wildtype	0.1	0.1	0	0	0.2	2	S, S(I), or R	MG1655	BR02	Not reported
HPRU	EC0067B	ΔnfsA (2 fragments)	W46R	Wildtype	Absent	ΔnfsA (fragmentation)	Missense mutation (unknown)	Wildtype	1	0.1	0	0	1.1	2	S(I) or R	ATCC25922	ATCC25922	Not reported
HPRU	EC0069B	Wildtype	M127I	Wildtype	Absent	Wildtype	Missense mutation (unknown)	Wildtype	0	0.1	0	0	0.1	1	S or S(I)	Not reported	BR02	Not reported
HPRU	EC0072B	Wildtype	Wildtype	Wildtype	Absent	Wildtype	Wildtype	Wildtype	0	0	0	0	0	0	S	Not reported	Not reported	Not reported
HPRU	EC0073B	Wildtype	M127I	Wildtype	Absent	Wildtype	Missense mutation (unknown)	Wildtype	0	0.1	0	0	0.1	1	S or S(I)	Not reported	BR02	Not reported
HPRU	EC0074B	Wildtype	Wildtype	Wildtype	Absent	Wildtype	Wildtype	Wildtype	0	0	0	0	0	0	S	Not reported	Not reported	Not reported
HPRU	EC0079B	Wildtype	Wildtype	Wildtype	Absent	Wildtype	Wildtype	Wildtype	0	0	0	0	0	0	S	Not reported	Not reported	Not reported
HPRU	EC0081U	Wildtype	Wildtype	Wildtype	Absent	Wildtype	Wildtype	Wildtype	0	0	0	0	0	0	S	Not reported	Not reported	Not reported
HPRU	EC0082B	Wildtype	Wildtype	Wildtype	Absent	Wildtype	Wildtype	Wildtype	0	0	0	0	0	0	S	Not reported	Not reported	Not reported
HPRU	EC0083U	Wildtype	Wildtype	Wildtype	Absent	Wildtype	Wildtype	Wildtype	0	0	0	0	0	0	S	Not reported	Not reported	Not reported
HPRU	EC0084B	Wildtype	Wildtype	Wildtype	Absent	Wildtype	Wildtype	Wildtype	0	0	0	0	0	0	S	Not reported	Not reported	Not reported
HPRU	EC0084U	Wildtype	Wildtype	Wildtype	Absent	Wildtype	Wildtype	Wildtype	0	0	0	0	0	0	S	Not reported	Not reported	Not reported
HPRU	EC0085B	Wildtype	Wildtype	Wildtype	Absent	Wildtype	Wildtype	Wildtype	0	0	0	0	0	0	S	Not reported	Not reported	Not reported
HPRU	EC0086B	Wildtype	Wildtype	Wildtype	Absent	Wildtype	Wildtype	Wildtype	0	0	0	0	0	0	S	Not reported	Not reported	Not reported
HPRU	EC0086U	Wildtype	Wildtype	Wildtype	Absent	Wildtype	Wildtype	Wildtype	0	0	0	0	0	0	S	Not reported	Not reported	Not reported
HPRU	EC0088B	D19N	Wildtype	Wildtype	Absent	Missense mutation (unknown)	Wildtype	Wildtype	0.1	0	0	0	0.1	1	S or S(I)	EC958	Not reported	Not reported
HPRU	EC0088U	D19N	Wildtype	Wildtype	Absent	Missense mutation (unknown)	Wildtype	Wildtype	0.1	0	0	0	0.1	1	S or S(I)	EC958	Not reported	Not reported
HPRU	EC0089B	Indel (frameshift)	Wildtype	Wildtype	Absent	Indel (frameshift)	Wildtype	Wildtype	1	0	0	0	1	1	S(I)	Not used	Not reported	Not reported
HPRU	EC0093B	Indel (frameshift)	Wildtype	Wildtype	Absent	Indel (frameshift)	Wildtype	Wildtype	1	0	0	0	1	1	S(I)	Not used	Not reported	Not reported
HPRU	EC0095B	Indel (frameshift)	Wildtype	Wildtype	Absent	Indel (frameshift)	Wildtype	Wildtype	1	0	0	0	1	1	S(I)	Not used	Not reported	Not reported
HPRU	EC0096B	R133C	Indel (frameshift)	Wildtype	Absent	Missense mutation (unknown)	Indel (frameshift)	Wildtype	0.1	1	0	0	1.1	2	S(I) or R	EC958	ATCC25922	Not reported
HPRU	EC0097B	D19N	Wildtype	Wildtype	Absent	Missense mutation (unknown)	Wildtype	Wildtype	0.1	0	0	0	0.1	1	S or S(I)	EC958	Not reported	Not reported
HPRU	EC0098B	Wildtype	Wildtype	Wildtype	Absent	Wildtype	Wildtype	Wildtype	0	0	0	0	0	0	S	Not reported	Not reported	Not reported
HPRU	EC0100B	Wildtype	Wildtype	Wildtype	Absent	Wildtype	Wildtype	Wildtype	0	0	0	0	0	0	S	Not reported	Not reported	Not reported
HPRU	EC0101B	Wildtype	Wildtype	Wildtype	Absent	Wildtype	Wildtype	Wildtype	0	0	0	0	0	0	S	Not reported	Not reported	Not reported
HPRU	EC0103B	Wildtype	Wildtype	Wildtype	Absent	Wildtype	Wildtype	Wildtype	0	0	0	0	0	0	S	Not reported	Not reported	Not reported
HPRU	EC0104B	Wildtype	Wildtype	Wildtype	Absent	Wildtype	Wildtype	Wildtype	0	0	0	0	0	0	S	Not reported	Not reported	Not reported
HPRU	EC0104U	Wildtype	Wildtype	Wildtype	Absent	Wildtype	Wildtype	Wildtype	0	0	0	0	0	0	S	Not reported	Not reported	Not reported
HPRU	EC0107B	Wildtype	Wildtype	Wildtype	Absent	Wildtype	Wildtype	Wildtype	0	0	0	0	0	0	S	Not reported	Not reported	Not reported
HPRU	EC0109B	Wildtype	Wildtype	Wildtype	Absent	Wildtype	Wildtype	Wildtype	0	0	0	0	0	0	S	Not reported	Not reported	Not reported
HPRU	EC0110B	Wildtype	Wildtype	Wildtype	Absent	Wildtype	Wildtype	Wildtype	0	0	0	0	0	0	S	Not reported	Not reported	Not reported
HPRU	EC0111B	ΔnfsA (1 fragment)	Wildtype	Wildtype	Absent	ΔnfsA (truncation)	Wildtype	Wildtype	1	0	0	0	1	1	S(I)	ATCC25922	Not reported	Not reported
HPRU	EC0113B	Wildtype	H11Y	Wildtype	Absent	Wildtype	Missense mutation (unknown)	Wildtype	0	0.1	0	0	0.1	1	S or S(I)	Not reported	UMN026	Not reported
HPRU	EC0113U	Wildtype	H11Y	Wildtype	Absent	Wildtype	Missense mutation (unknown)	Wildtype	0	0.1	0	0	0.1	1	S or S(I)	Not reported	UMN026	Not reported
HPRU	EC0114B	G66R	L172F	Wildtype	Absent	Missense mutation (unknown)	Missense mutation (unknown)	Wildtype	0.1	0.1	0	0	0.2	2	S, S(I), or R	EC958	URMC42	Not reported
HPRU	EC0115B	Wildtype	Wildtype	Wildtype	Absent	Wildtype	Wildtype	Wildtype	0	0	0	0	0	0	S	Not reported	Not reported	Not reported
HPRU	EC0119B	Wildtype	Wildtype	Wildtype	Absent	Wildtype	Wildtype	Wildtype	0	0	0	0	0	0	S	Not reported	Not reported	Not reported
HPRU	EC0122U	Wildtype	Wildtype	Wildtype	Absent	Wildtype	Wildtype	Wildtype	0	0	0	0	0	0	S	Not reported	Not reported	Not reported
HPRU	EC0126O	Wildtype	Wildtype	Wildtype	Absent	Wildtype	Wildtype	Wildtype	0	0	0	0	0	0	S	Not reported	Not reported	Not reported
HPRU	EC0128B	Wildtype	Wildtype	Wildtype	Absent	Wildtype	Wildtype	Wildtype	0	0	0	0	0	0	S	Not reported	Not reported	Not reported
HPRU	EC0129B	Wildtype	Wildtype	Wildtype	Absent	Wildtype	Wildtype	Wildtype	0	0	0	0	0	0	S	Not reported	Not reported	Not reported
HPRU	EC0135B	Wildtype	Wildtype	Wildtype	Absent	Wildtype	Wildtype	Wildtype	0	0	0	0	0	0	S	Not reported	Not reported	Not reported
HPRU	EC0136B_2	N180S	Wildtype	Wildtype	Absent	Missense mutation (unknown)	Wildtype	Wildtype	0.1	0	0	0	0.1	1	S or S(I)	BWH280	Not reported	Not reported
HPRU	EC0136B_1	N180S	Wildtype	Wildtype	Absent	Missense mutation (unknown)	Wildtype	Wildtype	0.1	0	0	0	0.1	1	S or S(I)	BWH280	Not reported	Not reported
HPRU	EC0137B	Wildtype	Wildtype	Wildtype	Absent	Wildtype	Wildtype	Wildtype	0	0	0	0	0	0	S	Not reported	Not reported	Not reported
HPRU	EC0137U	Wildtype	Wildtype	Wildtype	Absent	Wildtype	Wildtype	Wildtype	0	0	0	0	0	0	S	Not reported	Not reported	Not reported
HPRU	EC0138B	Wildtype	Wildtype	Wildtype	Absent	Wildtype	Wildtype	Wildtype	0	0	0	0	0	0	S	Not reported	Not reported	Not reported
HPRU	EC0139B	Wildtype	Wildtype	Wildtype	Absent	Wildtype	Wildtype	Wildtype	0	0	0	0	0	0	S	Not reported	Not reported	Not reported
HPRU	EC0142B	Wildtype	Wildtype	Wildtype	Absent	Wildtype	Wildtype	Wildtype	0	0	0	0	0	0	S	Not reported	Not reported	Not reported
HPRU	EC0145B	Wildtype	Wildtype	Wildtype	Absent	Wildtype	Wildtype	Wildtype	0	0	0	0	0	0	S	Not reported	Not reported	Not reported
HPRU	EC0149B	Wildtype	Wildtype	Wildtype	Absent	Wildtype	Wildtype	Wildtype	0	0	0	0	0	0	S	Not reported	Not reported	Not reported
HPRU	EC0152B	Wildtype	Wildtype	Wildtype	Absent	Wildtype	Wildtype	Wildtype	0	0	0	0	0	0	S	Not reported	Not reported	Not reported
HPRU	EC0152U	Wildtype	Wildtype	Wildtype	Absent	Wildtype	Wildtype	Wildtype	0	0	0	0	0	0	S	Not reported	Not reported	Not reported
HPRU	EC0153B	Wildtype	Wildtype	Wildtype	Absent	Wildtype	Wildtype	Wildtype	0	0	0	0	0	0	S	Not reported	Not reported	Not reported
HPRU	EC0153U	Wildtype	Wildtype	Wildtype	Absent	Wildtype	Wildtype	Wildtype	0	0	0	0	0	0	S	Not reported	Not reported	Not reported
HPRU	EC0154B	Wildtype	Wildtype	Wildtype	Absent	Wildtype	Wildtype	Wildtype	0	0	0	0	0	0	S	Not reported	Not reported	Not reported
HPRU	EC0156B	Wildtype	Wildtype	Wildtype	Absent	Wildtype	Wildtype	Wildtype	0	0	0	0	0	0	S	Not reported	Not reported	Not reported
HPRU	EC0157B	Wildtype	Wildtype	Wildtype	Absent	Wildtype	Wildtype	Wildtype	0	0	0	0	0	0	S	Not reported	Not reported	Not reported
HPRU	EC0158B	Wildtype	Wildtype	Wildtype	Absent	Wildtype	Wildtype	Wildtype	0	0	0	0	0	0	S	Not reported	Not reported	Not reported
HPRU	EC0159B	Wildtype	Wildtype	Wildtype	Absent	Wildtype	Wildtype	Wildtype	0	0	0	0	0	0	S	Not reported	Not reported	Not reported
HPRU	EC0160B	Nonsense mutation	Wildtype	Wildtype	Absent	ΔNfsA	Wildtype	Wildtype	1	0	0	0	1	1	S(I)	Not used	Not reported	Not reported
HPRU	EC0164B	Wildtype	Wildtype	Wildtype	Absent	Wildtype	Wildtype	Wildtype	0	0	0	0	0	0	S	Not reported	Not reported	Not reported
HPRU	EC0167B	Wildtype	Wildtype	Wildtype	Absent	Wildtype	Wildtype	Wildtype	0	0	0	0	0	0	S	Not reported	Not reported	Not reported
HPRU	EC0167U	Wildtype	Wildtype	Wildtype	Absent	Wildtype	Wildtype	Wildtype	0	0	0	0	0	0	S	Not reported	Not reported	Not reported
HPRU	EC0170B	Wildtype	Wildtype	Wildtype	Absent	Wildtype	Wildtype	Wildtype	0	0	0	0	0	0	S	Not reported	Not reported	Not reported
HPRU	EC0170U	Wildtype	Wildtype	Wildtype	Absent	Wildtype	Wildtype	Wildtype	0	0	0	0	0	0	S	Not reported	Not reported	Not reported
HPRU	EC0172B	Wildtype	Wildtype	Wildtype	Absent	Wildtype	Wildtype	Wildtype	0	0	0	0	0	0	S	Not reported	Not reported	Not reported
HPRU	EC0173Bp	Wildtype	Wildtype	Wildtype	Absent	Wildtype	Wildtype	Wildtype	0	0	0	0	0	0	S	Not reported	Not reported	Not reported
HPRU	EC0173Bo	Wildtype	Wildtype	Wildtype	Absent	Wildtype	Wildtype	Wildtype	0	0	0	0	0	0	S	Not reported	Not reported	Not reported
HPRU	EC173_10	Wildtype	Wildtype	Wildtype	Absent	Wildtype	Wildtype	Wildtype	0	0	0	0	0	0	S	Not reported	Not reported	Not reported
HPRU	EC173_5	Wildtype	Wildtype	Wildtype	Absent	Wildtype	Wildtype	Wildtype	0	0	0	0	0	0	S	Not reported	Not reported	Not reported
HPRU	EC173_3	Wildtype	Wildtype	Wildtype	Absent	Wildtype	Wildtype	Wildtype	0	0	0	0	0	0	S	Not reported	Not reported	Not reported
HPRU	EC173_4	Wildtype	Wildtype	Wildtype	Absent	Wildtype	Wildtype	Wildtype	0	0	0	0	0	0	S	Not reported	Not reported	Not reported
HPRU	EC173_1	Wildtype	Wildtype	Wildtype	Absent	Wildtype	Wildtype	Wildtype	0	0	0	0	0	0	S	Not reported	Not reported	Not reported
HPRU	EC173_6	Wildtype	Wildtype	Wildtype	Absent	Wildtype	Wildtype	Wildtype	0	0	0	0	0	0	S	Not reported	Not reported	Not reported
HPRU	EC173_2	Wildtype	Wildtype	Wildtype	Absent	Wildtype	Wildtype	Wildtype	0	0	0	0	0	0	S	Not reported	Not reported	Not reported
HPRU	EC173_7	Wildtype	Wildtype	Wildtype	Absent	Wildtype	Wildtype	Wildtype	0	0	0	0	0	0	S	Not reported	Not reported	Not reported
HPRU	EC173_9	Wildtype	Wildtype	Wildtype	Absent	Wildtype	Wildtype	Wildtype	0	0	0	0	0	0	S	Not reported	Not reported	Not reported
HPRU	EC173_8	Wildtype	Wildtype	Wildtype	Absent	Wildtype	Wildtype	Wildtype	0	0	0	0	0	0	S	Not reported	Not reported	Not reported
HPRU	EC0173U	Wildtype	Wildtype	Wildtype	Absent	Wildtype	Wildtype	Wildtype	0	0	0	0	0	0	S	Not reported	Not reported	Not reported
HPRU	EC0174B	Wildtype	Wildtype	Wildtype	Absent	Wildtype	Wildtype	Wildtype	0	0	0	0	0	0	S	Not reported	Not reported	Not reported
HPRU	EC0174U	Wildtype	Wildtype	Wildtype	Absent	Wildtype	Wildtype	Wildtype	0	0	0	0	0	0	S	Not reported	Not reported	Not reported
HPRU	EC0176B	Wildtype	Wildtype	Wildtype	Absent	Wildtype	Wildtype	Wildtype	0	0	0	0	0	0	S	Not reported	Not reported	Not reported
HPRU	EC0176U	Wildtype	Wildtype	Wildtype	Absent	Wildtype	Wildtype	Wildtype	0	0	0	0	0	0	S	Not reported	Not reported	Not reported
HPRU	EC0178B	A34V	Wildtype	Wildtype	Absent	Missense mutation (unknown)	Wildtype	Wildtype	0.1	0	0	0	0.1	1	S or S(I)	EC958	Not reported	Not reported
HPRU	EC0179B	G126R	Nonsense mutation	Wildtype	Absent	Missense mutation (resistance)	ΔNfsB	Wildtype	1	1	0	0	2	2	R	ATCC25922	Not used	Not reported
HPRU	EC0180B	Wildtype	Wildtype	Wildtype	Absent	Wildtype	Wildtype	Wildtype	0	0	0	0	0	0	S	Not reported	Not reported	Not reported
HPRU	EC0182B	Wildtype	Wildtype	Wildtype	Absent	Wildtype	Wildtype	Wildtype	0	0	0	0	0	0	S	Not reported	Not reported	Not reported
HPRU	EC0183B	Wildtype	Wildtype	Wildtype	Absent	Wildtype	Wildtype	Wildtype	0	0	0	0	0	0	S	Not reported	Not reported	Not reported
HPRU	EC0184B	Wildtype	Wildtype	Wildtype	Absent	Wildtype	Wildtype	Wildtype	0	0	0	0	0	0	S	Not reported	Not reported	Not reported
HPRU	EC0184U	Wildtype	Wildtype	Wildtype	Absent	Wildtype	Wildtype	Wildtype	0	0	0	0	0	0	S	Not reported	Not reported	Not reported
HPRU	EC0185B	Wildtype	Wildtype	Wildtype	Absent	Wildtype	Wildtype	Wildtype	0	0	0	0	0	0	S	Not reported	Not reported	Not reported
HPRU	EC0185U	Wildtype	Wildtype	Wildtype	Absent	Wildtype	Wildtype	Wildtype	0	0	0	0	0	0	S	Not reported	Not reported	Not reported
HPRU	EC0186B	Wildtype	Wildtype	Wildtype	Absent	Wildtype	Wildtype	Wildtype	0	0	0	0	0	0	S	Not reported	Not reported	Not reported
HPRU	EC0187B	Wildtype	Wildtype	Wildtype	Absent	Wildtype	Wildtype	Wildtype	0	0	0	0	0	0	S	Not reported	Not reported	Not reported
HPRU	EC0187U	Wildtype	Wildtype	Wildtype	Absent	Wildtype	Wildtype	Wildtype	0	0	0	0	0	0	S	Not reported	Not reported	Not reported
HPRU	EC0188U	Wildtype	Wildtype	Wildtype	Absent	Wildtype	Wildtype	Wildtype	0	0	0	0	0	0	S	Not reported	Not reported	Not reported
HPRU	EC0191B	Wildtype	Wildtype	Wildtype	Absent	Wildtype	Wildtype	Wildtype	0	0	0	0	0	0	S	Not reported	Not reported	Not reported
HPRU	EC0192B	Wildtype	Wildtype	Wildtype	Absent	Wildtype	Wildtype	Wildtype	0	0	0	0	0	0	S	Not reported	Not reported	Not reported
HPRU	EC0193B	G154W	H80Y	Wildtype	Absent	Missense mutation (unknown)	Missense mutation (unknown)	Wildtype	0.1	0.1	0	0	0.2	2	S, S(I), or R	MG1655	BR02	Not reported
HPRU	EC0195U	Wildtype	Wildtype	Wildtype	Absent	Wildtype	Wildtype	Wildtype	0	0	0	0	0	0	S	Not reported	Not reported	Not reported
HPRU	EC0196B	G154W	H80Y	Wildtype	Absent	Missense mutation (unknown)	Missense mutation (unknown)	Wildtype	0.1	0.1	0	0	0.2	2	S, S(I), or R	MG1655	BR02	Not reported
HPRU	EC0200B	S13A,R27C,E141K	E72K,D126Y,I212T,E72K,D126Y,I212T,E72K,D126Y,I212T	Wildtype	Absent	Missense mutation (unknown), missense mutation (unknown), missense mutation (unknown)	Missense mutations (all unknown)	Wildtype	0.1	0.1	0	0	0.2	2	S, S(I), or R	URMC40	BR02	Not reported
HPRU	EC0203B	Wildtype	Wildtype	Wildtype	Absent	Wildtype	Wildtype	Wildtype	0	0	0	0	0	0	S	Not reported	Not reported	Not reported
HPRU	EC0208B	Wildtype	Wildtype	Wildtype	Absent	Wildtype	Wildtype	Wildtype	0	0	0	0	0	0	S	Not reported	Not reported	Not reported
HPRU	EC0209B	Wildtype	Wildtype	Wildtype	Absent	Wildtype	Wildtype	Wildtype	0	0	0	0	0	0	S	Not reported	Not reported	Not reported
HPRU	EC0209U	Wildtype	Wildtype	Wildtype	Absent	Wildtype	Wildtype	Wildtype	0	0	0	0	0	0	S	Not reported	Not reported	Not reported
HPRU	EC0210B	Wildtype	Wildtype	Wildtype	Absent	Wildtype	Wildtype	Wildtype	0	0	0	0	0	0	S	Not reported	Not reported	Not reported
HPRU	EC210_8	Wildtype	Wildtype	Wildtype	Absent	Wildtype	Wildtype	Wildtype	0	0	0	0	0	0	S	Not reported	Not reported	Not reported
HPRU	EC210_4	Wildtype	Wildtype	Wildtype	Absent	Wildtype	Wildtype	Wildtype	0	0	0	0	0	0	S	Not reported	Not reported	Not reported
HPRU	EC210_2	Wildtype	Wildtype	Wildtype	Absent	Wildtype	Wildtype	Wildtype	0	0	0	0	0	0	S	Not reported	Not reported	Not reported
HPRU	EC210_5	Wildtype	Wildtype	Wildtype	Absent	Wildtype	Wildtype	Wildtype	0	0	0	0	0	0	S	Not reported	Not reported	Not reported
HPRU	EC210_10	Wildtype	Wildtype	Wildtype	Absent	Wildtype	Wildtype	Wildtype	0	0	0	0	0	0	S	Not reported	Not reported	Not reported
HPRU	EC210_1	Wildtype	Wildtype	Wildtype	Absent	Wildtype	Wildtype	Wildtype	0	0	0	0	0	0	S	Not reported	Not reported	Not reported
HPRU	EC210_6	Wildtype	Wildtype	Wildtype	Absent	Wildtype	Wildtype	Wildtype	0	0	0	0	0	0	S	Not reported	Not reported	Not reported
HPRU	EC210_3	Wildtype	Wildtype	Wildtype	Absent	Wildtype	Wildtype	Wildtype	0	0	0	0	0	0	S	Not reported	Not reported	Not reported
HPRU	EC210_9	Wildtype	Wildtype	Wildtype	Absent	Wildtype	Wildtype	Wildtype	0	0	0	0	0	0	S	Not reported	Not reported	Not reported
HPRU	EC0210U	Wildtype	Wildtype	Wildtype	Absent	Wildtype	Wildtype	Wildtype	0	0	0	0	0	0	S	Not reported	Not reported	Not reported
HPRU	EC0211B	Nonsense mutation	Wildtype	Wildtype	Absent	ΔNfsA	Wildtype	Wildtype	1	0	0	0	1	1	S(I)	Not used	Not reported	Not reported
HPRU	EC0212B	S180N	Wildtype	Wildtype	Absent	Missense mutation (unknown)	Wildtype	Wildtype	0.1	0	0	0	0.1	1	S or S(I)	BWH410	Not reported	Not reported
HPRU	EC0214U	Wildtype	Wildtype	Wildtype	Absent	Wildtype	Wildtype	Wildtype	0	0	0	0	0	0	S	Not reported	Not reported	Not reported
HPRU	EC0215B	Wildtype	Wildtype	Wildtype	Absent	Wildtype	Wildtype	Wildtype	0	0	0	0	0	0	S	Not reported	Not reported	Not reported
HPRU	EC0217B	Wildtype	Wildtype	Wildtype	Absent	Wildtype	Wildtype	Wildtype	0	0	0	0	0	0	S	Not reported	Not reported	Not reported
HPRU	EC0218B	Wildtype	Wildtype	Wildtype	Absent	Wildtype	Wildtype	Wildtype	0	0	0	0	0	0	S	Not reported	Not reported	Not reported
HPRU	EC0218U	Wildtype	Wildtype	Wildtype	Absent	Wildtype	Wildtype	Wildtype	0	0	0	0	0	0	S	Not reported	Not reported	Not reported
HPRU	EC0219B	Wildtype	Wildtype	Wildtype	Absent	Wildtype	Wildtype	Wildtype	0	0	0	0	0	0	S	Not reported	Not reported	Not reported
HPRU	EC0221B	Wildtype	Wildtype	Wildtype	Absent	Wildtype	Wildtype	Wildtype	0	0	0	0	0	0	S	Not reported	Not reported	Not reported
HPRU	EC224_5	Wildtype	Wildtype	Wildtype	Absent	Wildtype	Wildtype	Wildtype	0	0	0	0	0	0	S	Not reported	Not reported	Not reported
HPRU	EC224_10	Wildtype	Wildtype	Wildtype	Absent	Wildtype	Wildtype	Wildtype	0	0	0	0	0	0	S	Not reported	Not reported	Not reported
HPRU	EC224_9	Wildtype	Wildtype	Wildtype	Absent	Wildtype	Wildtype	Wildtype	0	0	0	0	0	0	S	Not reported	Not reported	Not reported
HPRU	EC226_2	Wildtype	Wildtype	Wildtype	Absent	Wildtype	Wildtype	Wildtype	0	0	0	0	0	0	S	Not reported	Not reported	Not reported
HPRU	EC226_8	Wildtype	Wildtype	Wildtype	Absent	Wildtype	Wildtype	Wildtype	0	0	0	0	0	0	S	Not reported	Not reported	Not reported
HPRU	EC226_10	Wildtype	Wildtype	Wildtype	Absent	Wildtype	Wildtype	Wildtype	0	0	0	0	0	0	S	Not reported	Not reported	Not reported
HPRU	EC226_4	Wildtype	Wildtype	Wildtype	Absent	Wildtype	Wildtype	Wildtype	0	0	0	0	0	0	S	Not reported	Not reported	Not reported
HPRU	EC226_1	Wildtype	Wildtype	Wildtype	Absent	Wildtype	Wildtype	Wildtype	0	0	0	0	0	0	S	Not reported	Not reported	Not reported
HPRU	EC226_6	Wildtype	Wildtype	Wildtype	Absent	Wildtype	Wildtype	Wildtype	0	0	0	0	0	0	S	Not reported	Not reported	Not reported
HPRU	EC226_9	Wildtype	Wildtype	Wildtype	Absent	Wildtype	Wildtype	Wildtype	0	0	0	0	0	0	S	Not reported	Not reported	Not reported
HPRU	EC226_3	Wildtype	Wildtype	Wildtype	Absent	Wildtype	Wildtype	Wildtype	0	0	0	0	0	0	S	Not reported	Not reported	Not reported
HPRU	EC226_5	Wildtype	Wildtype	Wildtype	Absent	Wildtype	Wildtype	Wildtype	0	0	0	0	0	0	S	Not reported	Not reported	Not reported
HPRU	EC226_7	Wildtype	Wildtype	Wildtype	Absent	Wildtype	Wildtype	Wildtype	0	0	0	0	0	0	S	Not reported	Not reported	Not reported
HPRU	EC0230B	Wildtype	Wildtype	Wildtype	Absent	Wildtype	Wildtype	Wildtype	0	0	0	0	0	0	S	Not reported	Not reported	Not reported
HPRU	EC0231B	D19N	Wildtype	Wildtype	Absent	Missense mutation (unknown)	Wildtype	Wildtype	0.1	0	0	0	0.1	1	S or S(I)	EC958	Not reported	Not reported
HPRU	EC0232B	Wildtype	Wildtype	Wildtype	Absent	Wildtype	Wildtype	Wildtype	0	0	0	0	0	0	S	Not reported	Not reported	Not reported
HPRU	EC0234O	Wildtype	Wildtype	Wildtype	Absent	Wildtype	Wildtype	Wildtype	0	0	0	0	0	0	S	Not reported	Not reported	Not reported
HPRU	EC0236B	Wildtype	Wildtype	Wildtype	Absent	Wildtype	Wildtype	Wildtype	0	0	0	0	0	0	S	Not reported	Not reported	Not reported
HPRU	EC0237B	D19N	Wildtype	Wildtype	Absent	Missense mutation (unknown)	Wildtype	Wildtype	0.1	0	0	0	0.1	1	S or S(I)	EC958	Not reported	Not reported
HPRU	EC0239B	Wildtype	Wildtype	Wildtype	Absent	Wildtype	Wildtype	Wildtype	0	0	0	0	0	0	S	Not reported	Not reported	Not reported
HPRU	EC0242B	Wildtype	Wildtype	Wildtype	Absent	Wildtype	Wildtype	Wildtype	0	0	0	0	0	0	S	Not reported	Not reported	Not reported
HPRU	EC0243Bo	Wildtype	P163L	Wildtype	Absent	Wildtype	Missense mutation (unknown)	Wildtype	0	0.1	0	0	0.1	1	S or S(I)	Not reported	ATCC25922	Not reported
HPRU	EC0243Bp	Wildtype	P163L	Wildtype	Absent	Wildtype	Missense mutation (unknown)	Wildtype	0	0.1	0	0	0.1	1	S or S(I)	Not reported	ATCC25922	Not reported
HPRU	EC0243U	Wildtype	Wildtype	Wildtype	Absent	Wildtype	Wildtype	Wildtype	0	0	0	0	0	0	S	Not reported	Not reported	Not reported
HPRU	EC0244B	Wildtype	Wildtype	Wildtype	Absent	Wildtype	Wildtype	Wildtype	0	0	0	0	0	0	S	Not reported	Not reported	Not reported
HPRU	EC0245B	D19N,D165N	Wildtype	Wildtype	Absent	Missense mutation (unknown), missense mutation (unknown)	Wildtype	Wildtype	0.1	0	0	0	0.1	1	S or S(I)	EC958	Not reported	Not reported
HPRU	EC0247B	H11Y	W46R	Wildtype	Absent	Missense mutation (resistance)	Missense mutation (unknown)	Wildtype	1	0.1	0	0	1.1	2	S(I) or R	EC958	ATCC25922	Not reported
HPRU	EC247_6	H11Y	W46R	Wildtype	Absent	Missense mutation (resistance)	Missense mutation (unknown)	Wildtype	1	0.1	0	0	1.1	2	S(I) or R	EC958	ATCC25922	Not reported
HPRU	EC247_9	H11Y	W46R	Wildtype	Absent	Missense mutation (resistance)	Missense mutation (unknown)	Wildtype	1	0.1	0	0	1.1	2	S(I) or R	EC958	ATCC25922	Not reported
HPRU	EC247_1	H11Y	W46R	Wildtype	Absent	Missense mutation (resistance)	Missense mutation (unknown)	Wildtype	1	0.1	0	0	1.1	2	S(I) or R	EC958	ATCC25922	Not reported
HPRU	EC247_3	H11Y	W46R	Wildtype	Absent	Missense mutation (resistance)	Missense mutation (unknown)	Wildtype	1	0.1	0	0	1.1	2	S(I) or R	EC958	ATCC25922	Not reported
HPRU	EC247_5	H11Y	W46R	Wildtype	Absent	Missense mutation (resistance)	Missense mutation (unknown)	Wildtype	1	0.1	0	0	1.1	2	S(I) or R	EC958	ATCC25922	Not reported
HPRU	EC247_2	H11Y	W46R	Wildtype	Absent	Missense mutation (resistance)	Missense mutation (unknown)	Wildtype	1	0.1	0	0	1.1	2	S(I) or R	EC958	ATCC25922	Not reported
HPRU	EC247_4	H11Y	W46R	Wildtype	Absent	Missense mutation (resistance)	Missense mutation (unknown)	Wildtype	1	0.1	0	0	1.1	2	S(I) or R	EC958	ATCC25922	Not reported
HPRU	EC247_8	H11Y	W46R	Wildtype	Absent	Missense mutation (resistance)	Missense mutation (unknown)	Wildtype	1	0.1	0	0	1.1	2	S(I) or R	EC958	ATCC25922	Not reported
HPRU	EC247_7	H11Y	W46R	Wildtype	Absent	Missense mutation (resistance)	Missense mutation (unknown)	Wildtype	1	0.1	0	0	1.1	2	S(I) or R	EC958	ATCC25922	Not reported
HPRU	EC247_10	H11Y	W46R	Wildtype	Absent	Missense mutation (resistance)	Missense mutation (unknown)	Wildtype	1	0.1	0	0	1.1	2	S(I) or R	EC958	ATCC25922	Not reported
HPRU	EC0248B	D19N,D165N	Wildtype	Wildtype	Absent	Missense mutation (unknown), missense mutation (unknown)	Wildtype	Wildtype	0.1	0	0	0	0.1	1	S or S(I)	EC958	Not reported	Not reported
HPRU	EC249_10	Wildtype	Wildtype	Wildtype	Absent	Wildtype	Wildtype	Wildtype	0	0	0	0	0	0	S	Not reported	Not reported	Not reported
HPRU	EC249_8	Wildtype	Wildtype	Wildtype	Absent	Wildtype	Wildtype	Wildtype	0	0	0	0	0	0	S	Not reported	Not reported	Not reported
HPRU	EC249_6	Wildtype	Wildtype	Wildtype	Absent	Wildtype	Wildtype	Wildtype	0	0	0	0	0	0	S	Not reported	Not reported	Not reported
HPRU	EC249_3	Wildtype	Wildtype	Wildtype	Absent	Wildtype	Wildtype	Wildtype	0	0	0	0	0	0	S	Not reported	Not reported	Not reported
HPRU	EC249_7	Wildtype	Wildtype	Wildtype	Absent	Wildtype	Wildtype	Wildtype	0	0	0	0	0	0	S	Not reported	Not reported	Not reported
HPRU	EC249_2	Wildtype	Wildtype	Wildtype	Absent	Wildtype	Wildtype	Wildtype	0	0	0	0	0	0	S	Not reported	Not reported	Not reported
HPRU	EC249_9	Wildtype	Wildtype	Wildtype	Absent	Wildtype	Wildtype	Wildtype	0	0	0	0	0	0	S	Not reported	Not reported	Not reported
HPRU	EC249_1	Wildtype	Wildtype	Wildtype	Absent	Wildtype	Wildtype	Wildtype	0	0	0	0	0	0	S	Not reported	Not reported	Not reported
HPRU	EC249_4	Wildtype	Wildtype	Wildtype	Absent	Wildtype	Wildtype	Wildtype	0	0	0	0	0	0	S	Not reported	Not reported	Not reported
HPRU	EC249_5	Wildtype	Wildtype	Wildtype	Absent	Wildtype	Wildtype	Wildtype	0	0	0	0	0	0	S	Not reported	Not reported	Not reported
HPRU	EC0250B	Wildtype	Wildtype	Wildtype	Absent	Wildtype	Wildtype	Wildtype	0	0	0	0	0	0	S	Not reported	Not reported	Not reported
HPRU	EC250_3	Wildtype	Wildtype	Wildtype	Absent	Wildtype	Wildtype	Wildtype	0	0	0	0	0	0	S	Not reported	Not reported	Not reported
HPRU	EC250_7	Wildtype	Wildtype	Wildtype	Absent	Wildtype	Wildtype	Wildtype	0	0	0	0	0	0	S	Not reported	Not reported	Not reported
HPRU	EC250_8	Wildtype	Wildtype	Wildtype	Absent	Wildtype	Wildtype	Wildtype	0	0	0	0	0	0	S	Not reported	Not reported	Not reported
HPRU	EC250_6	Wildtype	Wildtype	Wildtype	Absent	Wildtype	Wildtype	Wildtype	0	0	0	0	0	0	S	Not reported	Not reported	Not reported
HPRU	EC250_1	Wildtype	Wildtype	Wildtype	Absent	Wildtype	Wildtype	Wildtype	0	0	0	0	0	0	S	Not reported	Not reported	Not reported
HPRU	EC250_10	Wildtype	Wildtype	Wildtype	Absent	Wildtype	Wildtype	Wildtype	0	0	0	0	0	0	S	Not reported	Not reported	Not reported
HPRU	EC250_4	Wildtype	Wildtype	Wildtype	Absent	Wildtype	Wildtype	Wildtype	0	0	0	0	0	0	S	Not reported	Not reported	Not reported
HPRU	EC250_5	Wildtype	Wildtype	Wildtype	Absent	Wildtype	Wildtype	Wildtype	0	0	0	0	0	0	S	Not reported	Not reported	Not reported
HPRU	EC250_2	Wildtype	Wildtype	Wildtype	Absent	Wildtype	Wildtype	Wildtype	0	0	0	0	0	0	S	Not reported	Not reported	Not reported
HPRU	EC250_9	Wildtype	Wildtype	Wildtype	Absent	Wildtype	Wildtype	Wildtype	0	0	0	0	0	0	S	Not reported	Not reported	Not reported
HPRU	EC257_1	L157F	Wildtype	Wildtype	Absent	Missense mutation (unknown)	Wildtype	Wildtype	0.1	0	0	0	0.1	1	S or S(I)	MG1655	Not reported	Not reported
HPRU	EC257_5	L157F	Wildtype	Wildtype	Absent	Missense mutation (unknown)	Wildtype	Wildtype	0.1	0	0	0	0.1	1	S or S(I)	MG1655	Not reported	Not reported
HPRU	EC257_8	L157F	Wildtype	Wildtype	Absent	Missense mutation (unknown)	Wildtype	Wildtype	0.1	0	0	0	0.1	1	S or S(I)	MG1655	Not reported	Not reported
HPRU	EC257_2	L157F	Wildtype	Wildtype	Absent	Missense mutation (unknown)	Wildtype	Wildtype	0.1	0	0	0	0.1	1	S or S(I)	MG1655	Not reported	Not reported
HPRU	EC257_7	L157F	Wildtype	Wildtype	Absent	Missense mutation (unknown)	Wildtype	Wildtype	0.1	0	0	0	0.1	1	S or S(I)	MG1655	Not reported	Not reported
HPRU	EC257_4	L157F	Wildtype	Wildtype	Absent	Missense mutation (unknown)	Wildtype	Wildtype	0.1	0	0	0	0.1	1	S or S(I)	MG1655	Not reported	Not reported
HPRU	EC257_10	L157F	Wildtype	Wildtype	Absent	Missense mutation (unknown)	Wildtype	Wildtype	0.1	0	0	0	0.1	1	S or S(I)	MG1655	Not reported	Not reported
HPRU	EC257_9	L157F	Wildtype	Wildtype	Absent	Missense mutation (unknown)	Wildtype	Wildtype	0.1	0	0	0	0.1	1	S or S(I)	MG1655	Not reported	Not reported
HPRU	EC257_6	L157F	Wildtype	Wildtype	Absent	Missense mutation (unknown)	Wildtype	Wildtype	0.1	0	0	0	0.1	1	S or S(I)	MG1655	Not reported	Not reported
HPRU	EC257_3	L157F	Wildtype	Wildtype	Absent	Missense mutation (unknown)	Wildtype	Wildtype	0.1	0	0	0	0.1	1	S or S(I)	MG1655	Not reported	Not reported
HPRU	EC0260B	Wildtype	Wildtype	Wildtype	Absent	Wildtype	Wildtype	Wildtype	0	0	0	0	0	0	S	Not reported	Not reported	Not reported
HPRU	EC0261B	Wildtype	Wildtype	Wildtype	Absent	Wildtype	Wildtype	Wildtype	0	0	0	0	0	0	S	Not reported	Not reported	Not reported
HPRU	EC0266B	Wildtype	Wildtype	Wildtype	Absent	Wildtype	Wildtype	Wildtype	0	0	0	0	0	0	S	Not reported	Not reported	Not reported
HPRU	EC0266U	Wildtype	Wildtype	Wildtype	Absent	Wildtype	Wildtype	Wildtype	0	0	0	0	0	0	S	Not reported	Not reported	Not reported
HPRU	EC0267B	Wildtype	H11Y	Wildtype	Absent	Wildtype	Missense mutation (unknown)	Wildtype	0	0.1	0	0	0.1	1	S or S(I)	Not reported	UMN026	Not reported
HPRU	EC0268B	Wildtype	Wildtype	Wildtype	Absent	Wildtype	Wildtype	Wildtype	0	0	0	0	0	0	S	Not reported	Not reported	Not reported
HPRU	EC0269B	E24D,S172A	Wildtype	Wildtype	Absent	Missense mutation (unknown), missense mutation (unknown)	Wildtype	Wildtype	0.1	0	0	0	0.1	1	S or S(I)	URMC88	Not reported	Not reported
HPRU	EC0270B	Wildtype	Wildtype	Wildtype	Absent	Wildtype	Wildtype	Wildtype	0	0	0	0	0	0	S	Not reported	Not reported	Not reported
HPRU	EC0270U	Wildtype	Wildtype	Wildtype	Absent	Wildtype	Wildtype	Wildtype	0	0	0	0	0	0	S	Not reported	Not reported	Not reported
HPRU	EC0271B	Wildtype	Wildtype	Wildtype	Absent	Wildtype	Wildtype	Wildtype	0	0	0	0	0	0	S	Not reported	Not reported	Not reported
HPRU	EC0272B	Wildtype	Wildtype	Wildtype	Absent	Wildtype	Wildtype	Wildtype	0	0	0	0	0	0	S	Not reported	Not reported	Not reported
HPRU	EC0273B	Wildtype	Wildtype	Wildtype	Absent	Wildtype	Wildtype	Wildtype	0	0	0	0	0	0	S	Not reported	Not reported	Not reported
HPRU	EC0274B	Wildtype	Wildtype	Wildtype	Absent	Wildtype	Wildtype	Wildtype	0	0	0	0	0	0	S	Not reported	Not reported	Not reported
HPRU	EC0283B	G126R	Wildtype	Wildtype	Absent	Missense mutation (resistance)	Wildtype	Wildtype	1	0	0	0	1	1	S(I)	BWH410	Not reported	Not reported
HPRU	EC0284B	G126W	Wildtype	Wildtype	Absent	Missense mutation (unknown)	Wildtype	Wildtype	0.1	0	0	0	0.1	1	S or S(I)	BWH280	Not reported	Not reported
HPRU	EC284_9	G126W	Wildtype	Wildtype	Absent	Missense mutation (unknown)	Wildtype	Wildtype	0.1	0	0	0	0.1	1	S or S(I)	BWH280	Not reported	Not reported
HPRU	EC284_10	G126W	Wildtype	Wildtype	Absent	Missense mutation (unknown)	Wildtype	Wildtype	0.1	0	0	0	0.1	1	S or S(I)	BWH280	Not reported	Not reported
HPRU	EC284_5	G126W	Wildtype	Wildtype	Absent	Missense mutation (unknown)	Wildtype	Wildtype	0.1	0	0	0	0.1	1	S or S(I)	BWH280	Not reported	Not reported
HPRU	EC284_4	G126W	Wildtype	Wildtype	Absent	Missense mutation (unknown)	Wildtype	Wildtype	0.1	0	0	0	0.1	1	S or S(I)	BWH280	Not reported	Not reported
HPRU	EC284_3	G126W	Wildtype	Wildtype	Absent	Missense mutation (unknown)	Wildtype	Wildtype	0.1	0	0	0	0.1	1	S or S(I)	BWH280	Not reported	Not reported
HPRU	EC284_6	G126W	Wildtype	Wildtype	Absent	Missense mutation (unknown)	Wildtype	Wildtype	0.1	0	0	0	0.1	1	S or S(I)	BWH280	Not reported	Not reported
HPRU	EC284_2	G126W	Wildtype	Wildtype	Absent	Missense mutation (unknown)	Wildtype	Wildtype	0.1	0	0	0	0.1	1	S or S(I)	BWH280	Not reported	Not reported
HPRU	EC284_1	G126W	Wildtype	Wildtype	Absent	Missense mutation (unknown)	Wildtype	Wildtype	0.1	0	0	0	0.1	1	S or S(I)	BWH280	Not reported	Not reported
HPRU	EC284_7	G126W	Wildtype	Wildtype	Absent	Missense mutation (unknown)	Wildtype	Wildtype	0.1	0	0	0	0.1	1	S or S(I)	BWH280	Not reported	Not reported
HPRU	EC284_8	G126W	Wildtype	Wildtype	Absent	Missense mutation (unknown)	Wildtype	Wildtype	0.1	0	0	0	0.1	1	S or S(I)	BWH280	Not reported	Not reported
HPRU	EC0286B	Wildtype	Wildtype	Wildtype	Absent	Wildtype	Wildtype	Wildtype	0	0	0	0	0	0	S	Not reported	Not reported	Not reported
HPRU	EC0290B	Wildtype	Wildtype	Wildtype	Absent	Wildtype	Wildtype	Wildtype	0	0	0	0	0	0	S	Not reported	Not reported	Not reported
HPRU	EC290_1	Wildtype	Wildtype	Wildtype	Absent	Wildtype	Wildtype	Wildtype	0	0	0	0	0	0	S	Not reported	Not reported	Not reported
HPRU	EC290_2	Wildtype	Wildtype	Wildtype	Absent	Wildtype	Wildtype	Wildtype	0	0	0	0	0	0	S	Not reported	Not reported	Not reported
HPRU	EC290_3	Wildtype	Wildtype	Wildtype	Absent	Wildtype	Wildtype	Wildtype	0	0	0	0	0	0	S	Not reported	Not reported	Not reported
HPRU	EC290_5	Wildtype	Wildtype	Wildtype	Absent	Wildtype	Wildtype	Wildtype	0	0	0	0	0	0	S	Not reported	Not reported	Not reported
HPRU	EC290_7	Wildtype	Wildtype	Wildtype	Absent	Wildtype	Wildtype	Wildtype	0	0	0	0	0	0	S	Not reported	Not reported	Not reported
HPRU	EC290_8	Wildtype	Wildtype	Wildtype	Absent	Wildtype	Wildtype	Wildtype	0	0	0	0	0	0	S	Not reported	Not reported	Not reported
HPRU	EC290_10	Wildtype	Wildtype	Wildtype	Absent	Wildtype	Wildtype	Wildtype	0	0	0	0	0	0	S	Not reported	Not reported	Not reported
HPRU	EC290_9	Wildtype	Wildtype	Wildtype	Absent	Wildtype	Wildtype	Wildtype	0	0	0	0	0	0	S	Not reported	Not reported	Not reported
HPRU	EC290_6	Wildtype	Wildtype	Wildtype	Absent	Wildtype	Wildtype	Wildtype	0	0	0	0	0	0	S	Not reported	Not reported	Not reported
HPRU	EC0291B	Wildtype	Wildtype	Wildtype	Absent	Wildtype	Wildtype	Wildtype	0	0	0	0	0	0	S	Not reported	Not reported	Not reported
HPRU	EC0291U	Wildtype	Wildtype	Wildtype	Absent	Wildtype	Wildtype	Wildtype	0	0	0	0	0	0	S	Not reported	Not reported	Not reported
HPRU	EC0292B	Wildtype	Wildtype	Wildtype	Absent	Wildtype	Wildtype	Wildtype	0	0	0	0	0	0	S	Not reported	Not reported	Not reported
HPRU	EC0293B	Wildtype	Wildtype	Wildtype	Absent	Wildtype	Wildtype	Wildtype	0	0	0	0	0	0	S	Not reported	Not reported	Not reported
HPRU	EC0294B	Wildtype	Wildtype	Wildtype	Absent	Wildtype	Wildtype	Wildtype	0	0	0	0	0	0	S	Not reported	Not reported	Not reported
HPRU	EC0296B_1	Wildtype	Wildtype	Wildtype	Absent	Wildtype	Wildtype	Wildtype	0	0	0	0	0	0	S	Not reported	Not reported	Not reported
HPRU	EC0296B_2	Wildtype	Wildtype	Wildtype	Absent	Wildtype	Wildtype	Wildtype	0	0	0	0	0	0	S	Not reported	Not reported	Not reported
HPRU	EC0297B	Wildtype	Wildtype	Wildtype	Absent	Wildtype	Wildtype	Wildtype	0	0	0	0	0	0	S	Not reported	Not reported	Not reported
HPRU	EC0299B	Wildtype	Wildtype	Wildtype	Absent	Wildtype	Wildtype	Wildtype	0	0	0	0	0	0	S	Not reported	Not reported	Not reported
HPRU	EC0300B	L157F	Wildtype	Wildtype	Absent	Missense mutation (unknown)	Wildtype	Wildtype	0.1	0	0	0	0.1	1	S or S(I)	MG1655	Not reported	Not reported
HPRU	EC300_4	Wildtype	Wildtype	Wildtype	Absent	Wildtype	Wildtype	Wildtype	0	0	0	0	0	0	S	Not reported	Not reported	Not reported
HPRU	EC300_5	Wildtype	Wildtype	Wildtype	Absent	Wildtype	Wildtype	Wildtype	0	0	0	0	0	0	S	Not reported	Not reported	Not reported
HPRU	EC300_2	Wildtype	Wildtype	Wildtype	Absent	Wildtype	Wildtype	Wildtype	0	0	0	0	0	0	S	Not reported	Not reported	Not reported
HPRU	EC300_1	Wildtype	Wildtype	Wildtype	Absent	Wildtype	Wildtype	Wildtype	0	0	0	0	0	0	S	Not reported	Not reported	Not reported
HPRU	EC300_10	Wildtype	Wildtype	Wildtype	Absent	Wildtype	Wildtype	Wildtype	0	0	0	0	0	0	S	Not reported	Not reported	Not reported
HPRU	EC300_3	Wildtype	Wildtype	Wildtype	Absent	Wildtype	Wildtype	Wildtype	0	0	0	0	0	0	S	Not reported	Not reported	Not reported
HPRU	EC300_6	L157F	Wildtype	Wildtype	Absent	Missense mutation (unknown)	Wildtype	Wildtype	0.1	0	0	0	0.1	1	S or S(I)	MG1655	Not reported	Not reported
HPRU	EC300_7	L157F	Wildtype	Wildtype	Absent	Missense mutation (unknown)	Wildtype	Wildtype	0.1	0	0	0	0.1	1	S or S(I)	MG1655	Not reported	Not reported
HPRU	EC300_8	L157F	Wildtype	Wildtype	Absent	Missense mutation (unknown)	Wildtype	Wildtype	0.1	0	0	0	0.1	1	S or S(I)	MG1655	Not reported	Not reported
HPRU	EC300_9	L157F	Wildtype	Wildtype	Absent	Missense mutation (unknown)	Wildtype	Wildtype	0.1	0	0	0	0.1	1	S or S(I)	MG1655	Not reported	Not reported
HPRU	EC0300U	L157F	Wildtype	Wildtype	Absent	Missense mutation (unknown)	Wildtype	Wildtype	0.1	0	0	0	0.1	1	S or S(I)	MG1655	Not reported	Not reported
HPRU	EC0301B	Wildtype	Wildtype	Wildtype	Absent	Wildtype	Wildtype	Wildtype	0	0	0	0	0	0	S	Not reported	Not reported	Not reported
HPRU	EC301_9	Wildtype	Wildtype	Wildtype	Absent	Wildtype	Wildtype	Wildtype	0	0	0	0	0	0	S	Not reported	Not reported	Not reported
HPRU	EC301_7	Wildtype	Wildtype	Wildtype	Absent	Wildtype	Wildtype	Wildtype	0	0	0	0	0	0	S	Not reported	Not reported	Not reported
HPRU	EC301_8	Wildtype	Wildtype	Wildtype	Absent	Wildtype	Wildtype	Wildtype	0	0	0	0	0	0	S	Not reported	Not reported	Not reported
HPRU	EC301_4	Wildtype	Wildtype	Wildtype	Absent	Wildtype	Wildtype	Wildtype	0	0	0	0	0	0	S	Not reported	Not reported	Not reported
HPRU	EC301_6	Wildtype	Wildtype	Wildtype	Absent	Wildtype	Wildtype	Wildtype	0	0	0	0	0	0	S	Not reported	Not reported	Not reported
HPRU	EC301_10	Wildtype	Wildtype	Wildtype	Absent	Wildtype	Wildtype	Wildtype	0	0	0	0	0	0	S	Not reported	Not reported	Not reported
HPRU	EC301_5	Wildtype	Wildtype	Wildtype	Absent	Wildtype	Wildtype	Wildtype	0	0	0	0	0	0	S	Not reported	Not reported	Not reported
HPRU	EC301_1	Wildtype	Wildtype	Wildtype	Absent	Wildtype	Wildtype	Wildtype	0	0	0	0	0	0	S	Not reported	Not reported	Not reported
HPRU	EC301_2	Wildtype	Wildtype	Wildtype	Absent	Wildtype	Wildtype	Wildtype	0	0	0	0	0	0	S	Not reported	Not reported	Not reported
HPRU	EC301_3	Wildtype	Wildtype	Wildtype	Absent	Wildtype	Wildtype	Wildtype	0	0	0	0	0	0	S	Not reported	Not reported	Not reported
HPRU	EC0303B	Wildtype	Wildtype	Wildtype	Absent	Wildtype	Wildtype	Wildtype	0	0	0	0	0	0	S	Not reported	Not reported	Not reported
HPRU	EC0303U	Wildtype	Wildtype	Wildtype	Absent	Wildtype	Wildtype	Wildtype	0	0	0	0	0	0	S	Not reported	Not reported	Not reported
HPRU	EC0304Bp	Wildtype	Wildtype	Wildtype	Absent	Wildtype	Wildtype	Wildtype	0	0	0	0	0	0	S	Not reported	Not reported	Not reported
HPRU	EC0304Bo	Wildtype	Wildtype	Wildtype	Absent	Wildtype	Wildtype	Wildtype	0	0	0	0	0	0	S	Not reported	Not reported	Not reported
HPRU	EC304_6	G66R	L172F	Wildtype	Absent	Missense mutation (unknown)	Missense mutation (unknown)	Wildtype	0.1	0.1	0	0	0.2	2	S, S(I), or R	EC958	URMC42	Not reported
HPRU	EC304_9	G66R	L172F	Wildtype	Absent	Missense mutation (unknown)	Missense mutation (unknown)	Wildtype	0.1	0.1	0	0	0.2	2	S, S(I), or R	EC958	URMC42	Not reported
HPRU	EC304_2	G66R	L172F	Wildtype	Absent	Missense mutation (unknown)	Missense mutation (unknown)	Wildtype	0.1	0.1	0	0	0.2	2	S, S(I), or R	EC958	URMC42	Not reported
HPRU	EC304_5	G66R	L172F	Wildtype	Absent	Missense mutation (unknown)	Missense mutation (unknown)	Wildtype	0.1	0.1	0	0	0.2	2	S, S(I), or R	EC958	URMC42	Not reported
HPRU	EC304_3	G66R	L172F	Wildtype	Absent	Missense mutation (unknown)	Missense mutation (unknown)	Wildtype	0.1	0.1	0	0	0.2	2	S, S(I), or R	EC958	URMC42	Not reported
HPRU	EC304_7	G66R	L172F	Wildtype	Absent	Missense mutation (unknown)	Missense mutation (unknown)	Wildtype	0.1	0.1	0	0	0.2	2	S, S(I), or R	EC958	URMC42	Not reported
HPRU	EC304_1	G66R	L172F	Wildtype	Absent	Missense mutation (unknown)	Missense mutation (unknown)	Wildtype	0.1	0.1	0	0	0.2	2	S, S(I), or R	EC958	URMC42	Not reported
HPRU	EC304_8	G66R	L172F	Wildtype	Absent	Missense mutation (unknown)	Missense mutation (unknown)	Wildtype	0.1	0.1	0	0	0.2	2	S, S(I), or R	EC958	URMC42	Not reported
HPRU	EC304_4	G66R	L172F	Wildtype	Absent	Missense mutation (unknown)	Missense mutation (unknown)	Wildtype	0.1	0.1	0	0	0.2	2	S, S(I), or R	EC958	URMC42	Not reported
HPRU	EC304_10	Wildtype	Wildtype	Wildtype	Absent	Wildtype	Wildtype	Wildtype	0	0	0	0	0	0	S	Not reported	Not reported	Not reported
HPRU	EC0304U	Wildtype	Wildtype	Wildtype	Absent	Wildtype	Wildtype	Wildtype	0	0	0	0	0	0	S	Not reported	Not reported	Not reported
HPRU	EC0306B	Wildtype	Wildtype	Wildtype	Absent	Wildtype	Wildtype	Wildtype	0	0	0	0	0	0	S	Not reported	Not reported	Not reported
HPRU	EC306_5	Wildtype	Wildtype	Wildtype	Absent	Wildtype	Wildtype	Wildtype	0	0	0	0	0	0	S	Not reported	Not reported	Not reported
HPRU	EC306_10	Wildtype	Wildtype	Wildtype	Absent	Wildtype	Wildtype	Wildtype	0	0	0	0	0	0	S	Not reported	Not reported	Not reported
HPRU	EC306_9	Wildtype	Wildtype	Wildtype	Absent	Wildtype	Wildtype	Wildtype	0	0	0	0	0	0	S	Not reported	Not reported	Not reported
HPRU	EC306_4	Wildtype	Wildtype	Wildtype	Absent	Wildtype	Wildtype	Wildtype	0	0	0	0	0	0	S	Not reported	Not reported	Not reported
HPRU	EC306_6	Wildtype	Wildtype	Wildtype	Absent	Wildtype	Wildtype	Wildtype	0	0	0	0	0	0	S	Not reported	Not reported	Not reported
HPRU	EC306_8	Wildtype	Wildtype	Wildtype	Absent	Wildtype	Wildtype	Wildtype	0	0	0	0	0	0	S	Not reported	Not reported	Not reported
HPRU	EC306_2	Wildtype	Wildtype	Wildtype	Absent	Wildtype	Wildtype	Wildtype	0	0	0	0	0	0	S	Not reported	Not reported	Not reported
HPRU	EC306_7	Wildtype	Wildtype	Wildtype	Absent	Wildtype	Wildtype	Wildtype	0	0	0	0	0	0	S	Not reported	Not reported	Not reported
HPRU	EC306_1	Wildtype	Wildtype	Wildtype	Absent	Wildtype	Wildtype	Wildtype	0	0	0	0	0	0	S	Not reported	Not reported	Not reported
HPRU	EC306_3	Wildtype	Wildtype	Wildtype	Absent	Wildtype	Wildtype	Wildtype	0	0	0	0	0	0	S	Not reported	Not reported	Not reported
HPRU	EC0308B	Wildtype	Wildtype	Wildtype	Absent	Wildtype	Wildtype	Wildtype	0	0	0	0	0	0	S	Not reported	Not reported	Not reported
HPRU	EC308_8	Wildtype	Wildtype	Wildtype	Absent	Wildtype	Wildtype	Wildtype	0	0	0	0	0	0	S	Not reported	Not reported	Not reported
HPRU	EC308_2	Wildtype	Wildtype	Wildtype	Absent	Wildtype	Wildtype	Wildtype	0	0	0	0	0	0	S	Not reported	Not reported	Not reported
HPRU	EC308_10	Wildtype	Wildtype	Wildtype	Absent	Wildtype	Wildtype	Wildtype	0	0	0	0	0	0	S	Not reported	Not reported	Not reported
HPRU	EC308_5	Wildtype	Wildtype	Wildtype	Absent	Wildtype	Wildtype	Wildtype	0	0	0	0	0	0	S	Not reported	Not reported	Not reported
HPRU	EC308_6	Wildtype	Wildtype	Wildtype	Absent	Wildtype	Wildtype	Wildtype	0	0	0	0	0	0	S	Not reported	Not reported	Not reported
HPRU	EC308_4	Wildtype	Wildtype	Wildtype	Absent	Wildtype	Wildtype	Wildtype	0	0	0	0	0	0	S	Not reported	Not reported	Not reported
HPRU	EC308_1	Wildtype	Wildtype	Wildtype	Absent	Wildtype	Wildtype	Wildtype	0	0	0	0	0	0	S	Not reported	Not reported	Not reported
HPRU	EC308_7	Wildtype	Wildtype	Wildtype	Absent	Wildtype	Wildtype	Wildtype	0	0	0	0	0	0	S	Not reported	Not reported	Not reported
HPRU	EC308_9	Wildtype	Wildtype	Wildtype	Absent	Wildtype	Wildtype	Wildtype	0	0	0	0	0	0	S	Not reported	Not reported	Not reported
HPRU	EC308_3	Wildtype	Wildtype	Wildtype	Absent	Wildtype	Wildtype	Wildtype	0	0	0	0	0	0	S	Not reported	Not reported	Not reported
HPRU	EC0308U	Wildtype	Wildtype	Wildtype	Absent	Wildtype	Wildtype	Wildtype	0	0	0	0	0	0	S	Not reported	Not reported	Not reported
HPRU	EC0309B	Wildtype	Wildtype	Wildtype	Absent	Wildtype	Wildtype	Wildtype	0	0	0	0	0	0	S	Not reported	Not reported	Not reported
HPRU	EC0311B	Q26L	Wildtype	Wildtype	Absent	Missense mutation (unknown)	Wildtype	Wildtype	0.1	0	0	0	0.1	1	S or S(I)	EC958	Not reported	Not reported
HPRU	EC311_3	Q26L	Wildtype	Wildtype	Absent	Missense mutation (unknown)	Wildtype	Wildtype	0.1	0	0	0	0.1	1	S or S(I)	EC958	Not reported	Not reported
HPRU	EC311_5	Q26L	Wildtype	Wildtype	Absent	Missense mutation (unknown)	Wildtype	Wildtype	0.1	0	0	0	0.1	1	S or S(I)	EC958	Not reported	Not reported
HPRU	EC311_6	Q26L	Wildtype	Wildtype	Absent	Missense mutation (unknown)	Wildtype	Wildtype	0.1	0	0	0	0.1	1	S or S(I)	EC958	Not reported	Not reported
HPRU	EC311_7	Q26L	Wildtype	Wildtype	Absent	Missense mutation (unknown)	Wildtype	Wildtype	0.1	0	0	0	0.1	1	S or S(I)	EC958	Not reported	Not reported
HPRU	EC311_8	Q26L	Wildtype	Wildtype	Absent	Missense mutation (unknown)	Wildtype	Wildtype	0.1	0	0	0	0.1	1	S or S(I)	EC958	Not reported	Not reported
HPRU	EC311_1	Q26L	Wildtype	Wildtype	Absent	Missense mutation (unknown)	Wildtype	Wildtype	0.1	0	0	0	0.1	1	S or S(I)	EC958	Not reported	Not reported
HPRU	EC311_2	Q26L	Wildtype	Wildtype	Absent	Missense mutation (unknown)	Wildtype	Wildtype	0.1	0	0	0	0.1	1	S or S(I)	EC958	Not reported	Not reported
HPRU	EC311_10	Q26L	Wildtype	Wildtype	Absent	Missense mutation (unknown)	Wildtype	Wildtype	0.1	0	0	0	0.1	1	S or S(I)	EC958	Not reported	Not reported
HPRU	EC311_9	Q26L	Wildtype	Wildtype	Absent	Missense mutation (unknown)	Wildtype	Wildtype	0.1	0	0	0	0.1	1	S or S(I)	EC958	Not reported	Not reported
HPRU	EC311_4	Q26L	Wildtype	Wildtype	Absent	Missense mutation (unknown)	Wildtype	Wildtype	0.1	0	0	0	0.1	1	S or S(I)	EC958	Not reported	Not reported
HPRU	EC0311U	Q26L	Wildtype	Wildtype	Absent	Missense mutation (unknown)	Wildtype	Wildtype	0.1	0	0	0	0.1	1	S or S(I)	EC958	Not reported	Not reported
HPRU	EC0313B	Wildtype	Wildtype	Wildtype	Absent	Wildtype	Wildtype	Wildtype	0	0	0	0	0	0	S	Not reported	Not reported	Not reported
HPRU	EC0314B_2	Wildtype	Wildtype	Wildtype	Absent	Wildtype	Wildtype	Wildtype	0	0	0	0	0	0	S	Not reported	Not reported	Not reported
HPRU	EC0314B_1	Wildtype	Wildtype	Wildtype	Absent	Wildtype	Wildtype	Wildtype	0	0	0	0	0	0	S	Not reported	Not reported	Not reported
HPRU	EC0314B_3	Wildtype	Wildtype	Wildtype	Absent	Wildtype	Wildtype	Wildtype	0	0	0	0	0	0	S	Not reported	Not reported	Not reported
HPRU	EC0315B	A34V	Wildtype	Wildtype	Absent	Missense mutation (unknown)	Wildtype	Wildtype	0.1	0	0	0	0.1	1	S or S(I)	EC958	Not reported	Not reported
HPRU	EC0319B	Wildtype	Wildtype	Wildtype	Absent	Wildtype	Wildtype	Wildtype	0	0	0	0	0	0	S	Not reported	Not reported	Not reported
HPRU	EC320_3	Wildtype	Wildtype	Wildtype	Absent	Wildtype	Wildtype	Wildtype	0	0	0	0	0	0	S	Not reported	Not reported	Not reported
HPRU	EC320_1	Wildtype	Wildtype	Wildtype	Absent	Wildtype	Wildtype	Wildtype	0	0	0	0	0	0	S	Not reported	Not reported	Not reported
HPRU	EC320_2	Wildtype	Wildtype	Wildtype	Absent	Wildtype	Wildtype	Wildtype	0	0	0	0	0	0	S	Not reported	Not reported	Not reported
HPRU	EC320_8	Wildtype	Wildtype	Wildtype	Absent	Wildtype	Wildtype	Wildtype	0	0	0	0	0	0	S	Not reported	Not reported	Not reported
HPRU	EC320_7	Wildtype	Wildtype	Wildtype	Absent	Wildtype	Wildtype	Wildtype	0	0	0	0	0	0	S	Not reported	Not reported	Not reported
HPRU	EC320_5	Wildtype	Wildtype	Wildtype	Absent	Wildtype	Wildtype	Wildtype	0	0	0	0	0	0	S	Not reported	Not reported	Not reported
HPRU	EC320_10	Wildtype	Wildtype	Wildtype	Absent	Wildtype	Wildtype	Wildtype	0	0	0	0	0	0	S	Not reported	Not reported	Not reported
HPRU	EC320_4	Wildtype	Wildtype	Wildtype	Absent	Wildtype	Wildtype	Wildtype	0	0	0	0	0	0	S	Not reported	Not reported	Not reported
HPRU	EC320_6	Wildtype	Wildtype	Wildtype	Absent	Wildtype	Wildtype	Wildtype	0	0	0	0	0	0	S	Not reported	Not reported	Not reported
HPRU	EC320_9	Wildtype	Wildtype	Wildtype	Absent	Wildtype	Wildtype	Wildtype	0	0	0	0	0	0	S	Not reported	Not reported	Not reported
HPRU	EC0321B	Wildtype	Wildtype	Wildtype	Absent	Wildtype	Wildtype	Wildtype	0	0	0	0	0	0	S	Not reported	Not reported	Not reported
HPRU	EC0322B	Wildtype	Wildtype	Wildtype	Absent	Wildtype	Wildtype	Wildtype	0	0	0	0	0	0	S	Not reported	Not reported	Not reported
HPRU	EC322_7	Wildtype	Wildtype	Wildtype	Absent	Wildtype	Wildtype	Wildtype	0	0	0	0	0	0	S	Not reported	Not reported	Not reported
HPRU	EC322_3	Wildtype	Wildtype	Wildtype	Absent	Wildtype	Wildtype	Wildtype	0	0	0	0	0	0	S	Not reported	Not reported	Not reported
HPRU	EC322_10	Wildtype	Wildtype	Wildtype	Absent	Wildtype	Wildtype	Wildtype	0	0	0	0	0	0	S	Not reported	Not reported	Not reported
HPRU	EC322_5	Wildtype	Wildtype	Wildtype	Absent	Wildtype	Wildtype	Wildtype	0	0	0	0	0	0	S	Not reported	Not reported	Not reported
HPRU	EC322_1	Wildtype	Wildtype	Wildtype	Absent	Wildtype	Wildtype	Wildtype	0	0	0	0	0	0	S	Not reported	Not reported	Not reported
HPRU	EC322_9	Wildtype	Wildtype	Wildtype	Absent	Wildtype	Wildtype	Wildtype	0	0	0	0	0	0	S	Not reported	Not reported	Not reported
HPRU	EC322_8	Wildtype	Wildtype	Wildtype	Absent	Wildtype	Wildtype	Wildtype	0	0	0	0	0	0	S	Not reported	Not reported	Not reported
HPRU	EC322_6	Wildtype	Wildtype	Wildtype	Absent	Wildtype	Wildtype	Wildtype	0	0	0	0	0	0	S	Not reported	Not reported	Not reported
HPRU	EC322_2	Wildtype	Wildtype	Wildtype	Absent	Wildtype	Wildtype	Wildtype	0	0	0	0	0	0	S	Not reported	Not reported	Not reported
HPRU	EC322_4	Wildtype	Wildtype	Wildtype	Absent	Wildtype	Wildtype	Wildtype	0	0	0	0	0	0	S	Not reported	Not reported	Not reported
HPRU	EC0325B	Wildtype	Wildtype	Wildtype	Absent	Wildtype	Wildtype	Wildtype	0	0	0	0	0	0	S	Not reported	Not reported	Not reported
HPRU	EC326_10	Wildtype	Wildtype	Wildtype	Absent	Wildtype	Wildtype	Wildtype	0	0	0	0	0	0	S	Not reported	Not reported	Not reported
HPRU	EC326_9	Wildtype	Wildtype	Wildtype	Absent	Wildtype	Wildtype	Wildtype	0	0	0	0	0	0	S	Not reported	Not reported	Not reported
HPRU	EC326_4	Wildtype	Wildtype	Wildtype	Absent	Wildtype	Wildtype	Wildtype	0	0	0	0	0	0	S	Not reported	Not reported	Not reported
HPRU	EC326_2	Wildtype	Wildtype	Wildtype	Absent	Wildtype	Wildtype	Wildtype	0	0	0	0	0	0	S	Not reported	Not reported	Not reported
HPRU	EC326_8	Wildtype	Wildtype	Wildtype	Absent	Wildtype	Wildtype	Wildtype	0	0	0	0	0	0	S	Not reported	Not reported	Not reported
HPRU	EC326_5	Wildtype	Wildtype	Wildtype	Absent	Wildtype	Wildtype	Wildtype	0	0	0	0	0	0	S	Not reported	Not reported	Not reported
HPRU	EC326_6	Wildtype	Wildtype	Wildtype	Absent	Wildtype	Wildtype	Wildtype	0	0	0	0	0	0	S	Not reported	Not reported	Not reported
HPRU	EC326_3	Wildtype	Wildtype	Wildtype	Absent	Wildtype	Wildtype	Wildtype	0	0	0	0	0	0	S	Not reported	Not reported	Not reported
HPRU	EC326_7	Wildtype	Wildtype	Wildtype	Absent	Wildtype	Wildtype	Wildtype	0	0	0	0	0	0	S	Not reported	Not reported	Not reported
HPRU	EC326_1	Wildtype	Wildtype	Wildtype	Absent	Wildtype	Wildtype	Wildtype	0	0	0	0	0	0	S	Not reported	Not reported	Not reported
HPRU	EC0327B	Wildtype	Wildtype	Wildtype	Absent	Wildtype	Wildtype	Wildtype	0	0	0	0	0	0	S	Not reported	Not reported	Not reported
HPRU	EC327_4	Wildtype	Wildtype	Wildtype	Absent	Wildtype	Wildtype	Wildtype	0	0	0	0	0	0	S	Not reported	Not reported	Not reported
HPRU	EC327_8	Wildtype	Wildtype	Wildtype	Absent	Wildtype	Wildtype	Wildtype	0	0	0	0	0	0	S	Not reported	Not reported	Not reported
HPRU	EC327_1	Wildtype	Wildtype	Wildtype	Absent	Wildtype	Wildtype	Wildtype	0	0	0	0	0	0	S	Not reported	Not reported	Not reported
HPRU	EC327_9	Wildtype	Wildtype	Wildtype	Absent	Wildtype	Wildtype	Wildtype	0	0	0	0	0	0	S	Not reported	Not reported	Not reported
HPRU	EC327_7	Wildtype	Wildtype	Wildtype	Absent	Wildtype	Wildtype	Wildtype	0	0	0	0	0	0	S	Not reported	Not reported	Not reported
HPRU	EC327_3	Wildtype	Wildtype	Wildtype	Absent	Wildtype	Wildtype	Wildtype	0	0	0	0	0	0	S	Not reported	Not reported	Not reported
HPRU	EC327_6	Wildtype	Wildtype	Wildtype	Absent	Wildtype	Wildtype	Wildtype	0	0	0	0	0	0	S	Not reported	Not reported	Not reported
HPRU	EC327_2	G104D	Wildtype	Wildtype	Absent	Missense mutation (unknown)	Wildtype	Wildtype	0.1	0	0	0	0.1	1	S or S(I)	MG1655	Not reported	Not reported
HPRU	EC327_5	G104D	Wildtype	Wildtype	Absent	Missense mutation (unknown)	Wildtype	Wildtype	0.1	0	0	0	0.1	1	S or S(I)	MG1655	Not reported	Not reported
HPRU	EC0328B	G126R	Absent	Wildtype	Absent	Missense mutation (resistance)	Gene loss	Wildtype	1	1	0	0	2	2	R	BWH410	Not applicable	Not reported
HPRU	EC0329B	G66R	L172F	Wildtype	Absent	Missense mutation (unknown)	Missense mutation (unknown)	Wildtype	0.1	0.1	0	0	0.2	2	S, S(I), or R	EC958	URMC42	Not reported
HPRU	EC0330B	G154W	Wildtype	Wildtype	Absent	Missense mutation (unknown)	Wildtype	Wildtype	0.1	0	0	0	0.1	1	S or S(I)	EC958	Not reported	Not reported
HPRU	EC0331U	Wildtype	Wildtype	Wildtype	Absent	Wildtype	Wildtype	Wildtype	0	0	0	0	0	0	S	Not reported	Not reported	Not reported
HPRU	EC0333B	Wildtype	Wildtype	Wildtype	Absent	Wildtype	Wildtype	Wildtype	0	0	0	0	0	0	S	Not reported	Not reported	Not reported
HPRU	EC0334B	Q26L	Wildtype	Wildtype	Absent	Missense mutation (unknown)	Wildtype	Wildtype	0.1	0	0	0	0.1	1	S or S(I)	EC958	Not reported	Not reported
HPRU	EC0335B	Wildtype	Wildtype	Wildtype	Absent	Wildtype	Wildtype	Wildtype	0	0	0	0	0	0	S	Not reported	Not reported	Not reported
HPRU	EC0337B	Wildtype	Wildtype	Wildtype	Absent	Wildtype	Wildtype	Wildtype	0	0	0	0	0	0	S	Not reported	Not reported	Not reported
HPRU	EC0338B_1	A172S	Wildtype	Wildtype	Absent	Missense mutation (unknown)	Wildtype	Wildtype	0.1	0	0	0	0.1	1	S or S(I)	EC958	Not reported	Not reported
HPRU	EC0338B_3	Wildtype	Wildtype	Wildtype	Absent	Wildtype	Wildtype	Wildtype	0	0	0	0	0	0	S	Not reported	Not reported	Not reported
HPRU	EC0340B	Wildtype	Wildtype	A16V	Absent	Wildtype	Wildtype	Missense mutation (unknown)	0	0	0.1	0	0.1	1	S or S(I)	Not reported	Not reported	UTI89
HPRU	EC0342B	Wildtype	Wildtype	Wildtype	Absent	Wildtype	Wildtype	Wildtype	0	0	0	0	0	0	S	Not reported	Not reported	Not reported
HPRU	EC0344B	Wildtype	Wildtype	Wildtype	Absent	Wildtype	Wildtype	Wildtype	0	0	0	0	0	0	S	Not reported	Not reported	Not reported
HPRU	EC0345B	Wildtype	Wildtype	Wildtype	Absent	Wildtype	Wildtype	Wildtype	0	0	0	0	0	0	S	Not reported	Not reported	Not reported
HPRU	EC0345U	Wildtype	Wildtype	Wildtype	Absent	Wildtype	Wildtype	Wildtype	0	0	0	0	0	0	S	Not reported	Not reported	Not reported
HPRU	EC0362B	Wildtype	Wildtype	Wildtype	Absent	Wildtype	Wildtype	Wildtype	0	0	0	0	0	0	S	Not reported	Not reported	Not reported
HPRU	EC0363B	R133C	Indel (frameshift)	Wildtype	Absent	Missense mutation (unknown)	Indel (frameshift)	Wildtype	0.1	1	0	0	1.1	2	S(I) or R	EC958	ATCC25922	Not reported
HPRU	EC0364B	Wildtype	Wildtype	Wildtype	Absent	Wildtype	Wildtype	Wildtype	0	0	0	0	0	0	S	Not reported	Not reported	Not reported
HPRU	EC0365B	G66R	Wildtype	Wildtype	Absent	Missense mutation (unknown)	Wildtype	Wildtype	0.1	0	0	0	0.1	1	S or S(I)	EC958	Not reported	Not reported
HPRU	EC0366B	Wildtype	Wildtype	Wildtype	Absent	Wildtype	Wildtype	Wildtype	0	0	0	0	0	0	S	Not reported	Not reported	Not reported
HPRU	EC0367B	Wildtype	H11Y	Wildtype	Absent	Wildtype	Missense mutation (unknown)	Wildtype	0	0.1	0	0	0.1	1	S or S(I)	Not reported	UMN026	Not reported
HPRU	EC0368B	Wildtype	Wildtype	Wildtype	Absent	Wildtype	Wildtype	Wildtype	0	0	0	0	0	0	S	Not reported	Not reported	Not reported
HPRU	EC0370B	A172S	Wildtype	Wildtype	Absent	Missense mutation (unknown)	Wildtype	Wildtype	0.1	0	0	0	0.1	1	S or S(I)	EC958	Not reported	Not reported
HPRU	EC370_5	Wildtype	Wildtype	Wildtype	Absent	Wildtype	Wildtype	Wildtype	0	0	0	0	0	0	S	Not reported	Not reported	Not reported
HPRU	EC370_10	Wildtype	Wildtype	Wildtype	Absent	Wildtype	Wildtype	Wildtype	0	0	0	0	0	0	S	Not reported	Not reported	Not reported
HPRU	EC370_8	Wildtype	Wildtype	Wildtype	Absent	Wildtype	Wildtype	Wildtype	0	0	0	0	0	0	S	Not reported	Not reported	Not reported
HPRU	EC370_3	Wildtype	Wildtype	Wildtype	Absent	Wildtype	Wildtype	Wildtype	0	0	0	0	0	0	S	Not reported	Not reported	Not reported
HPRU	EC370_1	Wildtype	Wildtype	Wildtype	Absent	Wildtype	Wildtype	Wildtype	0	0	0	0	0	0	S	Not reported	Not reported	Not reported
HPRU	EC370_4	Wildtype	S5Y	Wildtype	Absent	Wildtype	Missense mutation (unknown)	Wildtype	0	0.1	0	0	0.1	1	S or S(I)	Not reported	BR02	Not reported
HPRU	EC370_2	Wildtype	Wildtype	Wildtype	Absent	Wildtype	Wildtype	Wildtype	0	0	0	0	0	0	S	Not reported	Not reported	Not reported
HPRU	EC370_7	Wildtype	Wildtype	Wildtype	Absent	Wildtype	Wildtype	Wildtype	0	0	0	0	0	0	S	Not reported	Not reported	Not reported
HPRU	EC0371B	Wildtype	Wildtype	Wildtype	Absent	Wildtype	Wildtype	Wildtype	0	0	0	0	0	0	S	Not reported	Not reported	Not reported
HPRU	EC0372B	Wildtype	Wildtype	Wildtype	Absent	Wildtype	Wildtype	Wildtype	0	0	0	0	0	0	S	Not reported	Not reported	Not reported
HPRU	EC0373B	Wildtype	Wildtype	Wildtype	Absent	Wildtype	Wildtype	Wildtype	0	0	0	0	0	0	S	Not reported	Not reported	Not reported
HPRU	EC0375B	Wildtype	Wildtype	Wildtype	Absent	Wildtype	Wildtype	Wildtype	0	0	0	0	0	0	S	Not reported	Not reported	Not reported
HPRU	EC0376B	Wildtype	Wildtype	Wildtype	Absent	Wildtype	Wildtype	Wildtype	0	0	0	0	0	0	S	Not reported	Not reported	Not reported
HPRU	EC376_5	Wildtype	Wildtype	Wildtype	Absent	Wildtype	Wildtype	Wildtype	0	0	0	0	0	0	S	Not reported	Not reported	Not reported
HPRU	EC376_8	Wildtype	Wildtype	Wildtype	Absent	Wildtype	Wildtype	Wildtype	0	0	0	0	0	0	S	Not reported	Not reported	Not reported
HPRU	EC376_9	Wildtype	Wildtype	Wildtype	Absent	Wildtype	Wildtype	Wildtype	0	0	0	0	0	0	S	Not reported	Not reported	Not reported
HPRU	EC376_7	Wildtype	Wildtype	Wildtype	Absent	Wildtype	Wildtype	Wildtype	0	0	0	0	0	0	S	Not reported	Not reported	Not reported
HPRU	EC376_4	Wildtype	Wildtype	Wildtype	Absent	Wildtype	Wildtype	Wildtype	0	0	0	0	0	0	S	Not reported	Not reported	Not reported
HPRU	EC376_3	Wildtype	Wildtype	Wildtype	Absent	Wildtype	Wildtype	Wildtype	0	0	0	0	0	0	S	Not reported	Not reported	Not reported
HPRU	EC376_6	Wildtype	Wildtype	Wildtype	Absent	Wildtype	Wildtype	Wildtype	0	0	0	0	0	0	S	Not reported	Not reported	Not reported
HPRU	EC376_1	Wildtype	Wildtype	Wildtype	Absent	Wildtype	Wildtype	Wildtype	0	0	0	0	0	0	S	Not reported	Not reported	Not reported
HPRU	EC376_2	Wildtype	Wildtype	Wildtype	Absent	Wildtype	Wildtype	Wildtype	0	0	0	0	0	0	S	Not reported	Not reported	Not reported
HPRU	EC0377B	A172S	Wildtype	Wildtype	Absent	Missense mutation (unknown)	Wildtype	Wildtype	0.1	0	0	0	0.1	1	S or S(I)	EC958	Not reported	Not reported
HPRU	EC377_1	A172S	Wildtype	Wildtype	Absent	Missense mutation (unknown)	Wildtype	Wildtype	0.1	0	0	0	0.1	1	S or S(I)	EC958	Not reported	Not reported
HPRU	EC377_10	A172S	Wildtype	Wildtype	Absent	Missense mutation (unknown)	Wildtype	Wildtype	0.1	0	0	0	0.1	1	S or S(I)	EC958	Not reported	Not reported
HPRU	EC377_6	A172S	Wildtype	Wildtype	Absent	Missense mutation (unknown)	Wildtype	Wildtype	0.1	0	0	0	0.1	1	S or S(I)	EC958	Not reported	Not reported
HPRU	EC377_7	A172S	Wildtype	Wildtype	Absent	Missense mutation (unknown)	Wildtype	Wildtype	0.1	0	0	0	0.1	1	S or S(I)	EC958	Not reported	Not reported
HPRU	EC377_5	A172S	Wildtype	Wildtype	Absent	Missense mutation (unknown)	Wildtype	Wildtype	0.1	0	0	0	0.1	1	S or S(I)	EC958	Not reported	Not reported
HPRU	EC377_8	A172S	Wildtype	Wildtype	Absent	Missense mutation (unknown)	Wildtype	Wildtype	0.1	0	0	0	0.1	1	S or S(I)	EC958	Not reported	Not reported
HPRU	EC377_3	A172S	Wildtype	Wildtype	Absent	Missense mutation (unknown)	Wildtype	Wildtype	0.1	0	0	0	0.1	1	S or S(I)	EC958	Not reported	Not reported
HPRU	EC377_4	A172S	Wildtype	Wildtype	Absent	Missense mutation (unknown)	Wildtype	Wildtype	0.1	0	0	0	0.1	1	S or S(I)	EC958	Not reported	Not reported
HPRU	EC377_9	A172S	Wildtype	Wildtype	Absent	Missense mutation (unknown)	Wildtype	Wildtype	0.1	0	0	0	0.1	1	S or S(I)	EC958	Not reported	Not reported
HPRU	EC377_2	A172S	Wildtype	Wildtype	Absent	Missense mutation (unknown)	Wildtype	Wildtype	0.1	0	0	0	0.1	1	S or S(I)	EC958	Not reported	Not reported
HPRU	EC0379B	Wildtype	Wildtype	Wildtype	Absent	Wildtype	Wildtype	Wildtype	0	0	0	0	0	0	S	Not reported	Not reported	Not reported
HPRU	EC0380B	Wildtype	Wildtype	Wildtype	Absent	Wildtype	Wildtype	Wildtype	0	0	0	0	0	0	S	Not reported	Not reported	Not reported
HPRU	EC0382B	Wildtype	Wildtype	Wildtype	Absent	Wildtype	Wildtype	Wildtype	0	0	0	0	0	0	S	Not reported	Not reported	Not reported
HPRU	EC0384B	E58D,E141K	Wildtype	Wildtype	Absent	Missense mutation (unknown), missense mutation (unknown)	Wildtype	Wildtype	0.1	0	0	0	0.1	1	S or S(I)	EC958	Not reported	Not reported
HPRU	EC0386B	Wildtype	G56D	Wildtype	Absent	Wildtype	Missense mutation (unknown)	Wildtype	0	0.1	0	0	0.1	1	S or S(I)	Not reported	ATCC25922	Not reported
HPRU	EC386_1	D19N	Wildtype	Wildtype	Absent	Missense mutation (unknown)	Wildtype	Wildtype	0.1	0	0	0	0.1	1	S or S(I)	EC958	Not reported	Not reported
HPRU	EC386_5	D19N	Wildtype	Wildtype	Absent	Missense mutation (unknown)	Wildtype	Wildtype	0.1	0	0	0	0.1	1	S or S(I)	EC958	Not reported	Not reported
HPRU	EC386_8	D19N	Wildtype	Wildtype	Absent	Missense mutation (unknown)	Wildtype	Wildtype	0.1	0	0	0	0.1	1	S or S(I)	EC958	Not reported	Not reported
HPRU	EC386_3	D19N	Wildtype	Wildtype	Absent	Missense mutation (unknown)	Wildtype	Wildtype	0.1	0	0	0	0.1	1	S or S(I)	EC958	Not reported	Not reported
HPRU	EC386_2	D19N	Wildtype	Wildtype	Absent	Missense mutation (unknown)	Wildtype	Wildtype	0.1	0	0	0	0.1	1	S or S(I)	EC958	Not reported	Not reported
HPRU	EC386_7	D19N	Wildtype	Wildtype	Absent	Missense mutation (unknown)	Wildtype	Wildtype	0.1	0	0	0	0.1	1	S or S(I)	EC958	Not reported	Not reported
HPRU	EC386_4	D19N	Wildtype	Wildtype	Absent	Missense mutation (unknown)	Wildtype	Wildtype	0.1	0	0	0	0.1	1	S or S(I)	EC958	Not reported	Not reported
HPRU	EC386_6	D19N	Wildtype	Wildtype	Absent	Missense mutation (unknown)	Wildtype	Wildtype	0.1	0	0	0	0.1	1	S or S(I)	EC958	Not reported	Not reported
HPRU	EC386_10	D19N	Wildtype	Wildtype	Absent	Missense mutation (unknown)	Wildtype	Wildtype	0.1	0	0	0	0.1	1	S or S(I)	EC958	Not reported	Not reported
HPRU	EC386_9	D19N	Wildtype	Wildtype	Absent	Missense mutation (unknown)	Wildtype	Wildtype	0.1	0	0	0	0.1	1	S or S(I)	EC958	Not reported	Not reported
HPRU	EC0387B	Wildtype	Wildtype	Wildtype	Absent	Wildtype	Wildtype	Wildtype	0	0	0	0	0	0	S	Not reported	Not reported	Not reported
HPRU	EC0389B	Wildtype	Wildtype	Wildtype	Absent	Wildtype	Wildtype	Wildtype	0	0	0	0	0	0	S	Not reported	Not reported	Not reported
HPRU	EC0390B	Wildtype	A115V	Wildtype	Absent	Wildtype	Missense mutation (unknown)	Wildtype	0	0.1	0	0	0.1	1	S or S(I)	Not reported	ATCC25922	Not reported
HPRU	EC0391B	D19N,D165N	Wildtype	Wildtype	Absent	Missense mutation (unknown), missense mutation (unknown)	Wildtype	Wildtype	0.1	0	0	0	0.1	1	S or S(I)	EC958	Not reported	Not reported
HPRU	EC0392B	Wildtype	Wildtype	Wildtype	Absent	Wildtype	Wildtype	Wildtype	0	0	0	0	0	0	S	Not reported	Not reported	Not reported
HPRU	EC0392U	Wildtype	Wildtype	Wildtype	Absent	Wildtype	Wildtype	Wildtype	0	0	0	0	0	0	S	Not reported	Not reported	Not reported
HPRU	EC394_9	Nonsense mutation	Wildtype	Wildtype	Absent	ΔNfsA	Wildtype	Wildtype	1	0	0	0	1	1	S(I)	Not used	Not reported	Not reported
HPRU	EC394_1	Nonsense mutation	Wildtype	Wildtype	Absent	ΔNfsA	Wildtype	Wildtype	1	0	0	0	1	1	S(I)	Not used	Not reported	Not reported
HPRU	EC394_3	Nonsense mutation	Wildtype	Wildtype	Absent	ΔNfsA	Wildtype	Wildtype	1	0	0	0	1	1	S(I)	Not used	Not reported	Not reported
HPRU	EC394_7	Nonsense mutation	Wildtype	Wildtype	Absent	ΔNfsA	Wildtype	Wildtype	1	0	0	0	1	1	S(I)	Not used	Not reported	Not reported
HPRU	EC394_10	Nonsense mutation	Wildtype	Wildtype	Absent	ΔNfsA	Wildtype	Wildtype	1	0	0	0	1	1	S(I)	Not used	Not reported	Not reported
HPRU	EC394_8	Nonsense mutation	Wildtype	Wildtype	Absent	ΔNfsA	Wildtype	Wildtype	1	0	0	0	1	1	S(I)	Not used	Not reported	Not reported
HPRU	EC396_2	G154W	H80Y	Wildtype	Absent	Missense mutation (unknown)	Missense mutation (unknown)	Wildtype	0.1	0.1	0	0	0.2	2	S, S(I), or R	MG1655	BR02	Not reported
HPRU	EC396_3	G154W	H80Y	Wildtype	Absent	Missense mutation (unknown)	Missense mutation (unknown)	Wildtype	0.1	0.1	0	0	0.2	2	S, S(I), or R	MG1655	BR02	Not reported
HPRU	EC396_5	G154W	H80Y	Wildtype	Absent	Missense mutation (unknown)	Missense mutation (unknown)	Wildtype	0.1	0.1	0	0	0.2	2	S, S(I), or R	MG1655	BR02	Not reported
HPRU	EC396_4	G154W	H80Y	Wildtype	Absent	Missense mutation (unknown)	Missense mutation (unknown)	Wildtype	0.1	0.1	0	0	0.2	2	S, S(I), or R	MG1655	BR02	Not reported
HPRU	EC396_7	G154W	H80Y	Wildtype	Absent	Missense mutation (unknown)	Missense mutation (unknown)	Wildtype	0.1	0.1	0	0	0.2	2	S, S(I), or R	MG1655	BR02	Not reported
HPRU	EC396_9	G154W	H80Y	Wildtype	Absent	Missense mutation (unknown)	Missense mutation (unknown)	Wildtype	0.1	0.1	0	0	0.2	2	S, S(I), or R	MG1655	BR02	Not reported
HPRU	EC396_6	G154W	H80Y	Wildtype	Absent	Missense mutation (unknown)	Missense mutation (unknown)	Wildtype	0.1	0.1	0	0	0.2	2	S, S(I), or R	MG1655	BR02	Not reported
HPRU	EC396_10	G154W	H80Y	Wildtype	Absent	Missense mutation (unknown)	Missense mutation (unknown)	Wildtype	0.1	0.1	0	0	0.2	2	S, S(I), or R	MG1655	BR02	Not reported
HPRU	EC396_8	G154W	H80Y	Wildtype	Absent	Missense mutation (unknown)	Missense mutation (unknown)	Wildtype	0.1	0.1	0	0	0.2	2	S, S(I), or R	MG1655	BR02	Not reported
HPRU	EC396_1	G154W	H80Y	Wildtype	Absent	Missense mutation (unknown)	Missense mutation (unknown)	Wildtype	0.1	0.1	0	0	0.2	2	S, S(I), or R	MG1655	BR02	Not reported
HPRU	EC0398B	Wildtype	Wildtype	Wildtype	Absent	Wildtype	Wildtype	Wildtype	0	0	0	0	0	0	S	Not reported	Not reported	Not reported
HPRU	EC398_2	Wildtype	Wildtype	Wildtype	Absent	Wildtype	Wildtype	Wildtype	0	0	0	0	0	0	S	Not reported	Not reported	Not reported
HPRU	EC398_3	Wildtype	Wildtype	Wildtype	Absent	Wildtype	Wildtype	Wildtype	0	0	0	0	0	0	S	Not reported	Not reported	Not reported
HPRU	EC398_9	Wildtype	Wildtype	Wildtype	Absent	Wildtype	Wildtype	Wildtype	0	0	0	0	0	0	S	Not reported	Not reported	Not reported
HPRU	EC398_5	Wildtype	Wildtype	Wildtype	Absent	Wildtype	Wildtype	Wildtype	0	0	0	0	0	0	S	Not reported	Not reported	Not reported
HPRU	EC398_10	Wildtype	Wildtype	Wildtype	Absent	Wildtype	Wildtype	Wildtype	0	0	0	0	0	0	S	Not reported	Not reported	Not reported
HPRU	EC398_4	Wildtype	Wildtype	Wildtype	Absent	Wildtype	Wildtype	Wildtype	0	0	0	0	0	0	S	Not reported	Not reported	Not reported
HPRU	EC398_6	Wildtype	Wildtype	Wildtype	Absent	Wildtype	Wildtype	Wildtype	0	0	0	0	0	0	S	Not reported	Not reported	Not reported
HPRU	EC398_8	Wildtype	Wildtype	Wildtype	Absent	Wildtype	Wildtype	Wildtype	0	0	0	0	0	0	S	Not reported	Not reported	Not reported
HPRU	EC398_1	Wildtype	Wildtype	Wildtype	Absent	Wildtype	Wildtype	Wildtype	0	0	0	0	0	0	S	Not reported	Not reported	Not reported
HPRU	EC0398U	Wildtype	Wildtype	Wildtype	Absent	Wildtype	Wildtype	Wildtype	0	0	0	0	0	0	S	Not reported	Not reported	Not reported
HPRU	EC399_2	G66R	Wildtype	Wildtype	Absent	Missense mutation (unknown)	Wildtype	Wildtype	0.1	0	0	0	0.1	1	S or S(I)	EC958	Not reported	Not reported
HPRU	EC399_4	G66R	Wildtype	Wildtype	Absent	Missense mutation (unknown)	Wildtype	Wildtype	0.1	0	0	0	0.1	1	S or S(I)	EC958	Not reported	Not reported
HPRU	EC399_5	G66R	Wildtype	Wildtype	Absent	Missense mutation (unknown)	Wildtype	Wildtype	0.1	0	0	0	0.1	1	S or S(I)	EC958	Not reported	Not reported
HPRU	EC399_8	G66R	Wildtype	Wildtype	Absent	Missense mutation (unknown)	Wildtype	Wildtype	0.1	0	0	0	0.1	1	S or S(I)	EC958	Not reported	Not reported
HPRU	EC399_1	G66R	Wildtype	Wildtype	Absent	Missense mutation (unknown)	Wildtype	Wildtype	0.1	0	0	0	0.1	1	S or S(I)	EC958	Not reported	Not reported
HPRU	EC399_7	G66R	Wildtype	Wildtype	Absent	Missense mutation (unknown)	Wildtype	Wildtype	0.1	0	0	0	0.1	1	S or S(I)	EC958	Not reported	Not reported
HPRU	EC399_9	G66R	Wildtype	Wildtype	Absent	Missense mutation (unknown)	Wildtype	Wildtype	0.1	0	0	0	0.1	1	S or S(I)	EC958	Not reported	Not reported
HPRU	EC399_10	G66R	Wildtype	Wildtype	Absent	Missense mutation (unknown)	Wildtype	Wildtype	0.1	0	0	0	0.1	1	S or S(I)	EC958	Not reported	Not reported
HPRU	EC401_6	Wildtype	Wildtype	Wildtype	Absent	Wildtype	Wildtype	Wildtype	0	0	0	0	0	0	S	Not reported	Not reported	Not reported
HPRU	EC401_5	Wildtype	Wildtype	Wildtype	Absent	Wildtype	Wildtype	Wildtype	0	0	0	0	0	0	S	Not reported	Not reported	Not reported
HPRU	EC401_9	Wildtype	Wildtype	Wildtype	Absent	Wildtype	Wildtype	Wildtype	0	0	0	0	0	0	S	Not reported	Not reported	Not reported
HPRU	EC401_4	Wildtype	Wildtype	Wildtype	Absent	Wildtype	Wildtype	Wildtype	0	0	0	0	0	0	S	Not reported	Not reported	Not reported
HPRU	EC401_10	Wildtype	Wildtype	Wildtype	Absent	Wildtype	Wildtype	Wildtype	0	0	0	0	0	0	S	Not reported	Not reported	Not reported
HPRU	EC401_8	Wildtype	Wildtype	Wildtype	Absent	Wildtype	Wildtype	Wildtype	0	0	0	0	0	0	S	Not reported	Not reported	Not reported
HPRU	EC401_1	Wildtype	Wildtype	Wildtype	Absent	Wildtype	Wildtype	Wildtype	0	0	0	0	0	0	S	Not reported	Not reported	Not reported
HPRU	EC401_2	Wildtype	Wildtype	Wildtype	Absent	Wildtype	Wildtype	Wildtype	0	0	0	0	0	0	S	Not reported	Not reported	Not reported
HPRU	EC401_3	Wildtype	Wildtype	Wildtype	Absent	Wildtype	Wildtype	Wildtype	0	0	0	0	0	0	S	Not reported	Not reported	Not reported
HPRU	EC401_7	Wildtype	Wildtype	Wildtype	Absent	Wildtype	Wildtype	Wildtype	0	0	0	0	0	0	S	Not reported	Not reported	Not reported
HPRU	EC0407B	Wildtype	Wildtype	Wildtype	Absent	Wildtype	Wildtype	Wildtype	0	0	0	0	0	0	S	Not reported	Not reported	Not reported
HPRU	EC407_1	Wildtype	Wildtype	Wildtype	Absent	Wildtype	Wildtype	Wildtype	0	0	0	0	0	0	S	Not reported	Not reported	Not reported
HPRU	EC407_3	Wildtype	Wildtype	Wildtype	Absent	Wildtype	Wildtype	Wildtype	0	0	0	0	0	0	S	Not reported	Not reported	Not reported
HPRU	EC407_7	Wildtype	Wildtype	Wildtype	Absent	Wildtype	Wildtype	Wildtype	0	0	0	0	0	0	S	Not reported	Not reported	Not reported
HPRU	EC407_2	Wildtype	Wildtype	Wildtype	Absent	Wildtype	Wildtype	Wildtype	0	0	0	0	0	0	S	Not reported	Not reported	Not reported
HPRU	EC407_5	Wildtype	Wildtype	Wildtype	Absent	Wildtype	Wildtype	Wildtype	0	0	0	0	0	0	S	Not reported	Not reported	Not reported
HPRU	EC407_6	Wildtype	Wildtype	Wildtype	Absent	Wildtype	Wildtype	Wildtype	0	0	0	0	0	0	S	Not reported	Not reported	Not reported
HPRU	EC407_4	Wildtype	Wildtype	Wildtype	Absent	Wildtype	Wildtype	Wildtype	0	0	0	0	0	0	S	Not reported	Not reported	Not reported
HPRU	EC407_8	Wildtype	Wildtype	Wildtype	Absent	Wildtype	Wildtype	Wildtype	0	0	0	0	0	0	S	Not reported	Not reported	Not reported
HPRU	EC0408B	Wildtype	Wildtype	Wildtype	Absent	Wildtype	Wildtype	Wildtype	0	0	0	0	0	0	S	Not reported	Not reported	Not reported
HPRU	EC0409B	Wildtype	Wildtype	Wildtype	Absent	Wildtype	Wildtype	Wildtype	0	0	0	0	0	0	S	Not reported	Not reported	Not reported
HPRU	EC0409U	Wildtype	Wildtype	Wildtype	Absent	Wildtype	Wildtype	Wildtype	0	0	0	0	0	0	S	Not reported	Not reported	Not reported
HPRU	EC0411B	D19N,D165N	Wildtype	Wildtype	Absent	Missense mutation (unknown), missense mutation (unknown)	Wildtype	Wildtype	0.1	0	0	0	0.1	1	S or S(I)	EC958	Not reported	Not reported
HPRU	EC0412B	Wildtype	Wildtype	Wildtype	Absent	Wildtype	Wildtype	Wildtype	0	0	0	0	0	0	S	Not reported	Not reported	Not reported
HPRU	EC0414B	D19N	Wildtype	Wildtype	Absent	Missense mutation (unknown)	Wildtype	Wildtype	0.1	0	0	0	0.1	1	S or S(I)	EC958	Not reported	Not reported
HPRU	EC0416B	Wildtype	Wildtype	Wildtype	Absent	Wildtype	Wildtype	Wildtype	0	0	0	0	0	0	S	Not reported	Not reported	Not reported
HPRU	EC416_10	Wildtype	Wildtype	Wildtype	Absent	Wildtype	Wildtype	Wildtype	0	0	0	0	0	0	S	Not reported	Not reported	Not reported
HPRU	EC416_9	Wildtype	Wildtype	Wildtype	Absent	Wildtype	Wildtype	Wildtype	0	0	0	0	0	0	S	Not reported	Not reported	Not reported
HPRU	EC416_3	Wildtype	Wildtype	Wildtype	Absent	Wildtype	Wildtype	Wildtype	0	0	0	0	0	0	S	Not reported	Not reported	Not reported
HPRU	EC416_5	Wildtype	Wildtype	Wildtype	Absent	Wildtype	Wildtype	Wildtype	0	0	0	0	0	0	S	Not reported	Not reported	Not reported
HPRU	EC416_4	Wildtype	Wildtype	Wildtype	Absent	Wildtype	Wildtype	Wildtype	0	0	0	0	0	0	S	Not reported	Not reported	Not reported
HPRU	EC0416U	Wildtype	Wildtype	Wildtype	Absent	Wildtype	Wildtype	Wildtype	0	0	0	0	0	0	S	Not reported	Not reported	Not reported
HPRU	EC417_8	Wildtype	Wildtype	Wildtype	Absent	Wildtype	Wildtype	Wildtype	0	0	0	0	0	0	S	Not reported	Not reported	Not reported
HPRU	EC417_9	Wildtype	Wildtype	Wildtype	Absent	Wildtype	Wildtype	Wildtype	0	0	0	0	0	0	S	Not reported	Not reported	Not reported
HPRU	EC417_5	Wildtype	Wildtype	Wildtype	Absent	Wildtype	Wildtype	Wildtype	0	0	0	0	0	0	S	Not reported	Not reported	Not reported
HPRU	EC417_3	Wildtype	Wildtype	Wildtype	Absent	Wildtype	Wildtype	Wildtype	0	0	0	0	0	0	S	Not reported	Not reported	Not reported
HPRU	EC417_4	Wildtype	Wildtype	Wildtype	Absent	Wildtype	Wildtype	Wildtype	0	0	0	0	0	0	S	Not reported	Not reported	Not reported
HPRU	EC417_7	Wildtype	Wildtype	Wildtype	Absent	Wildtype	Wildtype	Wildtype	0	0	0	0	0	0	S	Not reported	Not reported	Not reported
HPRU	EC417_1	Wildtype	Wildtype	Wildtype	Absent	Wildtype	Wildtype	Wildtype	0	0	0	0	0	0	S	Not reported	Not reported	Not reported
HPRU	EC417_2	Wildtype	Wildtype	Wildtype	Absent	Wildtype	Wildtype	Wildtype	0	0	0	0	0	0	S	Not reported	Not reported	Not reported
HPRU	EC417_10	ΔnfsA (2 fragments)	Wildtype	Wildtype	Absent	ΔnfsA (fragmentation)	Wildtype	Wildtype	1	0	0	0	1	1	S(I)	ATCC25922	Not reported	Not reported
HPRU	EC0422B	Wildtype	Wildtype	Wildtype	Absent	Wildtype	Wildtype	Wildtype	0	0	0	0	0	0	S	Not reported	Not reported	Not reported
HPRU	EC422_2	Wildtype	Wildtype	Wildtype	Absent	Wildtype	Wildtype	Wildtype	0	0	0	0	0	0	S	Not reported	Not reported	Not reported
HPRU	EC422_5	Wildtype	Wildtype	Wildtype	Absent	Wildtype	Wildtype	Wildtype	0	0	0	0	0	0	S	Not reported	Not reported	Not reported
HPRU	EC422_4	Wildtype	Wildtype	Wildtype	Absent	Wildtype	Wildtype	Wildtype	0	0	0	0	0	0	S	Not reported	Not reported	Not reported
HPRU	EC422_6	Wildtype	Wildtype	Wildtype	Absent	Wildtype	Wildtype	Wildtype	0	0	0	0	0	0	S	Not reported	Not reported	Not reported
HPRU	EC422_7	Wildtype	Wildtype	Wildtype	Absent	Wildtype	Wildtype	Wildtype	0	0	0	0	0	0	S	Not reported	Not reported	Not reported
HPRU	EC422_9	Wildtype	Wildtype	Wildtype	Absent	Wildtype	Wildtype	Wildtype	0	0	0	0	0	0	S	Not reported	Not reported	Not reported
HPRU	EC422_1	Wildtype	Wildtype	Wildtype	Absent	Wildtype	Wildtype	Wildtype	0	0	0	0	0	0	S	Not reported	Not reported	Not reported
HPRU	EC422_3	Wildtype	Wildtype	Wildtype	Absent	Wildtype	Wildtype	Wildtype	0	0	0	0	0	0	S	Not reported	Not reported	Not reported
HPRU	EC422_8	Wildtype	Wildtype	Wildtype	Absent	Wildtype	Wildtype	Wildtype	0	0	0	0	0	0	S	Not reported	Not reported	Not reported
HPRU	EC422_10	Wildtype	Wildtype	Wildtype	Absent	Wildtype	Wildtype	Wildtype	0	0	0	0	0	0	S	Not reported	Not reported	Not reported
HPRU	EC0423B	Wildtype	Wildtype	Wildtype	Absent	Wildtype	Wildtype	Wildtype	0	0	0	0	0	0	S	Not reported	Not reported	Not reported
HPRU	EC0424B	Wildtype	Wildtype	Wildtype	Absent	Wildtype	Wildtype	Wildtype	0	0	0	0	0	0	S	Not reported	Not reported	Not reported
HPRU	EC0427B	E58D,E141K	Wildtype	Wildtype	Absent	Missense mutation (unknown), missense mutation (unknown)	Wildtype	Wildtype	0.1	0	0	0	0.1	1	S or S(I)	EC958	Not reported	Not reported
HPRU	EC0430U	Wildtype	Wildtype	Indel (KAGN132:135del)	Absent	Wildtype	Wildtype	Indel (amino acid deletion)	0	0	1	0	1	1	S(I)	Not reported	Not reported	ATCC25922
HPRU	EC0434B	Wildtype	Wildtype	Wildtype	Absent	Wildtype	Wildtype	Wildtype	0	0	0	0	0	0	S	Not reported	Not reported	Not reported
HPRU	EC0436B	D19N	Wildtype	Wildtype	Absent	Missense mutation (unknown)	Wildtype	Wildtype	0.1	0	0	0	0.1	1	S or S(I)	EC958	Not reported	Not reported
HPRU	EC0439B	H11Y	W46R	Wildtype	Absent	Missense mutation (resistance)	Missense mutation (unknown)	Wildtype	1	0.1	0	0	1.1	2	S(I) or R	EC958	ATCC25922	Not reported
HPRU	EC0442B	Wildtype	Wildtype	Wildtype	Absent	Wildtype	Wildtype	Wildtype	0	0	0	0	0	0	S	Not reported	Not reported	Not reported
HPRU	EC442_1	Wildtype	Wildtype	Wildtype	Absent	Wildtype	Wildtype	Wildtype	0	0	0	0	0	0	S	Not reported	Not reported	Not reported
HPRU	EC442_5	Wildtype	Wildtype	Wildtype	Absent	Wildtype	Wildtype	Wildtype	0	0	0	0	0	0	S	Not reported	Not reported	Not reported
HPRU	EC442_10	Wildtype	Wildtype	Wildtype	Absent	Wildtype	Wildtype	Wildtype	0	0	0	0	0	0	S	Not reported	Not reported	Not reported
HPRU	EC442_6	Wildtype	Wildtype	Wildtype	Absent	Wildtype	Wildtype	Wildtype	0	0	0	0	0	0	S	Not reported	Not reported	Not reported
HPRU	EC442_2	Wildtype	Wildtype	Wildtype	Absent	Wildtype	Wildtype	Wildtype	0	0	0	0	0	0	S	Not reported	Not reported	Not reported
HPRU	EC442_8	Wildtype	Wildtype	Wildtype	Absent	Wildtype	Wildtype	Wildtype	0	0	0	0	0	0	S	Not reported	Not reported	Not reported
HPRU	EC442_9	Wildtype	Wildtype	Wildtype	Absent	Wildtype	Wildtype	Wildtype	0	0	0	0	0	0	S	Not reported	Not reported	Not reported
HPRU	EC442_3	Wildtype	Wildtype	Wildtype	Absent	Wildtype	Wildtype	Wildtype	0	0	0	0	0	0	S	Not reported	Not reported	Not reported
HPRU	EC442_4	Wildtype	Wildtype	Wildtype	Absent	Wildtype	Wildtype	Wildtype	0	0	0	0	0	0	S	Not reported	Not reported	Not reported
HPRU	EC442_7	Wildtype	Wildtype	Wildtype	Absent	Wildtype	Wildtype	Wildtype	0	0	0	0	0	0	S	Not reported	Not reported	Not reported
HPRU	EC0443B	Wildtype	Wildtype	Wildtype	Absent	Wildtype	Wildtype	Wildtype	0	0	0	0	0	0	S	Not reported	Not reported	Not reported
HPRU	EC443_7	Wildtype	Wildtype	Wildtype	Absent	Wildtype	Wildtype	Wildtype	0	0	0	0	0	0	S	Not reported	Not reported	Not reported
HPRU	EC443_10	Wildtype	Wildtype	Wildtype	Absent	Wildtype	Wildtype	Wildtype	0	0	0	0	0	0	S	Not reported	Not reported	Not reported
HPRU	EC443_6	Wildtype	Wildtype	Wildtype	Absent	Wildtype	Wildtype	Wildtype	0	0	0	0	0	0	S	Not reported	Not reported	Not reported
HPRU	EC443_9	Wildtype	Wildtype	Wildtype	Absent	Wildtype	Wildtype	Wildtype	0	0	0	0	0	0	S	Not reported	Not reported	Not reported
HPRU	EC443_8	Wildtype	Wildtype	Wildtype	Absent	Wildtype	Wildtype	Wildtype	0	0	0	0	0	0	S	Not reported	Not reported	Not reported
HPRU	EC443_3	Wildtype	Wildtype	Wildtype	Absent	Wildtype	Wildtype	Wildtype	0	0	0	0	0	0	S	Not reported	Not reported	Not reported
HPRU	EC0444B	Wildtype	Wildtype	A34T	Absent	Wildtype	Wildtype	Missense mutation (unknown)	0	0	0.1	0	0.1	1	S or S(I)	Not reported	Not reported	UTI89
HPRU	EC0445U	Indel (frameshift)	Wildtype	Wildtype	Absent	Indel (frameshift)	Wildtype	Wildtype	1	0	0	0	1	1	S(I)	Not used	Not reported	Not reported
HPRU	EC0446B	D19N,D165N	Wildtype	Wildtype	Absent	Missense mutation (unknown), missense mutation (unknown)	Wildtype	Wildtype	0.1	0	0	0	0.1	1	S or S(I)	EC958	Not reported	Not reported
HPRU	EC0449B	Wildtype	Wildtype	Wildtype	Absent	Wildtype	Wildtype	Wildtype	0	0	0	0	0	0	S	Not reported	Not reported	Not reported
HPRU	EC449_9	Wildtype	Wildtype	Wildtype	Absent	Wildtype	Wildtype	Wildtype	0	0	0	0	0	0	S	Not reported	Not reported	Not reported
HPRU	EC449_8	Wildtype	Wildtype	Wildtype	Absent	Wildtype	Wildtype	Wildtype	0	0	0	0	0	0	S	Not reported	Not reported	Not reported
HPRU	EC449_1	Wildtype	Wildtype	Wildtype	Absent	Wildtype	Wildtype	Wildtype	0	0	0	0	0	0	S	Not reported	Not reported	Not reported
HPRU	EC449_3	Wildtype	Wildtype	Wildtype	Absent	Wildtype	Wildtype	Wildtype	0	0	0	0	0	0	S	Not reported	Not reported	Not reported
HPRU	EC449_7	Wildtype	Wildtype	Wildtype	Absent	Wildtype	Wildtype	Wildtype	0	0	0	0	0	0	S	Not reported	Not reported	Not reported
HPRU	EC449_6	Wildtype	Wildtype	Wildtype	Absent	Wildtype	Wildtype	Wildtype	0	0	0	0	0	0	S	Not reported	Not reported	Not reported
HPRU	EC449_10	Wildtype	Wildtype	Wildtype	Absent	Wildtype	Wildtype	Wildtype	0	0	0	0	0	0	S	Not reported	Not reported	Not reported
HPRU	EC449_4	Wildtype	Wildtype	Wildtype	Absent	Wildtype	Wildtype	Wildtype	0	0	0	0	0	0	S	Not reported	Not reported	Not reported
HPRU	EC449_5	Wildtype	Wildtype	Wildtype	Absent	Wildtype	Wildtype	Wildtype	0	0	0	0	0	0	S	Not reported	Not reported	Not reported
HPRU	EC449_2	Wildtype	Wildtype	Wildtype	Absent	Wildtype	Wildtype	Wildtype	0	0	0	0	0	0	S	Not reported	Not reported	Not reported
HPRU	EC0450B	Wildtype	Wildtype	Wildtype	Absent	Wildtype	Wildtype	Wildtype	0	0	0	0	0	0	S	Not reported	Not reported	Not reported
HPRU	EC0452B	G154W	Wildtype	Wildtype	Absent	Missense mutation (unknown)	Wildtype	Wildtype	0.1	0	0	0	0.1	1	S or S(I)	EC958	Not reported	Not reported
HPRU	EC0454B	G126R	Wildtype	Wildtype	Absent	Missense mutation (resistance)	Wildtype	Wildtype	1	0	0	0	1	1	S(I)	BWH410	Not reported	Not reported
HPRU	EC0456U	D19N	Wildtype	Wildtype	Absent	Missense mutation (unknown)	Wildtype	Wildtype	0.1	0	0	0	0.1	1	S or S(I)	EC958	Not reported	Not reported
HPRU	EC0458B	Wildtype	Wildtype	Wildtype	Absent	Wildtype	Wildtype	Wildtype	0	0	0	0	0	0	S	Not reported	Not reported	Not reported
HPRU	EC459_9	Wildtype	M127I	Wildtype	Absent	Wildtype	Missense mutation (unknown)	Wildtype	0	0.1	0	0	0.1	1	S or S(I)	Not reported	BR02	Not reported
HPRU	EC459_8	Wildtype	M127I	Wildtype	Absent	Wildtype	Missense mutation (unknown)	Wildtype	0	0.1	0	0	0.1	1	S or S(I)	Not reported	BR02	Not reported
HPRU	EC459_7	Wildtype	M127I	Wildtype	Absent	Wildtype	Missense mutation (unknown)	Wildtype	0	0.1	0	0	0.1	1	S or S(I)	Not reported	BR02	Not reported
HPRU	EC459_3	Wildtype	M127I	Wildtype	Absent	Wildtype	Missense mutation (unknown)	Wildtype	0	0.1	0	0	0.1	1	S or S(I)	Not reported	BR02	Not reported
HPRU	EC459_6	Wildtype	M127I	Wildtype	Absent	Wildtype	Missense mutation (unknown)	Wildtype	0	0.1	0	0	0.1	1	S or S(I)	Not reported	BR02	Not reported
HPRU	EC459_1	Wildtype	M127I	Wildtype	Absent	Wildtype	Missense mutation (unknown)	Wildtype	0	0.1	0	0	0.1	1	S or S(I)	Not reported	BR02	Not reported
HPRU	EC459_4	Wildtype	M127I	Wildtype	Absent	Wildtype	Missense mutation (unknown)	Wildtype	0	0.1	0	0	0.1	1	S or S(I)	Not reported	BR02	Not reported
HPRU	EC459_5	Wildtype	M127I	Wildtype	Absent	Wildtype	Missense mutation (unknown)	Wildtype	0	0.1	0	0	0.1	1	S or S(I)	Not reported	BR02	Not reported
HPRU	EC459_10	Wildtype	M127I	Wildtype	Absent	Wildtype	Missense mutation (unknown)	Wildtype	0	0.1	0	0	0.1	1	S or S(I)	Not reported	BR02	Not reported
HPRU	EC459_2	Wildtype	M127I	Wildtype	Absent	Wildtype	Missense mutation (unknown)	Wildtype	0	0.1	0	0	0.1	1	S or S(I)	Not reported	BR02	Not reported
HPRU	EC460_4	Wildtype	H11Y	Wildtype	Absent	Wildtype	Missense mutation (unknown)	Wildtype	0	0.1	0	0	0.1	1	S or S(I)	Not reported	UMN026	Not reported
HPRU	EC460_7	Wildtype	H11Y	Wildtype	Absent	Wildtype	Missense mutation (unknown)	Wildtype	0	0.1	0	0	0.1	1	S or S(I)	Not reported	UMN026	Not reported
HPRU	EC460_3	Wildtype	H11Y	Wildtype	Absent	Wildtype	Missense mutation (unknown)	Wildtype	0	0.1	0	0	0.1	1	S or S(I)	Not reported	UMN026	Not reported
HPRU	EC460_1	Wildtype	H11Y	Wildtype	Absent	Wildtype	Missense mutation (unknown)	Wildtype	0	0.1	0	0	0.1	1	S or S(I)	Not reported	UMN026	Not reported
HPRU	EC460_8	Wildtype	H11Y	Wildtype	Absent	Wildtype	Missense mutation (unknown)	Wildtype	0	0.1	0	0	0.1	1	S or S(I)	Not reported	UMN026	Not reported
HPRU	EC460_9	Wildtype	H11Y	Wildtype	Absent	Wildtype	Missense mutation (unknown)	Wildtype	0	0.1	0	0	0.1	1	S or S(I)	Not reported	UMN026	Not reported
HPRU	EC0462Bp	D19N,D165N	Wildtype	Wildtype	Absent	Missense mutation (unknown), missense mutation (unknown)	Wildtype	Wildtype	0.1	0	0	0	0.1	1	S or S(I)	EC958	Not reported	Not reported
HPRU	EC0462Bo	D19N,D165N	Wildtype	Wildtype	Absent	Missense mutation (unknown), missense mutation (unknown)	Wildtype	Wildtype	0.1	0	0	0	0.1	1	S or S(I)	EC958	Not reported	Not reported
HPRU	EC0466B	Wildtype	Wildtype	Wildtype	Absent	Wildtype	Wildtype	Wildtype	0	0	0	0	0	0	S	Not reported	Not reported	Not reported
HPRU	EC0466U	Wildtype	Wildtype	Wildtype	Absent	Wildtype	Wildtype	Wildtype	0	0	0	0	0	0	S	Not reported	Not reported	Not reported
HPRU	EC0467B	G126R	Wildtype	Wildtype	Absent	Missense mutation (resistance)	Wildtype	Wildtype	1	0	0	0	1	1	S(I)	BWH410	Not reported	Not reported
HPRU	EC0470B	Wildtype	Wildtype	Wildtype	Absent	Wildtype	Wildtype	Wildtype	0	0	0	0	0	0	S	Not reported	Not reported	Not reported
HPRU	EC470_4	Wildtype	Wildtype	Wildtype	Absent	Wildtype	Wildtype	Wildtype	0	0	0	0	0	0	S	Not reported	Not reported	Not reported
HPRU	EC470_6	Wildtype	Wildtype	Wildtype	Absent	Wildtype	Wildtype	Wildtype	0	0	0	0	0	0	S	Not reported	Not reported	Not reported
HPRU	EC470_5	Wildtype	Wildtype	Wildtype	Absent	Wildtype	Wildtype	Wildtype	0	0	0	0	0	0	S	Not reported	Not reported	Not reported
HPRU	EC470_3	Wildtype	Wildtype	Wildtype	Absent	Wildtype	Wildtype	Wildtype	0	0	0	0	0	0	S	Not reported	Not reported	Not reported
HPRU	EC470_10	Wildtype	Wildtype	Wildtype	Absent	Wildtype	Wildtype	Wildtype	0	0	0	0	0	0	S	Not reported	Not reported	Not reported
HPRU	EC470_7	Wildtype	Wildtype	Wildtype	Absent	Wildtype	Wildtype	Wildtype	0	0	0	0	0	0	S	Not reported	Not reported	Not reported
HPRU	EC470_8	Wildtype	Wildtype	Wildtype	Absent	Wildtype	Wildtype	Wildtype	0	0	0	0	0	0	S	Not reported	Not reported	Not reported
HPRU	EC472_8	Wildtype	Wildtype	Wildtype	Absent	Wildtype	Wildtype	Wildtype	0	0	0	0	0	0	S	Not reported	Not reported	Not reported
HPRU	EC472_7	Wildtype	Wildtype	Wildtype	Absent	Wildtype	Wildtype	Wildtype	0	0	0	0	0	0	S	Not reported	Not reported	Not reported
HPRU	EC472_1	Wildtype	Wildtype	Wildtype	Absent	Wildtype	Wildtype	Wildtype	0	0	0	0	0	0	S	Not reported	Not reported	Not reported
HPRU	EC472_9	Wildtype	Wildtype	Wildtype	Absent	Wildtype	Wildtype	Wildtype	0	0	0	0	0	0	S	Not reported	Not reported	Not reported
HPRU	EC472_3	Wildtype	Wildtype	Wildtype	Absent	Wildtype	Wildtype	Wildtype	0	0	0	0	0	0	S	Not reported	Not reported	Not reported
HPRU	EC472_10	Wildtype	Wildtype	Wildtype	Absent	Wildtype	Wildtype	Wildtype	0	0	0	0	0	0	S	Not reported	Not reported	Not reported
HPRU	EC472_4	Wildtype	Wildtype	Wildtype	Absent	Wildtype	Wildtype	Wildtype	0	0	0	0	0	0	S	Not reported	Not reported	Not reported
HPRU	EC472_2	Wildtype	Wildtype	Wildtype	Absent	Wildtype	Wildtype	Wildtype	0	0	0	0	0	0	S	Not reported	Not reported	Not reported
HPRU	EC472_5	Wildtype	Wildtype	Wildtype	Absent	Wildtype	Wildtype	Wildtype	0	0	0	0	0	0	S	Not reported	Not reported	Not reported
HPRU	EC472_6	Wildtype	Wildtype	Wildtype	Absent	Wildtype	Wildtype	Wildtype	0	0	0	0	0	0	S	Not reported	Not reported	Not reported
HPRU	EC0477B	A34V	Wildtype	Wildtype	Absent	Missense mutation (unknown)	Wildtype	Wildtype	0.1	0	0	0	0.1	1	S or S(I)	EC958	Not reported	Not reported
HPRU	EC479_5	G104D	Wildtype	Wildtype	Absent	Missense mutation (unknown)	Wildtype	Wildtype	0.1	0	0	0	0.1	1	S or S(I)	MG1655	Not reported	Not reported
HPRU	EC479_8	G104D	Wildtype	Wildtype	Absent	Missense mutation (unknown)	Wildtype	Wildtype	0.1	0	0	0	0.1	1	S or S(I)	MG1655	Not reported	Not reported
HPRU	EC479_9	G104D	Wildtype	Wildtype	Absent	Missense mutation (unknown)	Wildtype	Wildtype	0.1	0	0	0	0.1	1	S or S(I)	MG1655	Not reported	Not reported
HPRU	EC479_7	G104D	Wildtype	Wildtype	Absent	Missense mutation (unknown)	Wildtype	Wildtype	0.1	0	0	0	0.1	1	S or S(I)	MG1655	Not reported	Not reported
HPRU	EC479_10	G104D	Wildtype	Wildtype	Absent	Missense mutation (unknown)	Wildtype	Wildtype	0.1	0	0	0	0.1	1	S or S(I)	MG1655	Not reported	Not reported
HPRU	EC479_1	G104D	Wildtype	Wildtype	Absent	Missense mutation (unknown)	Wildtype	Wildtype	0.1	0	0	0	0.1	1	S or S(I)	MG1655	Not reported	Not reported
HPRU	EC479_4	G104D	Wildtype	Wildtype	Absent	Missense mutation (unknown)	Wildtype	Wildtype	0.1	0	0	0	0.1	1	S or S(I)	MG1655	Not reported	Not reported
HPRU	EC479_6	G104D	Wildtype	Wildtype	Absent	Missense mutation (unknown)	Wildtype	Wildtype	0.1	0	0	0	0.1	1	S or S(I)	MG1655	Not reported	Not reported
HPRU	EC479_2	G104D	Wildtype	Wildtype	Absent	Missense mutation (unknown)	Wildtype	Wildtype	0.1	0	0	0	0.1	1	S or S(I)	MG1655	Not reported	Not reported
HPRU	EC479_3	G104D	Wildtype	Wildtype	Absent	Missense mutation (unknown)	Wildtype	Wildtype	0.1	0	0	0	0.1	1	S or S(I)	MG1655	Not reported	Not reported
HPRU	EC0480B	E58D,E141K	Wildtype	Wildtype	Absent	Missense mutation (unknown), missense mutation (unknown)	Wildtype	Wildtype	0.1	0	0	0	0.1	1	S or S(I)	EC958	Not reported	Not reported
HPRU	EC0481B	Wildtype	Wildtype	Wildtype	Absent	Wildtype	Wildtype	Wildtype	0	0	0	0	0	0	S	Not reported	Not reported	Not reported
HPRU	EC0482U	Wildtype	M127I	Wildtype	Absent	Wildtype	Missense mutation (unknown)	Wildtype	0	0.1	0	0	0.1	1	S or S(I)	Not reported	BR02	Not reported
HPRU	EC0484B	Wildtype	Wildtype	Wildtype	Absent	Wildtype	Wildtype	Wildtype	0	0	0	0	0	0	S	Not reported	Not reported	Not reported
HPRU	EC0485B	Wildtype	Wildtype	Wildtype	Absent	Wildtype	Wildtype	Wildtype	0	0	0	0	0	0	S	Not reported	Not reported	Not reported
HPRU	EC485_10	Wildtype	Wildtype	Wildtype	Absent	Wildtype	Wildtype	Wildtype	0	0	0	0	0	0	S	Not reported	Not reported	Not reported
HPRU	EC485_9	Wildtype	Wildtype	Wildtype	Absent	Wildtype	Wildtype	Wildtype	0	0	0	0	0	0	S	Not reported	Not reported	Not reported
HPRU	EC485_4	Wildtype	Wildtype	Wildtype	Absent	Wildtype	Wildtype	Wildtype	0	0	0	0	0	0	S	Not reported	Not reported	Not reported
HPRU	EC485_6	Wildtype	Wildtype	Wildtype	Absent	Wildtype	Wildtype	Wildtype	0	0	0	0	0	0	S	Not reported	Not reported	Not reported
HPRU	EC485_1	Wildtype	Wildtype	Wildtype	Absent	Wildtype	Wildtype	Wildtype	0	0	0	0	0	0	S	Not reported	Not reported	Not reported
HPRU	EC485_8	Wildtype	Wildtype	Wildtype	Absent	Wildtype	Wildtype	Wildtype	0	0	0	0	0	0	S	Not reported	Not reported	Not reported
HPRU	EC485_3	Wildtype	Wildtype	Wildtype	Absent	Wildtype	Wildtype	Wildtype	0	0	0	0	0	0	S	Not reported	Not reported	Not reported
HPRU	EC485_2	Wildtype	Wildtype	Wildtype	Absent	Wildtype	Wildtype	Wildtype	0	0	0	0	0	0	S	Not reported	Not reported	Not reported
HPRU	EC485_5	Wildtype	Wildtype	Wildtype	Absent	Wildtype	Wildtype	Wildtype	0	0	0	0	0	0	S	Not reported	Not reported	Not reported
HPRU	EC485_7	Wildtype	Wildtype	Wildtype	Absent	Wildtype	Wildtype	Wildtype	0	0	0	0	0	0	S	Not reported	Not reported	Not reported
HPRU	EC0486B	Wildtype	Wildtype	Wildtype	Absent	Wildtype	Wildtype	Wildtype	0	0	0	0	0	0	S	Not reported	Not reported	Not reported
HPRU	EC0487B	Wildtype	Wildtype	Wildtype	Absent	Wildtype	Wildtype	Wildtype	0	0	0	0	0	0	S	Not reported	Not reported	Not reported
HPRU	EC487_2	Wildtype	Wildtype	Wildtype	Absent	Wildtype	Wildtype	Wildtype	0	0	0	0	0	0	S	Not reported	Not reported	Not reported
HPRU	EC487_1	Wildtype	Wildtype	Wildtype	Absent	Wildtype	Wildtype	Wildtype	0	0	0	0	0	0	S	Not reported	Not reported	Not reported
HPRU	EC487_9	Wildtype	Wildtype	Wildtype	Absent	Wildtype	Wildtype	Wildtype	0	0	0	0	0	0	S	Not reported	Not reported	Not reported
HPRU	EC487_6	Wildtype	Wildtype	Wildtype	Absent	Wildtype	Wildtype	Wildtype	0	0	0	0	0	0	S	Not reported	Not reported	Not reported
HPRU	EC487_7	Wildtype	Wildtype	Wildtype	Absent	Wildtype	Wildtype	Wildtype	0	0	0	0	0	0	S	Not reported	Not reported	Not reported
HPRU	EC487_8	Wildtype	Wildtype	Wildtype	Absent	Wildtype	Wildtype	Wildtype	0	0	0	0	0	0	S	Not reported	Not reported	Not reported
HPRU	EC487_4	Wildtype	Wildtype	Wildtype	Absent	Wildtype	Wildtype	Wildtype	0	0	0	0	0	0	S	Not reported	Not reported	Not reported
HPRU	EC0487U	Wildtype	Wildtype	Wildtype	Absent	Wildtype	Wildtype	Wildtype	0	0	0	0	0	0	S	Not reported	Not reported	Not reported
HPRU	EC0488B	Wildtype	Wildtype	Wildtype	Absent	Wildtype	Wildtype	Wildtype	0	0	0	0	0	0	S	Not reported	Not reported	Not reported
HPRU	EC0489B	Wildtype	Wildtype	Wildtype	Absent	Wildtype	Wildtype	Wildtype	0	0	0	0	0	0	S	Not reported	Not reported	Not reported
HPRU	EC0490B	Wildtype	Wildtype	Wildtype	Absent	Wildtype	Wildtype	Wildtype	0	0	0	0	0	0	S	Not reported	Not reported	Not reported
HPRU	EC0491B	Wildtype	Wildtype	Wildtype	Absent	Wildtype	Wildtype	Wildtype	0	0	0	0	0	0	S	Not reported	Not reported	Not reported
HPRU	EC0492B	Wildtype	Wildtype	Wildtype	Absent	Wildtype	Wildtype	Wildtype	0	0	0	0	0	0	S	Not reported	Not reported	Not reported
HPRU	EC0494B	G66R	Wildtype	Wildtype	Absent	Missense mutation (unknown)	Wildtype	Wildtype	0.1	0	0	0	0.1	1	S or S(I)	EC958	Not reported	Not reported
HPRU	EC0499B	Wildtype	Wildtype	Wildtype	Absent	Wildtype	Wildtype	Wildtype	0	0	0	0	0	0	S	Not reported	Not reported	Not reported
HPRU	EC0504B	Wildtype	Wildtype	Wildtype	Absent	Wildtype	Wildtype	Wildtype	0	0	0	0	0	0	S	Not reported	Not reported	Not reported
HPRU	EC0505B	Indel (frameshift)	Wildtype	Wildtype	Absent	Indel (frameshift)	Wildtype	Wildtype	1	0	0	0	1	1	S(I)	Not used	Not reported	Not reported
HPRU	EC505_3	Indel (frameshift)	Wildtype	Wildtype	Absent	Indel (frameshift)	Wildtype	Wildtype	1	0	0	0	1	1	S(I)	Not used	Not reported	Not reported
HPRU	EC505_2	Indel (frameshift)	Wildtype	Wildtype	Absent	Indel (frameshift)	Wildtype	Wildtype	1	0	0	0	1	1	S(I)	Not used	Not reported	Not reported
HPRU	EC505_7	Indel (frameshift)	Wildtype	Wildtype	Absent	Indel (frameshift)	Wildtype	Wildtype	1	0	0	0	1	1	S(I)	Not used	Not reported	Not reported
HPRU	EC505_1	Indel (frameshift)	Wildtype	Wildtype	Absent	Indel (frameshift)	Wildtype	Wildtype	1	0	0	0	1	1	S(I)	Not used	Not reported	Not reported
HPRU	EC505_9	Indel (frameshift)	Wildtype	Wildtype	Absent	Indel (frameshift)	Wildtype	Wildtype	1	0	0	0	1	1	S(I)	Not used	Not reported	Not reported
HPRU	EC505_4	Indel (frameshift)	Wildtype	Wildtype	Absent	Indel (frameshift)	Wildtype	Wildtype	1	0	0	0	1	1	S(I)	Not used	Not reported	Not reported
HPRU	EC505_10	Indel (frameshift)	Wildtype	Wildtype	Absent	Indel (frameshift)	Wildtype	Wildtype	1	0	0	0	1	1	S(I)	Not used	Not reported	Not reported
HPRU	EC505_6	Indel (frameshift)	Wildtype	Wildtype	Absent	Indel (frameshift)	Wildtype	Wildtype	1	0	0	0	1	1	S(I)	Not used	Not reported	Not reported
HPRU	EC505_8	Indel (frameshift)	Wildtype	Wildtype	Absent	Indel (frameshift)	Wildtype	Wildtype	1	0	0	0	1	1	S(I)	Not used	Not reported	Not reported
HPRU	EC505_5	Indel (frameshift)	Wildtype	Wildtype	Absent	Indel (frameshift)	Wildtype	Wildtype	1	0	0	0	1	1	S(I)	Not used	Not reported	Not reported
HPRU	EC0508B	Wildtype	Wildtype	Wildtype	Absent	Wildtype	Wildtype	Wildtype	0	0	0	0	0	0	S	Not reported	Not reported	Not reported
HPRU	EC0508U	Wildtype	Wildtype	Wildtype	Absent	Wildtype	Wildtype	Wildtype	0	0	0	0	0	0	S	Not reported	Not reported	Not reported
HPRU	EC0509B	ΔnfsA (2 fragments)	Wildtype	Wildtype	Absent	ΔnfsA (fragmentation)	Wildtype	Wildtype	1	0	0	0	1	1	S(I)	ATCC25922	Not reported	Not reported
HPRU	EC510_2	N114S	S52G	Wildtype	Absent	Missense mutation (unknown)	Missense mutation (unknown)	Wildtype	0.1	0.1	0	0	0.2	2	S, S(I), or R	MG1655	MG1655	Not reported
HPRU	EC510_7	N114S	S52G	Wildtype	Absent	Missense mutation (unknown)	Missense mutation (unknown)	Wildtype	0.1	0.1	0	0	0.2	2	S, S(I), or R	MG1655	MG1655	Not reported
HPRU	EC510_5	N114S	S52G	Wildtype	Absent	Missense mutation (unknown)	Missense mutation (unknown)	Wildtype	0.1	0.1	0	0	0.2	2	S, S(I), or R	MG1655	MG1655	Not reported
HPRU	EC510_4	N114S	S52G	Wildtype	Absent	Missense mutation (unknown)	Missense mutation (unknown)	Wildtype	0.1	0.1	0	0	0.2	2	S, S(I), or R	MG1655	MG1655	Not reported
HPRU	EC510_9	N114S	S52G	Wildtype	Absent	Missense mutation (unknown)	Missense mutation (unknown)	Wildtype	0.1	0.1	0	0	0.2	2	S, S(I), or R	MG1655	MG1655	Not reported
HPRU	EC510_10	N114S	S52G	Wildtype	Absent	Missense mutation (unknown)	Missense mutation (unknown)	Wildtype	0.1	0.1	0	0	0.2	2	S, S(I), or R	MG1655	MG1655	Not reported
HPRU	EC510_3	N114S	S52G	Wildtype	Absent	Missense mutation (unknown)	Missense mutation (unknown)	Wildtype	0.1	0.1	0	0	0.2	2	S, S(I), or R	MG1655	MG1655	Not reported
HPRU	EC510_6	N114S	S52G	Wildtype	Absent	Missense mutation (unknown)	Missense mutation (unknown)	Wildtype	0.1	0.1	0	0	0.2	2	S, S(I), or R	MG1655	MG1655	Not reported
HPRU	EC0511B	Wildtype	Wildtype	Wildtype	Absent	Wildtype	Wildtype	Wildtype	0	0	0	0	0	0	S	Not reported	Not reported	Not reported
HPRU	EC511_9	Wildtype	Wildtype	Wildtype	Absent	Wildtype	Wildtype	Wildtype	0	0	0	0	0	0	S	Not reported	Not reported	Not reported
HPRU	EC511_1	Wildtype	Wildtype	Wildtype	Absent	Wildtype	Wildtype	Wildtype	0	0	0	0	0	0	S	Not reported	Not reported	Not reported
HPRU	EC511_10	Wildtype	Wildtype	Wildtype	Absent	Wildtype	Wildtype	Wildtype	0	0	0	0	0	0	S	Not reported	Not reported	Not reported
HPRU	EC511_4	Wildtype	Wildtype	Wildtype	Absent	Wildtype	Wildtype	Wildtype	0	0	0	0	0	0	S	Not reported	Not reported	Not reported
HPRU	EC511_7	Wildtype	Wildtype	Wildtype	Absent	Wildtype	Wildtype	Wildtype	0	0	0	0	0	0	S	Not reported	Not reported	Not reported
HPRU	EC511_2	Wildtype	Wildtype	Wildtype	Absent	Wildtype	Wildtype	Wildtype	0	0	0	0	0	0	S	Not reported	Not reported	Not reported
HPRU	EC511_5	Wildtype	Wildtype	Wildtype	Absent	Wildtype	Wildtype	Wildtype	0	0	0	0	0	0	S	Not reported	Not reported	Not reported
HPRU	EC511_8	Wildtype	Wildtype	Wildtype	Absent	Wildtype	Wildtype	Wildtype	0	0	0	0	0	0	S	Not reported	Not reported	Not reported
HPRU	EC511_3	Wildtype	Wildtype	Wildtype	Absent	Wildtype	Wildtype	Wildtype	0	0	0	0	0	0	S	Not reported	Not reported	Not reported
HPRU	EC511_6	Wildtype	Wildtype	Wildtype	Absent	Wildtype	Wildtype	Wildtype	0	0	0	0	0	0	S	Not reported	Not reported	Not reported
HPRU	EC0512B	Wildtype	Wildtype	Wildtype	Absent	Wildtype	Wildtype	Wildtype	0	0	0	0	0	0	S	Not reported	Not reported	Not reported
HPRU	EC0512U	Wildtype	Wildtype	Wildtype	Absent	Wildtype	Wildtype	Wildtype	0	0	0	0	0	0	S	Not reported	Not reported	Not reported
HPRU	EC0513B	Wildtype	Wildtype	Wildtype	Absent	Wildtype	Wildtype	Wildtype	0	0	0	0	0	0	S	Not reported	Not reported	Not reported
HPRU	EC0514B	Wildtype	Wildtype	Wildtype	Absent	Wildtype	Wildtype	Wildtype	0	0	0	0	0	0	S	Not reported	Not reported	Not reported
HPRU	EC0514U	Wildtype	Wildtype	Wildtype	Absent	Wildtype	Wildtype	Wildtype	0	0	0	0	0	0	S	Not reported	Not reported	Not reported
HPRU	EC0515B	Wildtype	Wildtype	Wildtype	Absent	Wildtype	Wildtype	Wildtype	0	0	0	0	0	0	S	Not reported	Not reported	Not reported
HPRU	EC0516B	Wildtype	Wildtype	Wildtype	Absent	Wildtype	Wildtype	Wildtype	0	0	0	0	0	0	S	Not reported	Not reported	Not reported
HPRU	EC0518B	Wildtype	Wildtype	Wildtype	Absent	Wildtype	Wildtype	Wildtype	0	0	0	0	0	0	S	Not reported	Not reported	Not reported
HPRU	EC0520B_3	Wildtype	Wildtype	Wildtype	Absent	Wildtype	Wildtype	Wildtype	0	0	0	0	0	0	S	Not reported	Not reported	Not reported
HPRU	EC0520B_2	Indel (frameshift)	Wildtype	Wildtype	Absent	Indel (frameshift)	Wildtype	Wildtype	1	0	0	0	1	1	S(I)	Not used	Not reported	Not reported
HPRU	EC520_10	Wildtype	Wildtype	Wildtype	Absent	Wildtype	Wildtype	Wildtype	0	0	0	0	0	0	S	Not reported	Not reported	Not reported
HPRU	EC520_4	Wildtype	Wildtype	Wildtype	Absent	Wildtype	Wildtype	Wildtype	0	0	0	0	0	0	S	Not reported	Not reported	Not reported
HPRU	EC520_7	Wildtype	Wildtype	Wildtype	Absent	Wildtype	Wildtype	Wildtype	0	0	0	0	0	0	S	Not reported	Not reported	Not reported
HPRU	EC520_6	Wildtype	Wildtype	Wildtype	Absent	Wildtype	Wildtype	Wildtype	0	0	0	0	0	0	S	Not reported	Not reported	Not reported
HPRU	EC520_3	Wildtype	Wildtype	Wildtype	Absent	Wildtype	Wildtype	Wildtype	0	0	0	0	0	0	S	Not reported	Not reported	Not reported
HPRU	EC520_5	Wildtype	Wildtype	Wildtype	Absent	Wildtype	Wildtype	Wildtype	0	0	0	0	0	0	S	Not reported	Not reported	Not reported
HPRU	EC520_1	Wildtype	Wildtype	Wildtype	Absent	Wildtype	Wildtype	Wildtype	0	0	0	0	0	0	S	Not reported	Not reported	Not reported
HPRU	EC520_2	Wildtype	Wildtype	Wildtype	Absent	Wildtype	Wildtype	Wildtype	0	0	0	0	0	0	S	Not reported	Not reported	Not reported
HPRU	EC520_9	Wildtype	Wildtype	Wildtype	Absent	Wildtype	Wildtype	Wildtype	0	0	0	0	0	0	S	Not reported	Not reported	Not reported
HPRU	EC520_8	Wildtype	Wildtype	Wildtype	Absent	Wildtype	Wildtype	Wildtype	0	0	0	0	0	0	S	Not reported	Not reported	Not reported
HPRU	EC0521B	Wildtype	H11Y	Wildtype	Absent	Wildtype	Missense mutation (unknown)	Wildtype	0	0.1	0	0	0.1	1	S or S(I)	Not reported	UMN026	Not reported
HPRU	EC0523B	Wildtype	Wildtype	Wildtype	Absent	Wildtype	Wildtype	Wildtype	0	0	0	0	0	0	S	Not reported	Not reported	Not reported
HPRU	EC0523U	Wildtype	Wildtype	Wildtype	Absent	Wildtype	Wildtype	Wildtype	0	0	0	0	0	0	S	Not reported	Not reported	Not reported
HPRU	EC0525B	Wildtype	Wildtype	Wildtype	Absent	Wildtype	Wildtype	Wildtype	0	0	0	0	0	0	S	Not reported	Not reported	Not reported
HPRU	EC0529B	Wildtype	Wildtype	Wildtype	Absent	Wildtype	Wildtype	Wildtype	0	0	0	0	0	0	S	Not reported	Not reported	Not reported
HPRU	EC0530B	D185N	Wildtype	Wildtype	Absent	Missense mutation (unknown)	Wildtype	Wildtype	0.1	0	0	0	0.1	1	S or S(I)	EC958	Not reported	Not reported
HPRU	EC531_5	Wildtype	Wildtype	Wildtype	Absent	Wildtype	Wildtype	Wildtype	0	0	0	0	0	0	S	Not reported	Not reported	Not reported
HPRU	EC531_8	Wildtype	Wildtype	Wildtype	Absent	Wildtype	Wildtype	Wildtype	0	0	0	0	0	0	S	Not reported	Not reported	Not reported
HPRU	EC531_10	Wildtype	Wildtype	Wildtype	Absent	Wildtype	Wildtype	Wildtype	0	0	0	0	0	0	S	Not reported	Not reported	Not reported
HPRU	EC531_2	Wildtype	Wildtype	Wildtype	Absent	Wildtype	Wildtype	Wildtype	0	0	0	0	0	0	S	Not reported	Not reported	Not reported
HPRU	EC531_6	Wildtype	Wildtype	Wildtype	Absent	Wildtype	Wildtype	Wildtype	0	0	0	0	0	0	S	Not reported	Not reported	Not reported
HPRU	EC531_4	I117T	Wildtype	Wildtype	Absent	Missense mutation (unknown)	Wildtype	Wildtype	0.1	0	0	0	0.1	1	S or S(I)	URMC88	Not reported	Not reported
HPRU	EC531_3	I117T	Wildtype	Wildtype	Absent	Missense mutation (unknown)	Wildtype	Wildtype	0.1	0	0	0	0.1	1	S or S(I)	URMC88	Not reported	Not reported
HPRU	EC531_7	I117T	Wildtype	Wildtype	Absent	Missense mutation (unknown)	Wildtype	Wildtype	0.1	0	0	0	0.1	1	S or S(I)	URMC88	Not reported	Not reported
HPRU	EC531_1	I117T	Wildtype	Wildtype	Absent	Missense mutation (unknown)	Wildtype	Wildtype	0.1	0	0	0	0.1	1	S or S(I)	URMC88	Not reported	Not reported
HPRU	EC531_9	I117T	Wildtype	Wildtype	Absent	Missense mutation (unknown)	Wildtype	Wildtype	0.1	0	0	0	0.1	1	S or S(I)	URMC88	Not reported	Not reported
HPRU	EC0532B	Wildtype	Wildtype	Wildtype	Absent	Wildtype	Wildtype	Wildtype	0	0	0	0	0	0	S	Not reported	Not reported	Not reported
HPRU	EC0532O	Wildtype	Wildtype	Wildtype	Absent	Wildtype	Wildtype	Wildtype	0	0	0	0	0	0	S	Not reported	Not reported	Not reported
HPRU	EC0532U	Wildtype	Wildtype	Wildtype	Absent	Wildtype	Wildtype	Wildtype	0	0	0	0	0	0	S	Not reported	Not reported	Not reported
HPRU	EC0533B	Wildtype	Wildtype	Wildtype	Absent	Wildtype	Wildtype	Wildtype	0	0	0	0	0	0	S	Not reported	Not reported	Not reported
HPRU	EC0533U	Wildtype	Wildtype	Wildtype	Absent	Wildtype	Wildtype	Wildtype	0	0	0	0	0	0	S	Not reported	Not reported	Not reported
HPRU	EC0534B	Wildtype	Wildtype	Wildtype	Absent	Wildtype	Wildtype	Wildtype	0	0	0	0	0	0	S	Not reported	Not reported	Not reported
HPRU	EC534_7	Wildtype	Wildtype	Wildtype	Absent	Wildtype	Wildtype	Wildtype	0	0	0	0	0	0	S	Not reported	Not reported	Not reported
HPRU	EC534_5	Wildtype	Wildtype	Wildtype	Absent	Wildtype	Wildtype	Wildtype	0	0	0	0	0	0	S	Not reported	Not reported	Not reported
HPRU	EC534_6	Wildtype	Wildtype	Wildtype	Absent	Wildtype	Wildtype	Wildtype	0	0	0	0	0	0	S	Not reported	Not reported	Not reported
HPRU	EC534_8	Wildtype	Wildtype	Wildtype	Absent	Wildtype	Wildtype	Wildtype	0	0	0	0	0	0	S	Not reported	Not reported	Not reported
HPRU	EC534_10	Wildtype	Wildtype	Wildtype	Absent	Wildtype	Wildtype	Wildtype	0	0	0	0	0	0	S	Not reported	Not reported	Not reported
HPRU	EC534_1	Wildtype	Wildtype	Wildtype	Absent	Wildtype	Wildtype	Wildtype	0	0	0	0	0	0	S	Not reported	Not reported	Not reported
HPRU	EC534_3	Wildtype	Wildtype	Wildtype	Absent	Wildtype	Wildtype	Wildtype	0	0	0	0	0	0	S	Not reported	Not reported	Not reported
HPRU	EC534_4	Wildtype	Wildtype	Wildtype	Absent	Wildtype	Wildtype	Wildtype	0	0	0	0	0	0	S	Not reported	Not reported	Not reported
HPRU	EC534_2	Wildtype	Wildtype	Wildtype	Absent	Wildtype	Wildtype	Wildtype	0	0	0	0	0	0	S	Not reported	Not reported	Not reported
HPRU	EC534_9	Wildtype	Wildtype	Wildtype	Absent	Wildtype	Wildtype	Wildtype	0	0	0	0	0	0	S	Not reported	Not reported	Not reported
HPRU	EC535_3	Wildtype	Wildtype	Wildtype	Absent	Wildtype	Wildtype	Wildtype	0	0	0	0	0	0	S	Not reported	Not reported	Not reported
HPRU	EC535_1	Wildtype	Wildtype	Wildtype	Absent	Wildtype	Wildtype	Wildtype	0	0	0	0	0	0	S	Not reported	Not reported	Not reported
HPRU	EC535_4	Wildtype	Wildtype	Wildtype	Absent	Wildtype	Wildtype	Wildtype	0	0	0	0	0	0	S	Not reported	Not reported	Not reported
HPRU	EC535_5	Wildtype	Wildtype	Wildtype	Absent	Wildtype	Wildtype	Wildtype	0	0	0	0	0	0	S	Not reported	Not reported	Not reported
HPRU	EC535_7	Wildtype	Wildtype	Wildtype	Absent	Wildtype	Wildtype	Wildtype	0	0	0	0	0	0	S	Not reported	Not reported	Not reported
HPRU	EC535_9	Wildtype	Wildtype	Wildtype	Absent	Wildtype	Wildtype	Wildtype	0	0	0	0	0	0	S	Not reported	Not reported	Not reported
HPRU	EC535_8	Wildtype	Wildtype	Wildtype	Absent	Wildtype	Wildtype	Wildtype	0	0	0	0	0	0	S	Not reported	Not reported	Not reported
HPRU	EC535_2	Wildtype	Wildtype	Wildtype	Absent	Wildtype	Wildtype	Wildtype	0	0	0	0	0	0	S	Not reported	Not reported	Not reported
HPRU	EC0536B	D19N	Wildtype	Wildtype	Absent	Missense mutation (unknown)	Wildtype	Wildtype	0.1	0	0	0	0.1	1	S or S(I)	EC958	Not reported	Not reported
HPRU	EC0536U	D19N	Wildtype	Wildtype	Absent	Missense mutation (unknown)	Wildtype	Wildtype	0.1	0	0	0	0.1	1	S or S(I)	EC958	Not reported	Not reported
HPRU	EC0539B	L157F	Wildtype	Wildtype	Absent	Missense mutation (unknown)	Wildtype	Wildtype	0.1	0	0	0	0.1	1	S or S(I)	MG1655	Not reported	Not reported
HPRU	EC0542Bp	Wildtype	Wildtype	Wildtype	Absent	Wildtype	Wildtype	Wildtype	0	0	0	0	0	0	S	Not reported	Not reported	Not reported
HPRU	EC0542Bo	Wildtype	Wildtype	Wildtype	Absent	Wildtype	Wildtype	Wildtype	0	0	0	0	0	0	S	Not reported	Not reported	Not reported
HPRU	EC0544B	Indel (frameshift)	Wildtype	Wildtype	Absent	Indel (frameshift)	Wildtype	Wildtype	1	0	0	0	1	1	S(I)	Not used	Not reported	Not reported
HPRU	EC0545B	Wildtype	Wildtype	Wildtype	Absent	Wildtype	Wildtype	Wildtype	0	0	0	0	0	0	S	Not reported	Not reported	Not reported
HPRU	EC547_4	Wildtype	Wildtype	Wildtype	Absent	Wildtype	Wildtype	Wildtype	0	0	0	0	0	0	S	Not reported	Not reported	Not reported
HPRU	EC547_1	Wildtype	Wildtype	Wildtype	Absent	Wildtype	Wildtype	Wildtype	0	0	0	0	0	0	S	Not reported	Not reported	Not reported
HPRU	EC547_3	Wildtype	Wildtype	Wildtype	Absent	Wildtype	Wildtype	Wildtype	0	0	0	0	0	0	S	Not reported	Not reported	Not reported
HPRU	EC547_9	Wildtype	Wildtype	Wildtype	Absent	Wildtype	Wildtype	Wildtype	0	0	0	0	0	0	S	Not reported	Not reported	Not reported
HPRU	EC547_2	Wildtype	Wildtype	Wildtype	Absent	Wildtype	Wildtype	Wildtype	0	0	0	0	0	0	S	Not reported	Not reported	Not reported
HPRU	EC547_8	Wildtype	Wildtype	Wildtype	Absent	Wildtype	Wildtype	Wildtype	0	0	0	0	0	0	S	Not reported	Not reported	Not reported
HPRU	EC547_5	Wildtype	Wildtype	Wildtype	Absent	Wildtype	Wildtype	Wildtype	0	0	0	0	0	0	S	Not reported	Not reported	Not reported
HPRU	EC547_10	Wildtype	Wildtype	Wildtype	Absent	Wildtype	Wildtype	Wildtype	0	0	0	0	0	0	S	Not reported	Not reported	Not reported
HPRU	EC548_8	Wildtype	Wildtype	Wildtype	Absent	Wildtype	Wildtype	Wildtype	0	0	0	0	0	0	S	Not reported	Not reported	Not reported
HPRU	EC548_7	Wildtype	Wildtype	Wildtype	Absent	Wildtype	Wildtype	Wildtype	0	0	0	0	0	0	S	Not reported	Not reported	Not reported
HPRU	EC548_10	Wildtype	Wildtype	Wildtype	Absent	Wildtype	Wildtype	Wildtype	0	0	0	0	0	0	S	Not reported	Not reported	Not reported
HPRU	EC548_3	Wildtype	Wildtype	Wildtype	Absent	Wildtype	Wildtype	Wildtype	0	0	0	0	0	0	S	Not reported	Not reported	Not reported
HPRU	EC548_1	Wildtype	Wildtype	Wildtype	Absent	Wildtype	Wildtype	Wildtype	0	0	0	0	0	0	S	Not reported	Not reported	Not reported
HPRU	EC548_6	Wildtype	Wildtype	Wildtype	Absent	Wildtype	Wildtype	Wildtype	0	0	0	0	0	0	S	Not reported	Not reported	Not reported
HPRU	EC548_5	Wildtype	Wildtype	Wildtype	Absent	Wildtype	Wildtype	Wildtype	0	0	0	0	0	0	S	Not reported	Not reported	Not reported
HPRU	EC548_9	Wildtype	Wildtype	Wildtype	Absent	Wildtype	Wildtype	Wildtype	0	0	0	0	0	0	S	Not reported	Not reported	Not reported
HPRU	EC548_2	Wildtype	Wildtype	Wildtype	Absent	Wildtype	Wildtype	Wildtype	0	0	0	0	0	0	S	Not reported	Not reported	Not reported
HPRU	EC548_4	Wildtype	Wildtype	Wildtype	Absent	Wildtype	Wildtype	Wildtype	0	0	0	0	0	0	S	Not reported	Not reported	Not reported
HPRU	EC0549B	Wildtype	Wildtype	Wildtype	Absent	Wildtype	Wildtype	Wildtype	0	0	0	0	0	0	S	Not reported	Not reported	Not reported
HPRU	EC550B	Wildtype	Wildtype	Wildtype	Absent	Wildtype	Wildtype	Wildtype	0	0	0	0	0	0	S	Not reported	Not reported	Not reported
HPRU	EC0553Bo	S38F	Absent	Wildtype	Absent	Missense mutation (unknown)	Gene loss	Wildtype	0.1	1	0	0	1.1	2	S(I) or R	BR29	Not applicable	Not reported
HPRU	EC0553Bp	S38F	Absent	Wildtype	Absent	Missense mutation (unknown)	Gene loss	Wildtype	0.1	1	0	0	1.1	2	S(I) or R	BR29	Not applicable	Not reported
HPRU	EC0554B	Indel (frameshift)	Wildtype	Wildtype	Absent	Indel (frameshift)	Wildtype	Wildtype	1	0	0	0	1	1	S(I)	Not used	Not reported	Not reported
HPRU	EC0555B	Wildtype	Wildtype	Wildtype	Absent	Wildtype	Wildtype	Wildtype	0	0	0	0	0	0	S	Not reported	Not reported	Not reported
HPRU	EC0556U	ΔnfsA (2 fragments)	Wildtype	Wildtype	Absent	ΔnfsA (fragmentation)	Wildtype	Wildtype	1	0	0	0	1	1	S(I)	ATCC25922	Not reported	Not reported
HPRU	EC0557B	Wildtype	Wildtype	Wildtype	Absent	Wildtype	Wildtype	Wildtype	0	0	0	0	0	0	S	Not reported	Not reported	Not reported
HPRU	EC0561B	Wildtype	Wildtype	Wildtype	Absent	Wildtype	Wildtype	Wildtype	0	0	0	0	0	0	S	Not reported	Not reported	Not reported
HPRU	EC0561U	Wildtype	Wildtype	Wildtype	Absent	Wildtype	Wildtype	Wildtype	0	0	0	0	0	0	S	Not reported	Not reported	Not reported
HPRU	EC0562B	Wildtype	Wildtype	Wildtype	Absent	Wildtype	Wildtype	Wildtype	0	0	0	0	0	0	S	Not reported	Not reported	Not reported
HPRU	EC565_10	A34V	Wildtype	Wildtype	Absent	Missense mutation (unknown)	Wildtype	Wildtype	0.1	0	0	0	0.1	1	S or S(I)	EC958	Not reported	Not reported
HPRU	EC565_9	A34V	Wildtype	Wildtype	Absent	Missense mutation (unknown)	Wildtype	Wildtype	0.1	0	0	0	0.1	1	S or S(I)	EC958	Not reported	Not reported
HPRU	EC565_6	A34V	Wildtype	Wildtype	Absent	Missense mutation (unknown)	Wildtype	Wildtype	0.1	0	0	0	0.1	1	S or S(I)	EC958	Not reported	Not reported
HPRU	EC565_4	A34V	Wildtype	Wildtype	Absent	Missense mutation (unknown)	Wildtype	Wildtype	0.1	0	0	0	0.1	1	S or S(I)	EC958	Not reported	Not reported
HPRU	EC565_2	A34V	Wildtype	Wildtype	Absent	Missense mutation (unknown)	Wildtype	Wildtype	0.1	0	0	0	0.1	1	S or S(I)	EC958	Not reported	Not reported
HPRU	EC565_5	A34V	Wildtype	Wildtype	Absent	Missense mutation (unknown)	Wildtype	Wildtype	0.1	0	0	0	0.1	1	S or S(I)	EC958	Not reported	Not reported
HPRU	EC565_1	ΔnfsA (3 fragments), wildtype	Wildtype	Wildtype	Absent	ΔnfsA (fragmentation), wildtype	Wildtype	Wildtype	1	0	0	0	1	1	S(I)	ATCC25922; not reported	Not reported	Not reported	This isolate had three nfsA fragments (61–64 bp) and an intact nfsA allele.
HPRU	EC565_3	ΔnfsA (2 fragments), wildtype	Wildtype	Wildtype	Absent	ΔnfsA (fragmentation), wildtype	Wildtype	Wildtype	1	0	0	0	1	1	S(I)	ATCC25922; not reported	Not reported	Not reported	This isolate had a 61-bp and a 212-bp nfsA fragments in addition to an intact nfsA allele.
HPRU	EC0565U	Wildtype	Wildtype	Wildtype	Absent	Wildtype	Wildtype	Wildtype	0	0	0	0	0	0	S	Not reported	Not reported	Not reported
HPRU	EC566_5	Wildtype	Wildtype	Wildtype	Absent	Wildtype	Wildtype	Wildtype	0	0	0	0	0	0	S	Not reported	Not reported	Not reported
HPRU	EC566_2	Wildtype	Wildtype	Wildtype	Absent	Wildtype	Wildtype	Wildtype	0	0	0	0	0	0	S	Not reported	Not reported	Not reported
HPRU	EC566_4	Wildtype	Wildtype	Wildtype	Absent	Wildtype	Wildtype	Wildtype	0	0	0	0	0	0	S	Not reported	Not reported	Not reported
HPRU	EC566_1	Wildtype	Wildtype	Wildtype	Absent	Wildtype	Wildtype	Wildtype	0	0	0	0	0	0	S	Not reported	Not reported	Not reported
HPRU	EC566_6	Wildtype	Wildtype	Wildtype	Absent	Wildtype	Wildtype	Wildtype	0	0	0	0	0	0	S	Not reported	Not reported	Not reported
HPRU	EC566_3	Wildtype	Wildtype	Wildtype	Absent	Wildtype	Wildtype	Wildtype	0	0	0	0	0	0	S	Not reported	Not reported	Not reported
HPRU	EC566_8	Wildtype	Wildtype	Wildtype	Absent	Wildtype	Wildtype	Wildtype	0	0	0	0	0	0	S	Not reported	Not reported	Not reported
HPRU	EC566_7	Wildtype	Wildtype	Wildtype	Absent	Wildtype	Wildtype	Wildtype	0	0	0	0	0	0	S	Not reported	Not reported	Not reported
HPRU	EC0567B	G66R	L172F	Wildtype	Absent	Missense mutation (unknown)	Missense mutation (unknown)	Wildtype	0.1	0.1	0	0	0.2	2	S, S(I), or R	EC958	URMC42	Not reported
HPRU	EC567_7	Wildtype	Wildtype	Wildtype	Absent	Wildtype	Wildtype	Wildtype	0	0	0	0	0	0	S	Not reported	Not reported	Not reported
HPRU	EC567_3	D19N	Wildtype	Wildtype	Absent	Missense mutation (unknown)	Wildtype	Wildtype	0.1	0	0	0	0.1	1	S or S(I)	EC958	Not reported	Not reported
HPRU	EC567_4	D19N	Wildtype	Wildtype	Absent	Missense mutation (unknown)	Wildtype	Wildtype	0.1	0	0	0	0.1	1	S or S(I)	EC958	Not reported	Not reported
HPRU	EC567_8	D19N	Wildtype	Wildtype	Absent	Missense mutation (unknown)	Wildtype	Wildtype	0.1	0	0	0	0.1	1	S or S(I)	EC958	Not reported	Not reported
HPRU	EC567_1	D19N	Wildtype	Wildtype	Absent	Missense mutation (unknown)	Wildtype	Wildtype	0.1	0	0	0	0.1	1	S or S(I)	EC958	Not reported	Not reported
HPRU	EC567_5	D19N	Wildtype	Wildtype	Absent	Missense mutation (unknown)	Wildtype	Wildtype	0.1	0	0	0	0.1	1	S or S(I)	EC958	Not reported	Not reported
HPRU	EC567_10	D19N	Wildtype	Wildtype	Absent	Missense mutation (unknown)	Wildtype	Wildtype	0.1	0	0	0	0.1	1	S or S(I)	EC958	Not reported	Not reported
HPRU	EC567_6	D19N	Wildtype	Wildtype	Absent	Missense mutation (unknown)	Wildtype	Wildtype	0.1	0	0	0	0.1	1	S or S(I)	EC958	Not reported	Not reported
HPRU	EC0569B_1	Wildtype	Wildtype	Wildtype	Absent	Wildtype	Wildtype	Wildtype	0	0	0	0	0	0	S	Not reported	Not reported	Not reported
HPRU	EC0569B_2	Wildtype	Wildtype	Wildtype	Absent	Wildtype	Wildtype	Wildtype	0	0	0	0	0	0	S	Not reported	Not reported	Not reported
HPRU	EC569_7	Wildtype	Wildtype	Wildtype	Absent	Wildtype	Wildtype	Wildtype	0	0	0	0	0	0	S	Not reported	Not reported	Not reported
HPRU	EC569_3	Wildtype	Wildtype	Wildtype	Absent	Wildtype	Wildtype	Wildtype	0	0	0	0	0	0	S	Not reported	Not reported	Not reported
HPRU	EC569_10	Wildtype	Wildtype	Wildtype	Absent	Wildtype	Wildtype	Wildtype	0	0	0	0	0	0	S	Not reported	Not reported	Not reported
HPRU	EC569_4	Wildtype	Wildtype	Wildtype	Absent	Wildtype	Wildtype	Wildtype	0	0	0	0	0	0	S	Not reported	Not reported	Not reported
HPRU	EC569_9	Wildtype	Wildtype	Wildtype	Absent	Wildtype	Wildtype	Wildtype	0	0	0	0	0	0	S	Not reported	Not reported	Not reported
HPRU	EC569_5	Wildtype	Wildtype	Wildtype	Absent	Wildtype	Wildtype	Wildtype	0	0	0	0	0	0	S	Not reported	Not reported	Not reported
HPRU	EC569_2	Wildtype	Wildtype	Wildtype	Absent	Wildtype	Wildtype	Wildtype	0	0	0	0	0	0	S	Not reported	Not reported	Not reported
HPRU	EC0570B	Wildtype	Wildtype	Wildtype	Absent	Wildtype	Wildtype	Wildtype	0	0	0	0	0	0	S	Not reported	Not reported	Not reported
HPRU	EC570_4	Wildtype	Wildtype	Wildtype	Absent	Wildtype	Wildtype	Wildtype	0	0	0	0	0	0	S	Not reported	Not reported	Not reported
HPRU	EC570_3	Wildtype	Wildtype	Wildtype	Absent	Wildtype	Wildtype	Wildtype	0	0	0	0	0	0	S	Not reported	Not reported	Not reported
HPRU	EC570_7	Wildtype	Wildtype	Wildtype	Absent	Wildtype	Wildtype	Wildtype	0	0	0	0	0	0	S	Not reported	Not reported	Not reported
HPRU	EC570_2	Wildtype	Wildtype	Wildtype	Absent	Wildtype	Wildtype	Wildtype	0	0	0	0	0	0	S	Not reported	Not reported	Not reported
HPRU	EC570_5	Wildtype	Wildtype	Wildtype	Absent	Wildtype	Wildtype	Wildtype	0	0	0	0	0	0	S	Not reported	Not reported	Not reported
HPRU	EC570_9	Wildtype	Wildtype	Wildtype	Absent	Wildtype	Wildtype	Wildtype	0	0	0	0	0	0	S	Not reported	Not reported	Not reported
HPRU	EC570_10	Wildtype	Wildtype	Wildtype	Absent	Wildtype	Wildtype	Wildtype	0	0	0	0	0	0	S	Not reported	Not reported	Not reported
HPRU	EC0573B	Wildtype	Wildtype	Wildtype	Absent	Wildtype	Wildtype	Wildtype	0	0	0	0	0	0	S	Not reported	Not reported	Not reported
HPRU	EC0574B	Wildtype	Wildtype	Wildtype	Absent	Wildtype	Wildtype	Wildtype	0	0	0	0	0	0	S	Not reported	Not reported	Not reported
HPRU	EC0574U	Wildtype	Wildtype	Wildtype	Absent	Wildtype	Wildtype	Wildtype	0	0	0	0	0	0	S	Not reported	Not reported	Not reported
HPRU	EC0576B	Wildtype	Wildtype	Wildtype	Absent	Wildtype	Wildtype	Wildtype	0	0	0	0	0	0	S	Not reported	Not reported	Not reported
HPRU	EC0576U	Wildtype	Wildtype	Wildtype	Absent	Wildtype	Wildtype	Wildtype	0	0	0	0	0	0	S	Not reported	Not reported	Not reported
HPRU	EC0578B	D19Y	Wildtype	Wildtype	Absent	Missense mutation (unknown)	Wildtype	Wildtype	0.1	0	0	0	0.1	1	S or S(I)	ATCC25922	Not reported	Not reported
HPRU	EC0578U	D19Y	Wildtype	Wildtype	Absent	Missense mutation (unknown)	Wildtype	Wildtype	0.1	0	0	0	0.1	1	S or S(I)	ATCC25922	Not reported	Not reported
HPRU	EC0579B	Wildtype	Wildtype	Wildtype	Absent	Wildtype	Wildtype	Wildtype	0	0	0	0	0	0	S	Not reported	Not reported	Not reported
HPRU	EC0583B	Wildtype	Wildtype	Wildtype	Absent	Wildtype	Wildtype	Wildtype	0	0	0	0	0	0	S	Not reported	Not reported	Not reported
HPRU	EC0583U	Wildtype	Wildtype	Wildtype	Absent	Wildtype	Wildtype	Wildtype	0	0	0	0	0	0	S	Not reported	Not reported	Not reported
HPRU	EC0586B	Wildtype	Wildtype	Wildtype	Absent	Wildtype	Wildtype	Wildtype	0	0	0	0	0	0	S	Not reported	Not reported	Not reported
HPRU	EC0588B	E28K	Wildtype	Wildtype	Absent	Missense mutation (unknown)	Wildtype	Wildtype	0.1	0	0	0	0.1	1	S or S(I)	EC958	Not reported	Not reported
HPRU	EC0590B	Wildtype	Wildtype	Wildtype	Absent	Wildtype	Wildtype	Wildtype	0	0	0	0	0	0	S	Not reported	Not reported	Not reported
HPRU	EC590_5	Wildtype	Wildtype	Wildtype	Absent	Wildtype	Wildtype	Wildtype	0	0	0	0	0	0	S	Not reported	Not reported	Not reported
HPRU	EC590_2	Wildtype	Wildtype	Wildtype	Absent	Wildtype	Wildtype	Wildtype	0	0	0	0	0	0	S	Not reported	Not reported	Not reported
HPRU	EC590_1	Wildtype	Wildtype	Wildtype	Absent	Wildtype	Wildtype	Wildtype	0	0	0	0	0	0	S	Not reported	Not reported	Not reported
HPRU	EC590_10	Wildtype	Wildtype	Wildtype	Absent	Wildtype	Wildtype	Wildtype	0	0	0	0	0	0	S	Not reported	Not reported	Not reported
HPRU	EC590_4	Wildtype	Wildtype	Wildtype	Absent	Wildtype	Wildtype	Wildtype	0	0	0	0	0	0	S	Not reported	Not reported	Not reported
HPRU	EC590_3	Wildtype	Wildtype	Wildtype	Absent	Wildtype	Wildtype	Wildtype	0	0	0	0	0	0	S	Not reported	Not reported	Not reported
HPRU	EC590_9	Wildtype	Wildtype	Wildtype	Absent	Wildtype	Wildtype	Wildtype	0	0	0	0	0	0	S	Not reported	Not reported	Not reported
HPRU	EC590_8	Wildtype	Wildtype	Wildtype	Absent	Wildtype	Wildtype	Wildtype	0	0	0	0	0	0	S	Not reported	Not reported	Not reported
HPRU	EC590_7	Wildtype	Wildtype	Wildtype	Absent	Wildtype	Wildtype	Wildtype	0	0	0	0	0	0	S	Not reported	Not reported	Not reported
HPRU	EC590_6	Wildtype	Wildtype	Wildtype	Absent	Wildtype	Wildtype	Wildtype	0	0	0	0	0	0	S	Not reported	Not reported	Not reported
HPRU	EC0591B	Wildtype	Wildtype	Wildtype	Absent	Wildtype	Wildtype	Wildtype	0	0	0	0	0	0	S	Not reported	Not reported	Not reported
HPRU	EC0596B	Wildtype	Wildtype	Wildtype	Absent	Wildtype	Wildtype	Wildtype	0	0	0	0	0	0	S	Not reported	Not reported	Not reported
HPRU	EC596_3	Wildtype	Wildtype	Wildtype	Absent	Wildtype	Wildtype	Wildtype	0	0	0	0	0	0	S	Not reported	Not reported	Not reported
HPRU	EC596_6	Wildtype	Wildtype	Wildtype	Absent	Wildtype	Wildtype	Wildtype	0	0	0	0	0	0	S	Not reported	Not reported	Not reported
HPRU	EC596_10	Wildtype	Wildtype	Wildtype	Absent	Wildtype	Wildtype	Wildtype	0	0	0	0	0	0	S	Not reported	Not reported	Not reported
HPRU	EC596_9	Wildtype	Wildtype	Wildtype	Absent	Wildtype	Wildtype	Wildtype	0	0	0	0	0	0	S	Not reported	Not reported	Not reported
HPRU	EC596_8	Wildtype	Wildtype	Wildtype	Absent	Wildtype	Wildtype	Wildtype	0	0	0	0	0	0	S	Not reported	Not reported	Not reported
HPRU	EC596_1	Wildtype	Wildtype	Wildtype	Absent	Wildtype	Wildtype	Wildtype	0	0	0	0	0	0	S	Not reported	Not reported	Not reported
HPRU	EC596_2	Wildtype	Wildtype	Wildtype	Absent	Wildtype	Wildtype	Wildtype	0	0	0	0	0	0	S	Not reported	Not reported	Not reported
HPRU	EC596_4	Wildtype	Wildtype	Wildtype	Absent	Wildtype	Wildtype	Wildtype	0	0	0	0	0	0	S	Not reported	Not reported	Not reported
HPRU	EC596_5	Wildtype	Wildtype	Wildtype	Absent	Wildtype	Wildtype	Wildtype	0	0	0	0	0	0	S	Not reported	Not reported	Not reported
HPRU	EC0597B	Wildtype	Wildtype	Wildtype	Absent	Wildtype	Wildtype	Wildtype	0	0	0	0	0	0	S	Not reported	Not reported	Not reported
HPRU	EC597_8	Wildtype	Wildtype	Wildtype	Absent	Wildtype	Wildtype	Wildtype	0	0	0	0	0	0	S	Not reported	Not reported	Not reported
HPRU	EC597_9	Wildtype	Wildtype	Wildtype	Absent	Wildtype	Wildtype	Wildtype	0	0	0	0	0	0	S	Not reported	Not reported	Not reported
HPRU	EC597_2	Wildtype	Wildtype	Wildtype	Absent	Wildtype	Wildtype	Wildtype	0	0	0	0	0	0	S	Not reported	Not reported	Not reported
HPRU	EC597_7	Wildtype	Wildtype	Wildtype	Absent	Wildtype	Wildtype	Wildtype	0	0	0	0	0	0	S	Not reported	Not reported	Not reported
HPRU	EC597_10	Wildtype	Wildtype	Wildtype	Absent	Wildtype	Wildtype	Wildtype	0	0	0	0	0	0	S	Not reported	Not reported	Not reported
HPRU	EC597_1	Wildtype	Wildtype	Wildtype	Absent	Wildtype	Wildtype	Wildtype	0	0	0	0	0	0	S	Not reported	Not reported	Not reported
HPRU	EC597_3	Wildtype	Wildtype	Wildtype	Absent	Wildtype	Wildtype	Wildtype	0	0	0	0	0	0	S	Not reported	Not reported	Not reported
HPRU	EC597_4	Wildtype	Wildtype	Wildtype	Absent	Wildtype	Wildtype	Wildtype	0	0	0	0	0	0	S	Not reported	Not reported	Not reported
HPRU	EC597_5	Wildtype	Wildtype	Wildtype	Absent	Wildtype	Wildtype	Wildtype	0	0	0	0	0	0	S	Not reported	Not reported	Not reported
HPRU	EC597_6	Wildtype	Wildtype	Wildtype	Absent	Wildtype	Wildtype	Wildtype	0	0	0	0	0	0	S	Not reported	Not reported	Not reported
HPRU	EC0600U	Wildtype	Wildtype	Wildtype	Absent	Wildtype	Wildtype	Wildtype	0	0	0	0	0	0	S	Not reported	Not reported	Not reported
HPRU	EC0601B	Wildtype	Wildtype	Wildtype	Absent	Wildtype	Wildtype	Wildtype	0	0	0	0	0	0	S	Not reported	Not reported	Not reported
HPRU	EC603_10	I105V,D230N	Wildtype	Wildtype	Absent	Missense mutation (unknown), missense mutation (unknown)	Wildtype	Wildtype	0.1	0	0	0	0.1	1	S or S(I)	BWH202	Not reported	Not reported
HPRU	EC603_3	I105V,D230N	Wildtype	Wildtype	Absent	Missense mutation (unknown), missense mutation (unknown)	Wildtype	Wildtype	0.1	0	0	0	0.1	1	S or S(I)	BWH202	Not reported	Not reported
HPRU	EC603_5	I105V,D230N	Wildtype	Wildtype	Absent	Missense mutation (unknown), missense mutation (unknown)	Wildtype	Wildtype	0.1	0	0	0	0.1	1	S or S(I)	BWH202	Not reported	Not reported
HPRU	EC603_6	I105V,D230N	Wildtype	Wildtype	Absent	Missense mutation (unknown), missense mutation (unknown)	Wildtype	Wildtype	0.1	0	0	0	0.1	1	S or S(I)	BWH202	Not reported	Not reported
HPRU	EC603_9	I105V,D230N	Wildtype	Wildtype	Absent	Missense mutation (unknown), missense mutation (unknown)	Wildtype	Wildtype	0.1	0	0	0	0.1	1	S or S(I)	BWH202	Not reported	Not reported
HPRU	EC603_7	I105V,D230N	Wildtype	Wildtype	Absent	Missense mutation (unknown), missense mutation (unknown)	Wildtype	Wildtype	0.1	0	0	0	0.1	1	S or S(I)	BWH202	Not reported	Not reported
HPRU	EC603_1	I105V,D230N	Wildtype	Wildtype	Absent	Missense mutation (unknown), missense mutation (unknown)	Wildtype	Wildtype	0.1	0	0	0	0.1	1	S or S(I)	BWH202	Not reported	Not reported
HPRU	EC603_2	I105V,D230N	Wildtype	Wildtype	Absent	Missense mutation (unknown), missense mutation (unknown)	Wildtype	Wildtype	0.1	0	0	0	0.1	1	S or S(I)	BWH202	Not reported	Not reported
HPRU	EC603_4	I105V,D230N	Wildtype	Wildtype	Absent	Missense mutation (unknown), missense mutation (unknown)	Wildtype	Wildtype	0.1	0	0	0	0.1	1	S or S(I)	BWH202	Not reported	Not reported
HPRU	EC603_8	I105V,D230N	Wildtype	Wildtype	Absent	Missense mutation (unknown), missense mutation (unknown)	Wildtype	Wildtype	0.1	0	0	0	0.1	1	S or S(I)	BWH202	Not reported	Not reported
HPRU	EC0604B	Wildtype	Wildtype	Wildtype	Absent	Wildtype	Wildtype	Wildtype	0	0	0	0	0	0	S	Not reported	Not reported	Not reported
HPRU	EC0605B	Wildtype	Wildtype	Wildtype	Absent	Wildtype	Wildtype	Wildtype	0	0	0	0	0	0	S	Not reported	Not reported	Not reported
HPRU	EC0606B	Wildtype	Wildtype	Wildtype	Absent	Wildtype	Wildtype	Wildtype	0	0	0	0	0	0	S	Not reported	Not reported	Not reported
HPRU	EC606_2	Wildtype	Wildtype	Wildtype	Absent	Wildtype	Wildtype	Wildtype	0	0	0	0	0	0	S	Not reported	Not reported	Not reported
HPRU	EC606_8	Wildtype	Wildtype	Wildtype	Absent	Wildtype	Wildtype	Wildtype	0	0	0	0	0	0	S	Not reported	Not reported	Not reported
HPRU	EC606_4	Wildtype	Wildtype	Wildtype	Absent	Wildtype	Wildtype	Wildtype	0	0	0	0	0	0	S	Not reported	Not reported	Not reported
HPRU	EC606_6	Wildtype	Wildtype	Wildtype	Absent	Wildtype	Wildtype	Wildtype	0	0	0	0	0	0	S	Not reported	Not reported	Not reported
HPRU	EC606_3	Wildtype	Wildtype	Wildtype	Absent	Wildtype	Wildtype	Wildtype	0	0	0	0	0	0	S	Not reported	Not reported	Not reported
HPRU	EC606_1	Wildtype	Wildtype	Wildtype	Absent	Wildtype	Wildtype	Wildtype	0	0	0	0	0	0	S	Not reported	Not reported	Not reported
HPRU	EC606_10	Wildtype	Wildtype	Wildtype	Absent	Wildtype	Wildtype	Wildtype	0	0	0	0	0	0	S	Not reported	Not reported	Not reported
HPRU	EC606_5	Wildtype	Wildtype	Wildtype	Absent	Wildtype	Wildtype	Wildtype	0	0	0	0	0	0	S	Not reported	Not reported	Not reported
HPRU	EC606_7	Wildtype	Wildtype	Wildtype	Absent	Wildtype	Wildtype	Wildtype	0	0	0	0	0	0	S	Not reported	Not reported	Not reported
HPRU	EC606_9	Wildtype	Wildtype	Wildtype	Absent	Wildtype	Wildtype	Wildtype	0	0	0	0	0	0	S	Not reported	Not reported	Not reported
HPRU	EC607_8	G66R	L172F	Wildtype	Absent	Missense mutation (unknown)	Missense mutation (unknown)	Wildtype	0.1	0.1	0	0	0.2	2	S, S(I), or R	EC958	URMC42	Not reported
HPRU	EC607_2	G66R	L172F	Wildtype	Absent	Missense mutation (unknown)	Missense mutation (unknown)	Wildtype	0.1	0.1	0	0	0.2	2	S, S(I), or R	EC958	URMC42	Not reported
HPRU	EC607_1	G66R	L172F	Wildtype	Absent	Missense mutation (unknown)	Missense mutation (unknown)	Wildtype	0.1	0.1	0	0	0.2	2	S, S(I), or R	EC958	URMC42	Not reported
HPRU	EC607_4	G66R	L172F	Wildtype	Absent	Missense mutation (unknown)	Missense mutation (unknown)	Wildtype	0.1	0.1	0	0	0.2	2	S, S(I), or R	EC958	URMC42	Not reported
HPRU	EC607_10	G66R	L172F	Wildtype	Absent	Missense mutation (unknown)	Missense mutation (unknown)	Wildtype	0.1	0.1	0	0	0.2	2	S, S(I), or R	EC958	URMC42	Not reported
HPRU	EC607_6	G66R	L172F	Wildtype	Absent	Missense mutation (unknown)	Missense mutation (unknown)	Wildtype	0.1	0.1	0	0	0.2	2	S, S(I), or R	EC958	URMC42	Not reported
HPRU	EC607_7	G66R	L172F	Wildtype	Absent	Missense mutation (unknown)	Missense mutation (unknown)	Wildtype	0.1	0.1	0	0	0.2	2	S, S(I), or R	EC958	URMC42	Not reported
HPRU	EC607_9	G66R	L172F	Wildtype	Absent	Missense mutation (unknown)	Missense mutation (unknown)	Wildtype	0.1	0.1	0	0	0.2	2	S, S(I), or R	EC958	URMC42	Not reported
HPRU	EC607_5	G66R	L172F	Wildtype	Absent	Missense mutation (unknown)	Missense mutation (unknown)	Wildtype	0.1	0.1	0	0	0.2	2	S, S(I), or R	EC958	URMC42	Not reported
HPRU	EC607_3	G66R	L172F	Wildtype	Absent	Missense mutation (unknown)	Missense mutation (unknown)	Wildtype	0.1	0.1	0	0	0.2	2	S, S(I), or R	EC958	URMC42	Not reported
HPRU	EC0611B	Wildtype	Wildtype	Wildtype	Absent	Wildtype	Wildtype	Wildtype	0	0	0	0	0	0	S	Not reported	Not reported	Not reported
HPRU	EC0613B	Wildtype	Wildtype	Wildtype	Absent	Wildtype	Wildtype	Wildtype	0	0	0	0	0	0	S	Not reported	Not reported	Not reported
HPRU	EC0616B	Wildtype	Wildtype	Wildtype	Absent	Wildtype	Wildtype	Wildtype	0	0	0	0	0	0	S	Not reported	Not reported	Not reported
HPRU	EC0621U	D19N,D165N	Wildtype	Wildtype	Absent	Missense mutation (unknown), missense mutation (unknown)	Wildtype	Wildtype	0.1	0	0	0	0.1	1	S or S(I)	EC958	Not reported	Not reported
HPRU	EC0623B	ΔnfsA (2 fragments)	Wildtype	Wildtype	Absent	ΔnfsA (fragmentation)	Wildtype	Wildtype	1	0	0	0	1	1	S(I)	ATCC25922	Not reported	Not reported
HPRU	EC0628U	Wildtype	Wildtype	Wildtype	Absent	Wildtype	Wildtype	Wildtype	0	0	0	0	0	0	S	Not reported	Not reported	Not reported
HPRU	EC0629B	ΔnfsA (1 fragment)	G192S	Wildtype	Absent	ΔnfsA (truncation)	Missense mutation (resistance)	Wildtype	1	1	0	0	2	2	R	ATCC25922	ATCC25922	Not reported
HPRU	EC0630B	D19N	Wildtype	Wildtype	Absent	Missense mutation (unknown)	Wildtype	Wildtype	0.1	0	0	0	0.1	1	S or S(I)	EC958	Not reported	Not reported
HPRU	EC0630U	D19N	Wildtype	Wildtype	Absent	Missense mutation (unknown)	Wildtype	Wildtype	0.1	0	0	0	0.1	1	S or S(I)	EC958	Not reported	Not reported
HPRU	EC0631B	Wildtype	Wildtype	Wildtype	Absent	Wildtype	Wildtype	Wildtype	0	0	0	0	0	0	S	Not reported	Not reported	Not reported
HPRU	EC0631U	Wildtype	Wildtype	Wildtype	Absent	Wildtype	Wildtype	Wildtype	0	0	0	0	0	0	S	Not reported	Not reported	Not reported
HPRU	EC0632B	Wildtype	Wildtype	Wildtype	Absent	Wildtype	Wildtype	Wildtype	0	0	0	0	0	0	S	Not reported	Not reported	Not reported
HPRU	EC0633B	Wildtype	Wildtype	Wildtype	Absent	Wildtype	Wildtype	Wildtype	0	0	0	0	0	0	S	Not reported	Not reported	Not reported
HPRU	EC0633U	Wildtype	Wildtype	Wildtype	Absent	Wildtype	Wildtype	Wildtype	0	0	0	0	0	0	S	Not reported	Not reported	Not reported
HPRU	EC0634B	Wildtype	Q137E	Wildtype	Absent	Wildtype	Missense mutation (unknown)	Wildtype	0	0.1	0	0	0.1	1	S or S(I)	Not reported	BWH103	Not reported
HPRU	EC634_8	Wildtype	Wildtype	Wildtype	Absent	Wildtype	Wildtype	Wildtype	0	0	0	0	0	0	S	Not reported	Not reported	Not reported
HPRU	EC634_4	Wildtype	Wildtype	Wildtype	Absent	Wildtype	Wildtype	Wildtype	0	0	0	0	0	0	S	Not reported	Not reported	Not reported
HPRU	EC634_10	Wildtype	Wildtype	Wildtype	Absent	Wildtype	Wildtype	Wildtype	0	0	0	0	0	0	S	Not reported	Not reported	Not reported
HPRU	EC634_1	Wildtype	Q137E	Wildtype	Absent	Wildtype	Missense mutation (unknown)	Wildtype	0	0.1	0	0	0.1	1	S or S(I)	Not reported	BWH103	Not reported
HPRU	EC634_7	Wildtype	Wildtype	Wildtype	Absent	Wildtype	Wildtype	Wildtype	0	0	0	0	0	0	S	Not reported	Not reported	Not reported
HPRU	EC0636B	Wildtype	Wildtype	Wildtype	Absent	Wildtype	Wildtype	Wildtype	0	0	0	0	0	0	S	Not reported	Not reported	Not reported
HPRU	EC0636U	Wildtype	Wildtype	Wildtype	Absent	Wildtype	Wildtype	Wildtype	0	0	0	0	0	0	S	Not reported	Not reported	Not reported
HPRU	EC0639B	Wildtype	Wildtype	Wildtype	Absent	Wildtype	Wildtype	Wildtype	0	0	0	0	0	0	S	Not reported	Not reported	Not reported
HPRU	EC0639U	Wildtype	Wildtype	Wildtype	Absent	Wildtype	Wildtype	Wildtype	0	0	0	0	0	0	S	Not reported	Not reported	Not reported
HPRU	EC0644B	ΔnfsA (1 fragment)	P209L	Wildtype	Absent	ΔnfsA (truncation)	Missense mutation (unknown)	Wildtype	1	0.1	0	0	1.1	2	S(I) or R	ATCC25922	BR02	Not reported
HPRU	EC645_3	N54K	Wildtype	Wildtype	Absent	Missense mutation (unknown)	Wildtype	Wildtype	0.1	0	0	0	0.1	1	S or S(I)	5CRE51	Not reported	Not reported
HPRU	EC645_5	N54K	Wildtype	Wildtype	Absent	Missense mutation (unknown)	Wildtype	Wildtype	0.1	0	0	0	0.1	1	S or S(I)	5CRE51	Not reported	Not reported
HPRU	EC645_6	N54K	Wildtype	Wildtype	Absent	Missense mutation (unknown)	Wildtype	Wildtype	0.1	0	0	0	0.1	1	S or S(I)	5CRE51	Not reported	Not reported
HPRU	EC645_7	N54K	Wildtype	Wildtype	Absent	Missense mutation (unknown)	Wildtype	Wildtype	0.1	0	0	0	0.1	1	S or S(I)	5CRE51	Not reported	Not reported
HPRU	EC645_10	N54K	Wildtype	Wildtype	Absent	Missense mutation (unknown)	Wildtype	Wildtype	0.1	0	0	0	0.1	1	S or S(I)	5CRE51	Not reported	Not reported
HPRU	EC645_2	N54K	Wildtype	Wildtype	Absent	Missense mutation (unknown)	Wildtype	Wildtype	0.1	0	0	0	0.1	1	S or S(I)	5CRE51	Not reported	Not reported
HPRU	EC645_4	N54K	Wildtype	Wildtype	Absent	Missense mutation (unknown)	Wildtype	Wildtype	0.1	0	0	0	0.1	1	S or S(I)	5CRE51	Not reported	Not reported
HPRU	EC0646B	Wildtype	Wildtype	Wildtype	Absent	Wildtype	Wildtype	Wildtype	0	0	0	0	0	0	S	Not reported	Not reported	Not reported
HPRU	EC0652B	Wildtype	Wildtype	Wildtype	Absent	Wildtype	Wildtype	Wildtype	0	0	0	0	0	0	S	Not reported	Not reported	Not reported
HPRU	EC0654B	Wildtype	Wildtype	Wildtype	Absent	Wildtype	Wildtype	Wildtype	0	0	0	0	0	0	S	Not reported	Not reported	Not reported
HPRU	EC0656B	Wildtype	Wildtype	Wildtype	Absent	Wildtype	Wildtype	Wildtype	0	0	0	0	0	0	S	Not reported	Not reported	Not reported
HPRU	EC0657B	Wildtype	Wildtype	Wildtype	Absent	Wildtype	Wildtype	Wildtype	0	0	0	0	0	0	S	Not reported	Not reported	Not reported
HPRU	EC0658B	Wildtype	Wildtype	Wildtype	Absent	Wildtype	Wildtype	Wildtype	0	0	0	0	0	0	S	Not reported	Not reported	Not reported
HPRU	EC0659B	Wildtype	Wildtype	Wildtype	Absent	Wildtype	Wildtype	Wildtype	0	0	0	0	0	0	S	Not reported	Not reported	Not reported
HPRU	EC0662B	Wildtype	Wildtype	Wildtype	Absent	Wildtype	Wildtype	Wildtype	0	0	0	0	0	0	S	Not reported	Not reported	Not reported
HPRU	EC0664B	Wildtype	Wildtype	Wildtype	Absent	Wildtype	Wildtype	Wildtype	0	0	0	0	0	0	S	Not reported	Not reported	Not reported
HPRU	EC0667B	Wildtype	Wildtype	Wildtype	Absent	Wildtype	Wildtype	Wildtype	0	0	0	0	0	0	S	Not reported	Not reported	Not reported
HPRU	EC0668B	Wildtype	Wildtype	Wildtype	Absent	Wildtype	Wildtype	Wildtype	0	0	0	0	0	0	S	Not reported	Not reported	Not reported
HPRU	EC0670B	Wildtype	Wildtype	Wildtype	Absent	Wildtype	Wildtype	Wildtype	0	0	0	0	0	0	S	Not reported	Not reported	Not reported
HPRU	EC0671B	Wildtype	Wildtype	Wildtype	Absent	Wildtype	Wildtype	Wildtype	0	0	0	0	0	0	S	Not reported	Not reported	Not reported
HPRU	EC0672B	D19N,D165N	Wildtype	Wildtype	Absent	Missense mutation (unknown), missense mutation (unknown)	Wildtype	Wildtype	0.1	0	0	0	0.1	1	S or S(I)	EC958	Not reported	Not reported
HPRU	EC0673B	Wildtype	Wildtype	Wildtype	Absent	Wildtype	Wildtype	Wildtype	0	0	0	0	0	0	S	Not reported	Not reported	Not reported
HPRU	EC0674B_2	Wildtype	Wildtype	Wildtype	Absent	Wildtype	Wildtype	Wildtype	0	0	0	0	0	0	S	Not reported	Not reported	Not reported
HPRU	EC0674B_1	Wildtype	Wildtype	Wildtype	Absent	Wildtype	Wildtype	Wildtype	0	0	0	0	0	0	S	Not reported	Not reported	Not reported
HPRU	EC0678B	Wildtype	Wildtype	Wildtype	Absent	Wildtype	Wildtype	Wildtype	0	0	0	0	0	0	S	Not reported	Not reported	Not reported
HPRU	EC0679B	Wildtype	Wildtype	Wildtype	Absent	Wildtype	Wildtype	Wildtype	0	0	0	0	0	0	S	Not reported	Not reported	Not reported
HPRU	EC0681B	Wildtype	Wildtype	Wildtype	Absent	Wildtype	Wildtype	Wildtype	0	0	0	0	0	0	S	Not reported	Not reported	Not reported
HPRU	EC0683B_1	D185N	Wildtype	Wildtype	Absent	Missense mutation (unknown)	Wildtype	Wildtype	0.1	0	0	0	0.1	1	S or S(I)	EC958	Not reported	Not reported
HPRU	EC0683B_2	D185N	Wildtype	Wildtype	Absent	Missense mutation (unknown)	Wildtype	Wildtype	0.1	0	0	0	0.1	1	S or S(I)	EC958	Not reported	Not reported
HPRU	EC0690B	Wildtype	Wildtype	Wildtype	Absent	Wildtype	Wildtype	Wildtype	0	0	0	0	0	0	S	Not reported	Not reported	Not reported
HPRU	EC0691B	Wildtype	Wildtype	Wildtype	Absent	Wildtype	Wildtype	Wildtype	0	0	0	0	0	0	S	Not reported	Not reported	Not reported
HPRU	EC0692B	Wildtype	Wildtype	Wildtype	Absent	Wildtype	Wildtype	Wildtype	0	0	0	0	0	0	S	Not reported	Not reported	Not reported
HPRU	EC0693B	Wildtype	Wildtype	Wildtype	Absent	Wildtype	Wildtype	Wildtype	0	0	0	0	0	0	S	Not reported	Not reported	Not reported
HPRU	EC0694B	Wildtype	Wildtype	Wildtype	Absent	Wildtype	Wildtype	Wildtype	0	0	0	0	0	0	S	Not reported	Not reported	Not reported
HPRU	EC0698B	Nonsense mutation	Wildtype	Wildtype	Absent	ΔNfsA	Wildtype	Wildtype	1	0	0	0	1	1	S(I)	Not used	Not reported	Not reported
HPRU	EC0701B	Wildtype	Wildtype	Wildtype	Absent	Wildtype	Wildtype	Wildtype	0	0	0	0	0	0	S	Not reported	Not reported	Not reported
HPRU	EC0703B	Wildtype	Wildtype	Wildtype	Absent	Wildtype	Wildtype	Wildtype	0	0	0	0	0	0	S	Not reported	Not reported	Not reported
HPRU	EC0704B	Wildtype	Wildtype	Wildtype	Absent	Wildtype	Wildtype	Wildtype	0	0	0	0	0	0	S	Not reported	Not reported	Not reported
HPRU	EC0706B	Wildtype	Wildtype	Wildtype	Absent	Wildtype	Wildtype	Wildtype	0	0	0	0	0	0	S	Not reported	Not reported	Not reported
HPRU	EC0709B	Nonsense mutation	Wildtype	Wildtype	Absent	ΔNfsA	Wildtype	Wildtype	1	0	0	0	1	1	S(I)	Not used	Not reported	Not reported
HPRU	EC0710B	Wildtype	Wildtype	Wildtype	Absent	Wildtype	Wildtype	Wildtype	0	0	0	0	0	0	S	Not reported	Not reported	Not reported
HPRU	EC0711B	Wildtype	H47N	Wildtype	Absent	Wildtype	Missense mutation (unknown)	Wildtype	0	0.1	0	0	0.1	1	S or S(I)	Not reported	BR02	Not reported
HPRU	EC0712Bo	Wildtype	Wildtype	Wildtype	Absent	Wildtype	Wildtype	Wildtype	0	0	0	0	0	0	S	Not reported	Not reported	Not reported
HPRU	EC0716B	Wildtype	Wildtype	Wildtype	Absent	Wildtype	Wildtype	Wildtype	0	0	0	0	0	0	S	Not reported	Not reported	Not reported
HPRU	EC0730B	I136T	Wildtype	Wildtype	Absent	Missense mutation (unknown)	Wildtype	Wildtype	0.1	0	0	0	0.1	1	S or S(I)	ATCC25922	Not reported	Not reported
HPRU	EC0732B	Wildtype	Wildtype	Wildtype	Absent	Wildtype	Wildtype	Wildtype	0	0	0	0	0	0	S	Not reported	Not reported	Not reported
HPRU	EC0736B	Wildtype	Wildtype	Wildtype	Absent	Wildtype	Wildtype	Wildtype	0	0	0	0	0	0	S	Not reported	Not reported	Not reported
HPRU	EC0738B	Wildtype	Wildtype	Wildtype	Absent	Wildtype	Wildtype	Wildtype	0	0	0	0	0	0	S	Not reported	Not reported	Not reported
HPRU	EC0740U	Wildtype	Wildtype	Wildtype	Absent	Wildtype	Wildtype	Wildtype	0	0	0	0	0	0	S	Not reported	Not reported	Not reported
HPRU	EC0741B	Wildtype	Q137E	Wildtype	Absent	Wildtype	Missense mutation (unknown)	Wildtype	0	0.1	0	0	0.1	1	S or S(I)	Not reported	BWH103	Not reported
HPRU	EC0745B	D19N	Wildtype	Wildtype	Absent	Missense mutation (unknown)	Wildtype	Wildtype	0.1	0	0	0	0.1	1	S or S(I)	EC958	Not reported	Not reported
HPRU	EC0747B	ΔnfsA (2 fragments)	Wildtype	Wildtype	Absent	ΔnfsA (fragmentation)	Wildtype	Wildtype	1	0	0	0	1	1	S(I)	ATCC25922	Not reported	Not reported
HPRU	EC0749B	Wildtype	Wildtype	Wildtype	Absent	Wildtype	Wildtype	Wildtype	0	0	0	0	0	0	S	Not reported	Not reported	Not reported
HPRU	EC0750B_2	Wildtype	Wildtype	Wildtype	Absent	Wildtype	Wildtype	Wildtype	0	0	0	0	0	0	S	Not reported	Not reported	Not reported
HPRU	EC0752B	Wildtype	Wildtype	Wildtype	Absent	Wildtype	Wildtype	Wildtype	0	0	0	0	0	0	S	Not reported	Not reported	Not reported
HPRU	EC0753B	Wildtype	Wildtype	Wildtype	Absent	Wildtype	Wildtype	Wildtype	0	0	0	0	0	0	S	Not reported	Not reported	Not reported
HPRU	EC0754B	Wildtype	Wildtype	Wildtype	Absent	Wildtype	Wildtype	Wildtype	0	0	0	0	0	0	S	Not reported	Not reported	Not reported
HPRU	EC0755B	Wildtype	Wildtype	Wildtype	Absent	Wildtype	Wildtype	Wildtype	0	0	0	0	0	0	S	Not reported	Not reported	Not reported
HPRU	EC0756B	Wildtype	Wildtype	Wildtype	Absent	Wildtype	Wildtype	Wildtype	0	0	0	0	0	0	S	Not reported	Not reported	Not reported
HPRU	EC0758B	Wildtype	Wildtype	Wildtype	Absent	Wildtype	Wildtype	Wildtype	0	0	0	0	0	0	S	Not reported	Not reported	Not reported
HPRU	EC0761B	Wildtype	Wildtype	Wildtype	Absent	Wildtype	Wildtype	Wildtype	0	0	0	0	0	0	S	Not reported	Not reported	Not reported
HPRU	EC0769B	Wildtype	Wildtype	Wildtype	Absent	Wildtype	Wildtype	Wildtype	0	0	0	0	0	0	S	Not reported	Not reported	Not reported
HPRU	EC0771B	Wildtype	Wildtype	Wildtype	Absent	Wildtype	Wildtype	Wildtype	0	0	0	0	0	0	S	Not reported	Not reported	Not reported
HPRU	EC0777B	Wildtype	Wildtype	Wildtype	Absent	Wildtype	Wildtype	Wildtype	0	0	0	0	0	0	S	Not reported	Not reported	Not reported
HPRU	EC0779B	Wildtype	Wildtype	Wildtype	Absent	Wildtype	Wildtype	Wildtype	0	0	0	0	0	0	S	Not reported	Not reported	Not reported
HPRU	EC0780B	Wildtype	Wildtype	Wildtype	Absent	Wildtype	Wildtype	Wildtype	0	0	0	0	0	0	S	Not reported	Not reported	Not reported
HPRU	EC0780U	Wildtype	Wildtype	Wildtype	Absent	Wildtype	Wildtype	Wildtype	0	0	0	0	0	0	S	Not reported	Not reported	Not reported
HPRU	EC0781B	Wildtype	Wildtype	Wildtype	Absent	Wildtype	Wildtype	Wildtype	0	0	0	0	0	0	S	Not reported	Not reported	Not reported
HPRU	EC0783B	Wildtype	Wildtype	Wildtype	Absent	Wildtype	Wildtype	Wildtype	0	0	0	0	0	0	S	Not reported	Not reported	Not reported
HPRU	EC0783U	Wildtype	Wildtype	Wildtype	Absent	Wildtype	Wildtype	Wildtype	0	0	0	0	0	0	S	Not reported	Not reported	Not reported
HPRU	EC0784B	Wildtype	Wildtype	Wildtype	Absent	Wildtype	Wildtype	Wildtype	0	0	0	0	0	0	S	Not reported	Not reported	Not reported
HPRU	EC0789B	Wildtype	Wildtype	Wildtype	Absent	Wildtype	Wildtype	Wildtype	0	0	0	0	0	0	S	Not reported	Not reported	Not reported
HPRU	EC0792B	ΔnfsA (1 fragment)	Wildtype	Wildtype	Absent	ΔnfsA (truncation)	Wildtype	Wildtype	1	0	0	0	1	1	S(I)	ATCC25922	Not reported	Not reported
HPRU	EC0794B	Wildtype	Wildtype	Wildtype	Absent	Wildtype	Wildtype	Wildtype	0	0	0	0	0	0	S	Not reported	Not reported	Not reported
HPRU	EC0796B	Wildtype	Wildtype	Wildtype	Absent	Wildtype	Wildtype	Wildtype	0	0	0	0	0	0	S	Not reported	Not reported	Not reported
HPRU	EC0797B	P183L	Q137E	Wildtype	Absent	Missense mutation (unknown)	Missense mutation (unknown)	Wildtype	0.1	0.1	0	0	0.2	2	S, S(I), or R	EC958	BWH103	Not reported
HPRU	EC0798B	Wildtype	Wildtype	Wildtype	Absent	Wildtype	Wildtype	Wildtype	0	0	0	0	0	0	S	Not reported	Not reported	Not reported
HPRU	EC0799B	Wildtype	Wildtype	Wildtype	Absent	Wildtype	Wildtype	Wildtype	0	0	0	0	0	0	S	Not reported	Not reported	Not reported
HPRU	EC0804Bp	Wildtype	Wildtype	Wildtype	Absent	Wildtype	Wildtype	Wildtype	0	0	0	0	0	0	S	Not reported	Not reported	Not reported
HPRU	EC0804Bo	Nonsense mutation	Wildtype	Wildtype	Absent	ΔNfsA	Wildtype	Wildtype	1	0	0	0	1	1	S(I)	Not used	Not reported	Not reported
HPRU	EC0804U	Nonsense mutation	Wildtype	Wildtype	Absent	ΔNfsA	Wildtype	Wildtype	1	0	0	0	1	1	S(I)	Not used	Not reported	Not reported
HPRU	EC0812U	Nonsense mutation	Indel (frameshift)	Wildtype	Absent	ΔNfsA	Indel (frameshift)	Wildtype	1	1	0	0	2	2	R	Not used	ATCC25922	Not reported
HPRU	EC0815B	R15S	Wildtype	Wildtype	Absent	Missense mutation (unknown)	Wildtype	Wildtype	0.1	0	0	0	0.1	1	S or S(I)	EC958	Not reported	Not reported
HPRU	EC0815U	R15S	Wildtype	Wildtype	Absent	Missense mutation (unknown)	Wildtype	Wildtype	0.1	0	0	0	0.1	1	S or S(I)	EC958	Not reported	Not reported
HPRU	EC0828U	D19N,D165N	Wildtype	Wildtype	Absent	Missense mutation (unknown), missense mutation (unknown)	Wildtype	Wildtype	0.1	0	0	0	0.1	1	S or S(I)	EC958	Not reported	Not reported
HPRU	EC0835B	Wildtype	Wildtype	Wildtype	Absent	Wildtype	Wildtype	Wildtype	0	0	0	0	0	0	S	Not reported	Not reported	Not reported
HPRU	EC0836B	Wildtype	Wildtype	Wildtype	Absent	Wildtype	Wildtype	Wildtype	0	0	0	0	0	0	S	Not reported	Not reported	Not reported
HPRU	EC0839B	D19N	Wildtype	Wildtype	Absent	Missense mutation (unknown)	Wildtype	Wildtype	0.1	0	0	0	0.1	1	S or S(I)	EC958	Not reported	Not reported
HPRU	EC0842U	Wildtype	Wildtype	Wildtype	Absent	Wildtype	Wildtype	Wildtype	0	0	0	0	0	0	S	Not reported	Not reported	Not reported
HPRU	EC0845B	Wildtype	Wildtype	Wildtype	Absent	Wildtype	Wildtype	Wildtype	0	0	0	0	0	0	S	Not reported	Not reported	Not reported
HPRU	EC0845U	Wildtype	Wildtype	Wildtype	Absent	Wildtype	Wildtype	Wildtype	0	0	0	0	0	0	S	Not reported	Not reported	Not reported
HPRU	EC0846B	Wildtype	Wildtype	Wildtype	Absent	Wildtype	Wildtype	Wildtype	0	0	0	0	0	0	S	Not reported	Not reported	Not reported
HPRU	EC0849B	Wildtype	Wildtype	Wildtype	Absent	Wildtype	Wildtype	Wildtype	0	0	0	0	0	0	S	Not reported	Not reported	Not reported
HPRU	EC0851B	G66R	L172F	Wildtype	Absent	Missense mutation (unknown)	Missense mutation (unknown)	Wildtype	0.1	0.1	0	0	0.2	2	S, S(I), or R	EC958	URMC42	Not reported
HPRU	EC0852B	D19N,D165N	Wildtype	Wildtype	Absent	Missense mutation (unknown), missense mutation (unknown)	Wildtype	Wildtype	0.1	0	0	0	0.1	1	S or S(I)	EC958	Not reported	Not reported
HPRU	EC0855B	Wildtype	Wildtype	Wildtype	Absent	Wildtype	Wildtype	Wildtype	0	0	0	0	0	0	S	Not reported	Not reported	Not reported
HPRU	EC0856B	G131D	K205E	Wildtype	Absent	Missense mutation (resistance)	Missense mutation (unknown)	Wildtype	1	0.1	0	0	1.1	2	S(I) or R	BWH280	BWH280	Not reported
HPRU	EC0858B	Wildtype	Wildtype	Wildtype	Absent	Wildtype	Wildtype	Wildtype	0	0	0	0	0	0	S	Not reported	Not reported	Not reported
HPRU	EC0863B	E24D,S172A	Wildtype	Wildtype	Absent	Missense mutation (unknown), missense mutation (unknown)	Wildtype	Wildtype	0.1	0	0	0	0.1	1	S or S(I)	URMC88	Not reported	Not reported
HPRU	EC0865B	Wildtype	Wildtype	Wildtype	Absent	Wildtype	Wildtype	Wildtype	0	0	0	0	0	0	S	Not reported	Not reported	Not reported
HPRU	EC0868B	Wildtype	Wildtype	Wildtype	Absent	Wildtype	Wildtype	Wildtype	0	0	0	0	0	0	S	Not reported	Not reported	Not reported
HPRU	EC0870B	Wildtype	Wildtype	Wildtype	Absent	Wildtype	Wildtype	Wildtype	0	0	0	0	0	0	S	Not reported	Not reported	Not reported
HPRU	EC0872B	Wildtype	Wildtype	Wildtype	Absent	Wildtype	Wildtype	Wildtype	0	0	0	0	0	0	S	Not reported	Not reported	Not reported
HPRU	EC0876B	Wildtype	Wildtype	Wildtype	Absent	Wildtype	Wildtype	Wildtype	0	0	0	0	0	0	S	Not reported	Not reported	Not reported
HPRU	EC0877B	L157F	Wildtype	Wildtype	Absent	Missense mutation (unknown)	Wildtype	Wildtype	0.1	0	0	0	0.1	1	S or S(I)	MG1655	Not reported	Not reported
HPRU	EC0878B	Wildtype	Wildtype	Wildtype	Absent	Wildtype	Wildtype	Wildtype	0	0	0	0	0	0	S	Not reported	Not reported	Not reported
HPRU	EC0879B	Wildtype	Wildtype	Wildtype	Absent	Wildtype	Wildtype	Wildtype	0	0	0	0	0	0	S	Not reported	Not reported	Not reported
HPRU	EC0880B	ΔnfsA (2 fragments)	Wildtype	Wildtype	Absent	ΔnfsA (fragmentation)	Wildtype	Wildtype	1	0	0	0	1	1	S(I)	ATCC25922	Not reported	Not reported
HPRU	EC0884B	Wildtype	Wildtype	Wildtype	Absent	Wildtype	Wildtype	Wildtype	0	0	0	0	0	0	S	Not reported	Not reported	Not reported
HPRU	EC885_1	Wildtype	Wildtype	Wildtype	Absent	Wildtype	Wildtype	Wildtype	0	0	0	0	0	0	S	Not reported	Not reported	Not reported
HPRU	EC885_4	Wildtype	Wildtype	Wildtype	Absent	Wildtype	Wildtype	Wildtype	0	0	0	0	0	0	S	Not reported	Not reported	Not reported
HPRU	EC885_6	Wildtype	Wildtype	Wildtype	Absent	Wildtype	Wildtype	Wildtype	0	0	0	0	0	0	S	Not reported	Not reported	Not reported
HPRU	EC885_8	Wildtype	Wildtype	Wildtype	Absent	Wildtype	Wildtype	Wildtype	0	0	0	0	0	0	S	Not reported	Not reported	Not reported
HPRU	EC885_3	Wildtype	Wildtype	Wildtype	Absent	Wildtype	Wildtype	Wildtype	0	0	0	0	0	0	S	Not reported	Not reported	Not reported
HPRU	EC885_10	Wildtype	Wildtype	Wildtype	Absent	Wildtype	Wildtype	Wildtype	0	0	0	0	0	0	S	Not reported	Not reported	Not reported
HPRU	EC885_2	Wildtype	Wildtype	Wildtype	Absent	Wildtype	Wildtype	Wildtype	0	0	0	0	0	0	S	Not reported	Not reported	Not reported
HPRU	EC885_9	Wildtype	Wildtype	Wildtype	Absent	Wildtype	Wildtype	Wildtype	0	0	0	0	0	0	S	Not reported	Not reported	Not reported
HPRU	EC0888B	D19N,D165N	Wildtype	Wildtype	Absent	Missense mutation (unknown), missense mutation (unknown)	Wildtype	Wildtype	0.1	0	0	0	0.1	1	S or S(I)	EC958	Not reported	Not reported
HPRU	EC0889B	Wildtype	Wildtype	Wildtype	Absent	Wildtype	Wildtype	Wildtype	0	0	0	0	0	0	S	Not reported	Not reported	Not reported
HPRU	EC0889U	Wildtype	Wildtype	Wildtype	Absent	Wildtype	Wildtype	Wildtype	0	0	0	0	0	0	S	Not reported	Not reported	Not reported
HPRU	EC0890B	H11Y	Wildtype	Wildtype	Absent	Missense mutation (resistance)	Wildtype	Wildtype	1	0	0	0	1	1	S(I)	NCTC1093	Not reported	Not reported
HPRU	EC0890U_2	H11Y	Wildtype	Wildtype	Absent	Missense mutation (resistance)	Wildtype	Wildtype	1	0	0	0	1	1	S(I)	NCTC1093	Not reported	Not reported
HPRU	EC0892B	G66R	Wildtype	Wildtype	Absent	Missense mutation (unknown)	Wildtype	Wildtype	0.1	0	0	0	0.1	1	S or S(I)	EC958	Not reported	Not reported
HPRU	EC0893B	Wildtype	Wildtype	Wildtype	Absent	Wildtype	Wildtype	Wildtype	0	0	0	0	0	0	S	Not reported	Not reported	Not reported
HPRU	EC893_2	Wildtype	Wildtype	Wildtype	Absent	Wildtype	Wildtype	Wildtype	0	0	0	0	0	0	S	Not reported	Not reported	Not reported
HPRU	EC893_3	Wildtype	Wildtype	Wildtype	Absent	Wildtype	Wildtype	Wildtype	0	0	0	0	0	0	S	Not reported	Not reported	Not reported
HPRU	EC893_1	Wildtype	Wildtype	Wildtype	Absent	Wildtype	Wildtype	Wildtype	0	0	0	0	0	0	S	Not reported	Not reported	Not reported
HPRU	EC893_5	Wildtype	Wildtype	Wildtype	Absent	Wildtype	Wildtype	Wildtype	0	0	0	0	0	0	S	Not reported	Not reported	Not reported
HPRU	EC893_4	Wildtype	Wildtype	Wildtype	Absent	Wildtype	Wildtype	Wildtype	0	0	0	0	0	0	S	Not reported	Not reported	Not reported
HPRU	EC893_10	Wildtype	Wildtype	Wildtype	Absent	Wildtype	Wildtype	Wildtype	0	0	0	0	0	0	S	Not reported	Not reported	Not reported
HPRU	EC893_6	Wildtype	Wildtype	Wildtype	Absent	Wildtype	Wildtype	Wildtype	0	0	0	0	0	0	S	Not reported	Not reported	Not reported
HPRU	EC893_9	Wildtype	Wildtype	Wildtype	Absent	Wildtype	Wildtype	Wildtype	0	0	0	0	0	0	S	Not reported	Not reported	Not reported
HPRU	EC893_8	Wildtype	Wildtype	Wildtype	Absent	Wildtype	Wildtype	Wildtype	0	0	0	0	0	0	S	Not reported	Not reported	Not reported
HPRU	EC893_7	Wildtype	Wildtype	Wildtype	Absent	Wildtype	Wildtype	Wildtype	0	0	0	0	0	0	S	Not reported	Not reported	Not reported
HPRU	EC0895B	Wildtype	Wildtype	Wildtype	Absent	Wildtype	Wildtype	Wildtype	0	0	0	0	0	0	S	Not reported	Not reported	Not reported
HPRU	EC0896B	Wildtype	Wildtype	Wildtype	Absent	Wildtype	Wildtype	Wildtype	0	0	0	0	0	0	S	Not reported	Not reported	Not reported
HPRU	EC0897B	D19N	Wildtype	Wildtype	Absent	Missense mutation (unknown)	Wildtype	Wildtype	0.1	0	0	0	0.1	1	S or S(I)	EC958	Not reported	Not reported
HPRU	EC0899B	Wildtype	Wildtype	Wildtype	Absent	Wildtype	Wildtype	Wildtype	0	0	0	0	0	0	S	Not reported	Not reported	Not reported
HPRU	EC0902B	Nonsense mutation	Wildtype	Wildtype	Absent	ΔNfsA	Wildtype	Wildtype	1	0	0	0	1	1	S(I)	Not used	Not reported	Not reported
HPRU	EC0904B	Wildtype	H11Y	Wildtype	Absent	Wildtype	Missense mutation (unknown)	Wildtype	0	0.1	0	0	0.1	1	S or S(I)	Not reported	UMN026	Not reported
HPRU	EC0905B	Wildtype	Wildtype	Wildtype	Absent	Wildtype	Wildtype	Wildtype	0	0	0	0	0	0	S	Not reported	Not reported	Not reported
HPRU	EC0906B	Wildtype	Wildtype	Wildtype	Absent	Wildtype	Wildtype	Wildtype	0	0	0	0	0	0	S	Not reported	Not reported	Not reported
HPRU	EC0907B	Wildtype	Wildtype	Wildtype	Absent	Wildtype	Wildtype	Wildtype	0	0	0	0	0	0	S	Not reported	Not reported	Not reported
HPRU	EC0909B	A34V	Wildtype	Wildtype	Absent	Missense mutation (unknown)	Wildtype	Wildtype	0.1	0	0	0	0.1	1	S or S(I)	EC958	Not reported	Not reported
HPRU	EC0912B	D58E,A172S	Wildtype	Wildtype	Absent	Missense mutation (unknown), missense mutation (unknown)	Wildtype	Wildtype	0.1	0	0	0	0.1	1	S or S(I)	ST2747an	Not reported	Not reported
HPRU	EC0917B	Wildtype	Wildtype	Wildtype	Absent	Wildtype	Wildtype	Wildtype	0	0	0	0	0	0	S	Not reported	Not reported	Not reported
HPRU	EC0919B	Wildtype	Wildtype	Wildtype	Absent	Wildtype	Wildtype	Wildtype	0	0	0	0	0	0	S	Not reported	Not reported	Not reported
HPRU	EC0920B	Wildtype	Wildtype	Wildtype	Absent	Wildtype	Wildtype	Wildtype	0	0	0	0	0	0	S	Not reported	Not reported	Not reported
HPRU	EC0922B	Wildtype	Wildtype	Wildtype	Absent	Wildtype	Wildtype	Wildtype	0	0	0	0	0	0	S	Not reported	Not reported	Not reported
HPRU	EC0923B	ΔnfsA (2 fragments)	Wildtype	Wildtype	Absent	ΔnfsA (fragmentation)	Wildtype	Wildtype	1	0	0	0	1	1	S(I)	ATCC25922	Not reported	Not reported
HPRU	EC0924B	Wildtype	Wildtype	Wildtype	Absent	Wildtype	Wildtype	Wildtype	0	0	0	0	0	0	S	Not reported	Not reported	Not reported
HPRU	EC0927B	Wildtype	Wildtype	Wildtype	Absent	Wildtype	Wildtype	Wildtype	0	0	0	0	0	0	S	Not reported	Not reported	Not reported
HPRU	EC0928B	G131V	Wildtype	Wildtype	Absent	Missense mutation (unknown)	Wildtype	Wildtype	0.1	0	0	0	0.1	1	S or S(I)	EC958	Not reported	Not reported
HPRU	EC0929Bo	Wildtype	Wildtype	Wildtype	Absent	Wildtype	Wildtype	Wildtype	0	0	0	0	0	0	S	Not reported	Not reported	Not reported
HPRU	EC0929Bp	Wildtype	Wildtype	Wildtype	Absent	Wildtype	Wildtype	Wildtype	0	0	0	0	0	0	S	Not reported	Not reported	Not reported
HPRU	EC0932B	Wildtype	F84S	Wildtype	Absent	Wildtype	Missense mutation (resistance)	Wildtype	0	1	0	0	1	1	S(I)	Not reported	ATCC25922	Not reported
HPRU	EC0933B	D19N,D165N	Wildtype	Wildtype	Absent	Missense mutation (unknown), missense mutation (unknown)	Wildtype	Wildtype	0.1	0	0	0	0.1	1	S or S(I)	EC958	Not reported	Not reported
HPRU	EC0935B	Wildtype	Wildtype	Wildtype	Absent	Wildtype	Wildtype	Wildtype	0	0	0	0	0	0	S	Not reported	Not reported	Not reported
HPRU	EC0936B	Wildtype	Wildtype	Wildtype	Absent	Wildtype	Wildtype	Wildtype	0	0	0	0	0	0	S	Not reported	Not reported	Not reported
HPRU	EC0936U	Wildtype	Wildtype	Wildtype	Absent	Wildtype	Wildtype	Wildtype	0	0	0	0	0	0	S	Not reported	Not reported	Not reported
HPRU	EC0937B	ΔnfsA (2 fragments)	Wildtype	Wildtype	Absent	ΔnfsA (fragmentation)	Wildtype	Wildtype	1	0	0	0	1	1	S(I)	ATCC25922	Not reported	Not reported
HPRU	EC0938B	Wildtype	Wildtype	Wildtype	Absent	Wildtype	Wildtype	Wildtype	0	0	0	0	0	0	S	Not reported	Not reported	Not reported
HPRU	EC0938U	Wildtype	Wildtype	Wildtype	Absent	Wildtype	Wildtype	Wildtype	0	0	0	0	0	0	S	Not reported	Not reported	Not reported
HPRU	EC0941B	T18I	Wildtype	Wildtype	Absent	Missense mutation (unknown)	Wildtype	Wildtype	0.1	0	0	0	0.1	1	S or S(I)	ST2747an	Not reported	Not reported
HPRU	EC0942B	Wildtype	Wildtype	Wildtype	Absent	Wildtype	Wildtype	Wildtype	0	0	0	0	0	0	S	Not reported	Not reported	Not reported
HPRU	EC0944B	Wildtype	Wildtype	Wildtype	Absent	Wildtype	Wildtype	Wildtype	0	0	0	0	0	0	S	Not reported	Not reported	Not reported
HPRU	EC0946B	Wildtype	Wildtype	Wildtype	Absent	Wildtype	Wildtype	Wildtype	0	0	0	0	0	0	S	Not reported	Not reported	Not reported
HPRU	EC0947B	Wildtype	W46R	Wildtype	Absent	Wildtype	Missense mutation (unknown)	Wildtype	0	0.1	0	0	0.1	1	S or S(I)	Not reported	ATCC25922	Not reported
HPRU	EC0948B	Wildtype	Wildtype	Wildtype	Absent	Wildtype	Wildtype	Wildtype	0	0	0	0	0	0	S	Not reported	Not reported	Not reported
HPRU	EC0951B	Wildtype	Wildtype	Wildtype	Absent	Wildtype	Wildtype	Wildtype	0	0	0	0	0	0	S	Not reported	Not reported	Not reported
HPRU	EC0951U	Wildtype	Wildtype	Wildtype	Absent	Wildtype	Wildtype	Wildtype	0	0	0	0	0	0	S	Not reported	Not reported	Not reported
HPRU	EC0952B	Wildtype	Wildtype	Wildtype	Absent	Wildtype	Wildtype	Wildtype	0	0	0	0	0	0	S	Not reported	Not reported	Not reported
HPRU	EC0953B	Wildtype	Wildtype	Wildtype	Absent	Wildtype	Wildtype	Wildtype	0	0	0	0	0	0	S	Not reported	Not reported	Not reported
HPRU	EC0953U	Wildtype	Wildtype	Wildtype	Absent	Wildtype	Wildtype	Wildtype	0	0	0	0	0	0	S	Not reported	Not reported	Not reported
HPRU	EC0958B	Wildtype	Wildtype	Wildtype	Absent	Wildtype	Wildtype	Wildtype	0	0	0	0	0	0	S	Not reported	Not reported	Not reported
HPRU	EC0958U	Wildtype	Wildtype	Wildtype	Absent	Wildtype	Wildtype	Wildtype	0	0	0	0	0	0	S	Not reported	Not reported	Not reported
HPRU	EC0959Bo	Wildtype	Wildtype	Wildtype	Absent	Wildtype	Wildtype	Wildtype	0	0	0	0	0	0	S	Not reported	Not reported	Not reported
HPRU	EC0959Bp	Wildtype	Wildtype	Wildtype	Absent	Wildtype	Wildtype	Wildtype	0	0	0	0	0	0	S	Not reported	Not reported	Not reported
HPRU	EC0959U	Wildtype	Wildtype	Wildtype	Absent	Wildtype	Wildtype	Wildtype	0	0	0	0	0	0	S	Not reported	Not reported	Not reported
HPRU	EC0963B	Wildtype	Wildtype	Wildtype	Absent	Wildtype	Wildtype	Wildtype	0	0	0	0	0	0	S	Not reported	Not reported	Not reported
HPRU	EC0965B	Wildtype	H194R	Wildtype	Absent	Wildtype	Missense mutation (unknown)	Wildtype	0	0.1	0	0	0.1	1	S or S(I)	Not reported	BR02	Not reported
HPRU	EC0967B	Wildtype	Wildtype	Wildtype	Absent	Wildtype	Wildtype	Wildtype	0	0	0	0	0	0	S	Not reported	Not reported	Not reported
HPRU	EC0968B	Wildtype	Wildtype	Wildtype	Absent	Wildtype	Wildtype	Wildtype	0	0	0	0	0	0	S	Not reported	Not reported	Not reported
HPRU	EC0971B	Wildtype	Wildtype	Wildtype	Absent	Wildtype	Wildtype	Wildtype	0	0	0	0	0	0	S	Not reported	Not reported	Not reported
HPRU	EC0972B	Wildtype	Wildtype	Wildtype	Absent	Wildtype	Wildtype	Wildtype	0	0	0	0	0	0	S	Not reported	Not reported	Not reported
HPRU	EC0973B	Wildtype	Wildtype	Wildtype	Absent	Wildtype	Wildtype	Wildtype	0	0	0	0	0	0	S	Not reported	Not reported	Not reported
HPRU	EC0974B	Wildtype	Wildtype	Wildtype	Absent	Wildtype	Wildtype	Wildtype	0	0	0	0	0	0	S	Not reported	Not reported	Not reported
HPRU	EC0977B	D19N,D165N	Wildtype	Wildtype	Absent	Missense mutation (unknown), missense mutation (unknown)	Wildtype	Wildtype	0.1	0	0	0	0.1	1	S or S(I)	EC958	Not reported	Not reported
HPRU	EC0978B	D19N,D165N	Wildtype	Wildtype	Absent	Missense mutation (unknown), missense mutation (unknown)	Wildtype	Wildtype	0.1	0	0	0	0.1	1	S or S(I)	EC958	Not reported	Not reported
HPRU	EC0979B	Wildtype	Wildtype	Wildtype	Absent	Wildtype	Wildtype	Wildtype	0	0	0	0	0	0	S	Not reported	Not reported	Not reported
HPRU	EC0982B	L157F	Wildtype	Wildtype	Absent	Missense mutation (unknown)	Wildtype	Wildtype	0.1	0	0	0	0.1	1	S or S(I)	MG1655	Not reported	Not reported
HPRU	EC0983B	Wildtype	Wildtype	Wildtype	Absent	Wildtype	Wildtype	Wildtype	0	0	0	0	0	0	S	Not reported	Not reported	Not reported
HPRU	EC0984B	Wildtype	Wildtype	Wildtype	Absent	Wildtype	Wildtype	Wildtype	0	0	0	0	0	0	S	Not reported	Not reported	Not reported
HPRU	EC0985B	Wildtype	Wildtype	Wildtype	Absent	Wildtype	Wildtype	Wildtype	0	0	0	0	0	0	S	Not reported	Not reported	Not reported
HPRU	EC0990B	Wildtype	Wildtype	Wildtype	Absent	Wildtype	Wildtype	Wildtype	0	0	0	0	0	0	S	Not reported	Not reported	Not reported
HPRU	EC0991B	D19N,D165N	Wildtype	Wildtype	Absent	Missense mutation (unknown), missense mutation (unknown)	Wildtype	Wildtype	0.1	0	0	0	0.1	1	S or S(I)	EC958	Not reported	Not reported
HPRU	EC0993B	Wildtype	Wildtype	Wildtype	Absent	Wildtype	Wildtype	Wildtype	0	0	0	0	0	0	S	Not reported	Not reported	Not reported
HPRU	EC0995B	Wildtype	Wildtype	Wildtype	Absent	Wildtype	Wildtype	Wildtype	0	0	0	0	0	0	S	Not reported	Not reported	Not reported
HPRU	EC0997B	Nonsense mutation	Wildtype	Wildtype	Absent	ΔNfsA	Wildtype	Wildtype	1	0	0	0	1	1	S(I)	Not used	Not reported	Not reported
HPRU	EC1000B	Wildtype	Wildtype	Wildtype	Absent	Wildtype	Wildtype	Wildtype	0	0	0	0	0	0	S	Not reported	Not reported	Not reported
HPRU	EC1002B	Wildtype	Wildtype	Wildtype	Absent	Wildtype	Wildtype	Wildtype	0	0	0	0	0	0	S	Not reported	Not reported	Not reported
HPRU	EC1003B	Wildtype	Wildtype	Wildtype	Absent	Wildtype	Wildtype	Wildtype	0	0	0	0	0	0	S	Not reported	Not reported	Not reported
HPRU	EC1005B	Wildtype	Wildtype	Wildtype	Absent	Wildtype	Wildtype	Wildtype	0	0	0	0	0	0	S	Not reported	Not reported	Not reported
HPRU	EC1007B	Wildtype	Wildtype	Wildtype	Absent	Wildtype	Wildtype	Wildtype	0	0	0	0	0	0	S	Not reported	Not reported	Not reported
HPRU	EC1008B	Wildtype	Wildtype	Wildtype	Absent	Wildtype	Wildtype	Wildtype	0	0	0	0	0	0	S	Not reported	Not reported	Not reported
HPRU	EC1009B	G66R	L172F	Wildtype	Absent	Missense mutation (unknown)	Missense mutation (unknown)	Wildtype	0.1	0.1	0	0	0.2	2	S, S(I), or R	EC958	URMC42	Not reported
HPRU	EC1010B	Nonsense mutation	Wildtype	Wildtype	Absent	ΔNfsA	Wildtype	Wildtype	1	0	0	0	1	1	S(I)	Not used	Not reported	Not reported
HPRU	EC1011B	Wildtype	Wildtype	Wildtype	Absent	Wildtype	Wildtype	Wildtype	0	0	0	0	0	0	S	Not reported	Not reported	Not reported
HPRU	EC1015_6	Wildtype	Wildtype	Wildtype	Absent	Wildtype	Wildtype	Wildtype	0	0	0	0	0	0	S	Not reported	Not reported	Not reported
HPRU	EC1015_1	Wildtype	Wildtype	Wildtype	Absent	Wildtype	Wildtype	Wildtype	0	0	0	0	0	0	S	Not reported	Not reported	Not reported
HPRU	EC1015_2	Wildtype	Wildtype	Wildtype	Absent	Wildtype	Wildtype	Wildtype	0	0	0	0	0	0	S	Not reported	Not reported	Not reported
HPRU	EC1015_4	Wildtype	Wildtype	Wildtype	Absent	Wildtype	Wildtype	Wildtype	0	0	0	0	0	0	S	Not reported	Not reported	Not reported
HPRU	EC1015_10	Wildtype	Wildtype	Wildtype	Absent	Wildtype	Wildtype	Wildtype	0	0	0	0	0	0	S	Not reported	Not reported	Not reported
HPRU	EC1015_5	Wildtype	Wildtype	Wildtype	Absent	Wildtype	Wildtype	Wildtype	0	0	0	0	0	0	S	Not reported	Not reported	Not reported
HPRU	EC1015_9	Wildtype	Wildtype	Wildtype	Absent	Wildtype	Wildtype	Wildtype	0	0	0	0	0	0	S	Not reported	Not reported	Not reported
HPRU	EC1015_8	Wildtype	Wildtype	Wildtype	Absent	Wildtype	Wildtype	Wildtype	0	0	0	0	0	0	S	Not reported	Not reported	Not reported
HPRU	EC1015_7	Wildtype	Wildtype	Wildtype	Absent	Wildtype	Wildtype	Wildtype	0	0	0	0	0	0	S	Not reported	Not reported	Not reported
HPRU	EC1015_3	Wildtype	Wildtype	Wildtype	Absent	Wildtype	Wildtype	Wildtype	0	0	0	0	0	0	S	Not reported	Not reported	Not reported
HPRU	EC1016B	Wildtype	Wildtype	Wildtype	Absent	Wildtype	Wildtype	Wildtype	0	0	0	0	0	0	S	Not reported	Not reported	Not reported
HPRU	EC1017B	Wildtype	Wildtype	Wildtype	Absent	Wildtype	Wildtype	Wildtype	0	0	0	0	0	0	S	Not reported	Not reported	Not reported
HPRU	EC1018B	A34V	Wildtype	Wildtype	Absent	Missense mutation (unknown)	Wildtype	Wildtype	0.1	0	0	0	0.1	1	S or S(I)	EC958	Not reported	Not reported
HPRU	EC1024B	Wildtype	H11Y	Wildtype	Absent	Wildtype	Missense mutation (unknown)	Wildtype	0	0.1	0	0	0.1	1	S or S(I)	Not reported	UMN026	Not reported
HPRU	EC1025B	Wildtype	Wildtype	Wildtype	Absent	Wildtype	Wildtype	Wildtype	0	0	0	0	0	0	S	Not reported	Not reported	Not reported
HPRU	EC1026B_2	Wildtype	Wildtype	Wildtype	Absent	Wildtype	Wildtype	Wildtype	0	0	0	0	0	0	S	Not reported	Not reported	Not reported
HPRU	EC1026B_1	Wildtype	Wildtype	Wildtype	Absent	Wildtype	Wildtype	Wildtype	0	0	0	0	0	0	S	Not reported	Not reported	Not reported
HPRU	EC1027B	Wildtype	Wildtype	Wildtype	Absent	Wildtype	Wildtype	Wildtype	0	0	0	0	0	0	S	Not reported	Not reported	Not reported
HPRU	EC1030B	Wildtype	Wildtype	Wildtype	Absent	Wildtype	Wildtype	Wildtype	0	0	0	0	0	0	S	Not reported	Not reported	Not reported
HPRU	EC1030_3	Wildtype	Wildtype	Wildtype	Absent	Wildtype	Wildtype	Wildtype	0	0	0	0	0	0	S	Not reported	Not reported	Not reported
HPRU	EC1030_9	Wildtype	Wildtype	Wildtype	Absent	Wildtype	Wildtype	Wildtype	0	0	0	0	0	0	S	Not reported	Not reported	Not reported
HPRU	EC1030_5	Wildtype	Wildtype	Wildtype	Absent	Wildtype	Wildtype	Wildtype	0	0	0	0	0	0	S	Not reported	Not reported	Not reported
HPRU	EC1030_7	Wildtype	Wildtype	Wildtype	Absent	Wildtype	Wildtype	Wildtype	0	0	0	0	0	0	S	Not reported	Not reported	Not reported
HPRU	EC1030_4	Wildtype	Wildtype	Wildtype	Absent	Wildtype	Wildtype	Wildtype	0	0	0	0	0	0	S	Not reported	Not reported	Not reported
HPRU	EC1030_6	Wildtype	Wildtype	Wildtype	Absent	Wildtype	Wildtype	Wildtype	0	0	0	0	0	0	S	Not reported	Not reported	Not reported
HPRU	EC1030_2	Wildtype	Wildtype	Wildtype	Absent	Wildtype	Wildtype	Wildtype	0	0	0	0	0	0	S	Not reported	Not reported	Not reported
HPRU	EC1030_10	Wildtype	Wildtype	Wildtype	Absent	Wildtype	Wildtype	Wildtype	0	0	0	0	0	0	S	Not reported	Not reported	Not reported
HPRU	EC1032B	Wildtype	Wildtype	Wildtype	Absent	Wildtype	Wildtype	Wildtype	0	0	0	0	0	0	S	Not reported	Not reported	Not reported
HPRU	EC1033B	Wildtype	Wildtype	Wildtype	Absent	Wildtype	Wildtype	Wildtype	0	0	0	0	0	0	S	Not reported	Not reported	Not reported
HPRU	EC1035B	Wildtype	Wildtype	Wildtype	Absent	Wildtype	Wildtype	Wildtype	0	0	0	0	0	0	S	Not reported	Not reported	Not reported
HPRU	EC1037B	Wildtype	Wildtype	Wildtype	Absent	Wildtype	Wildtype	Wildtype	0	0	0	0	0	0	S	Not reported	Not reported	Not reported
HPRU	EC1038B	Wildtype	Wildtype	Wildtype	Absent	Wildtype	Wildtype	Wildtype	0	0	0	0	0	0	S	Not reported	Not reported	Not reported
HPRU	EC1039B	Wildtype	Wildtype	Wildtype	Absent	Wildtype	Wildtype	Wildtype	0	0	0	0	0	0	S	Not reported	Not reported	Not reported
HPRU	EC1040B	Wildtype	Wildtype	Wildtype	Absent	Wildtype	Wildtype	Wildtype	0	0	0	0	0	0	S	Not reported	Not reported	Not reported
HPRU	EC1043B	Wildtype	Wildtype	Wildtype	Absent	Wildtype	Wildtype	Wildtype	0	0	0	0	0	0	S	Not reported	Not reported	Not reported
HPRU	EC1045B	Wildtype	Wildtype	Wildtype	Absent	Wildtype	Wildtype	Wildtype	0	0	0	0	0	0	S	Not reported	Not reported	Not reported
HPRU	EC1050B	Wildtype	Wildtype	Wildtype	Absent	Wildtype	Wildtype	Wildtype	0	0	0	0	0	0	S	Not reported	Not reported	Not reported
HPRU	EC1052B	Indel (frameshift)	Wildtype	Wildtype	Absent	Indel (frameshift)	Wildtype	Wildtype	1	0	0	0	1	1	S(I)	Not used	Not reported	Not reported
HPRU	EC1056B	Wildtype	Wildtype	Wildtype	Absent	Wildtype	Wildtype	Wildtype	0	0	0	0	0	0	S	Not reported	Not reported	Not reported
HPRU	EC1057B	Wildtype	Wildtype	Wildtype	Absent	Wildtype	Wildtype	Wildtype	0	0	0	0	0	0	S	Not reported	Not reported	Not reported
HPRU	EC1059B	Wildtype	Wildtype	Wildtype	Absent	Wildtype	Wildtype	Wildtype	0	0	0	0	0	0	S	Not reported	Not reported	Not reported
HPRU	EC1061B	Wildtype	Wildtype	Wildtype	Absent	Wildtype	Wildtype	Wildtype	0	0	0	0	0	0	S	Not reported	Not reported	Not reported
HPRU	EC1062B	A34V	Wildtype	Wildtype	Absent	Missense mutation (unknown)	Wildtype	Wildtype	0.1	0	0	0	0.1	1	S or S(I)	EC958	Not reported	Not reported
HPRU	EC1065B	Wildtype	Wildtype	Wildtype	Absent	Wildtype	Wildtype	Wildtype	0	0	0	0	0	0	S	Not reported	Not reported	Not reported
HPRU	EC1068B	Wildtype	Wildtype	Wildtype	Absent	Wildtype	Wildtype	Wildtype	0	0	0	0	0	0	S	Not reported	Not reported	Not reported
HPRU	EC1069B_1	G126R	Wildtype	Wildtype	Absent	Missense mutation (resistance)	Wildtype	Wildtype	1	0	0	0	1	1	S(I)	BWH410	Not reported	Not reported
HPRU	EC1070B	ΔnfsA (1 fragment)	Wildtype	Wildtype	Absent	ΔnfsA (truncation)	Wildtype	Wildtype	1	0	0	0	1	1	S(I)	ATCC25922	Not reported	Not reported
HPRU	EC1072B	Wildtype	Wildtype	Wildtype	Absent	Wildtype	Wildtype	Wildtype	0	0	0	0	0	0	S	Not reported	Not reported	Not reported
HPRU	EC1074B	Wildtype	Wildtype	Wildtype	Absent	Wildtype	Wildtype	Wildtype	0	0	0	0	0	0	S	Not reported	Not reported	Not reported
HPRU	EC1075B	Wildtype	Wildtype	Wildtype	Absent	Wildtype	Wildtype	Wildtype	0	0	0	0	0	0	S	Not reported	Not reported	Not reported
HPRU	EC1076B	D185N	Wildtype	Wildtype	Absent	Missense mutation (unknown)	Wildtype	Wildtype	0.1	0	0	0	0.1	1	S or S(I)	EC958	Not reported	Not reported
HPRU	EC1077B	D19N,D165N	Wildtype	Wildtype	Absent	Missense mutation (unknown), missense mutation (unknown)	Wildtype	Wildtype	0.1	0	0	0	0.1	1	S or S(I)	EC958	Not reported	Not reported
HPRU	EC1082B	D19N	Wildtype	Wildtype	Absent	Missense mutation (unknown)	Wildtype	Wildtype	0.1	0	0	0	0.1	1	S or S(I)	EC958	Not reported	Not reported
HPRU	EC1084B	Wildtype	Wildtype	Wildtype	Absent	Wildtype	Wildtype	Wildtype	0	0	0	0	0	0	S	Not reported	Not reported	Not reported
HPRU	EC1085_1	G66R	Wildtype	Wildtype	Absent	Missense mutation (unknown)	Wildtype	Wildtype	0.1	0	0	0	0.1	1	S or S(I)	EC958	Not reported	Not reported
HPRU	EC1085_9	G66R	Wildtype	Wildtype	Absent	Missense mutation (unknown)	Wildtype	Wildtype	0.1	0	0	0	0.1	1	S or S(I)	EC958	Not reported	Not reported
HPRU	EC1085_2	G66R	Wildtype	Wildtype	Absent	Missense mutation (unknown)	Wildtype	Wildtype	0.1	0	0	0	0.1	1	S or S(I)	EC958	Not reported	Not reported
HPRU	EC1085_6	G66R	Wildtype	Wildtype	Absent	Missense mutation (unknown)	Wildtype	Wildtype	0.1	0	0	0	0.1	1	S or S(I)	EC958	Not reported	Not reported
HPRU	EC1085_8	G66R	Wildtype	Wildtype	Absent	Missense mutation (unknown)	Wildtype	Wildtype	0.1	0	0	0	0.1	1	S or S(I)	EC958	Not reported	Not reported
HPRU	EC1085_3	G66R	Wildtype	Wildtype	Absent	Missense mutation (unknown)	Wildtype	Wildtype	0.1	0	0	0	0.1	1	S or S(I)	EC958	Not reported	Not reported
HPRU	EC1085_4	G66R	Wildtype	Wildtype	Absent	Missense mutation (unknown)	Wildtype	Wildtype	0.1	0	0	0	0.1	1	S or S(I)	EC958	Not reported	Not reported
HPRU	EC1085_10	G66R	Wildtype	Wildtype	Absent	Missense mutation (unknown)	Wildtype	Wildtype	0.1	0	0	0	0.1	1	S or S(I)	EC958	Not reported	Not reported
HPRU	EC1085_5	G66R	Wildtype	Wildtype	Absent	Missense mutation (unknown)	Wildtype	Wildtype	0.1	0	0	0	0.1	1	S or S(I)	EC958	Not reported	Not reported
HPRU	EC1085_7	Wildtype	Wildtype	Wildtype	Absent	Wildtype	Wildtype	Wildtype	0	0	0	0	0	0	S	Not reported	Not reported	Not reported
HPRU	EC1087B	Wildtype	Wildtype	Wildtype	Absent	Wildtype	Wildtype	Wildtype	0	0	0	0	0	0	S	Not reported	Not reported	Not reported
HPRU	EC1088B	Wildtype	Wildtype	Wildtype	Absent	Wildtype	Wildtype	Wildtype	0	0	0	0	0	0	S	Not reported	Not reported	Not reported
HPRU	EC1092B	Wildtype	Wildtype	Wildtype	Absent	Wildtype	Wildtype	Wildtype	0	0	0	0	0	0	S	Not reported	Not reported	Not reported
HPRU	EC1093B	Indel (frameshift)	Wildtype	Wildtype	Absent	Indel (frameshift)	Wildtype	Wildtype	1	0	0	0	1	1	S(I)	Not used	Not reported	Not reported
HPRU	EC1094B	Wildtype	H11Y	Wildtype	Absent	Wildtype	Missense mutation (unknown)	Wildtype	0	0.1	0	0	0.1	1	S or S(I)	Not reported	UMN026	Not reported
HPRU	EC1095B	Wildtype	Wildtype	Wildtype	Absent	Wildtype	Wildtype	Wildtype	0	0	0	0	0	0	S	Not reported	Not reported	Not reported
HPRU	EC1097B	Wildtype	Wildtype	Wildtype	Absent	Wildtype	Wildtype	Wildtype	0	0	0	0	0	0	S	Not reported	Not reported	Not reported
HPRU	EC1098B	Wildtype	Wildtype	Wildtype	Absent	Wildtype	Wildtype	Wildtype	0	0	0	0	0	0	S	Not reported	Not reported	Not reported
HPRU	EC1102Bp	Wildtype	Wildtype	Wildtype	Absent	Wildtype	Wildtype	Wildtype	0	0	0	0	0	0	S	Not reported	Not reported	Not reported
HPRU	EC1102Bo	Wildtype	Wildtype	Wildtype	Absent	Wildtype	Wildtype	Wildtype	0	0	0	0	0	0	S	Not reported	Not reported	Not reported
HPRU	EC1106Bp	Wildtype	Wildtype	Wildtype	Absent	Wildtype	Wildtype	Wildtype	0	0	0	0	0	0	S	Not reported	Not reported	Not reported
HPRU	EC1106Bo	Wildtype	Wildtype	Wildtype	Absent	Wildtype	Wildtype	Wildtype	0	0	0	0	0	0	S	Not reported	Not reported	Not reported
HPRU	EC1107B	Wildtype	Wildtype	Wildtype	Absent	Wildtype	Wildtype	Wildtype	0	0	0	0	0	0	S	Not reported	Not reported	Not reported
HPRU	EC1109B	S13F,D19N,P91L	Wildtype	Wildtype	Absent	Missense mutation (unknown), missense mutation (unknown), missense mutation (unknown)	Wildtype	Wildtype	0.1	0	0	0	0.1	1	S or S(I)	EC958	Not reported	Not reported
HPRU	EC1111B	Wildtype	Wildtype	Wildtype	Absent	Wildtype	Wildtype	Wildtype	0	0	0	0	0	0	S	Not reported	Not reported	Not reported
HPRU	EC1112B	G66R	Wildtype	Wildtype	Absent	Missense mutation (unknown)	Wildtype	Wildtype	0.1	0	0	0	0.1	1	S or S(I)	EC958	Not reported	Not reported
HPRU	EC1116B	E58D,E141K	Wildtype	Wildtype	Absent	Missense mutation (unknown), missense mutation (unknown)	Wildtype	Wildtype	0.1	0	0	0	0.1	1	S or S(I)	EC958	Not reported	Not reported
HPRU	EC1122B	Wildtype	Wildtype	Wildtype	Absent	Wildtype	Wildtype	Wildtype	0	0	0	0	0	0	S	Not reported	Not reported	Not reported
HPRU	EC1123B	S172A	H193Y	Wildtype	Absent	Missense mutation (unknown)	Missense mutation (unknown)	Wildtype	0.1	0.1	0	0	0.2	2	S, S(I), or R	URMC88	BR02	Not reported
HPRU	EC1124B	Wildtype	Wildtype	Wildtype	Absent	Wildtype	Wildtype	Wildtype	0	0	0	0	0	0	S	Not reported	Not reported	Not reported
HPRU	EC1126B	Wildtype	Wildtype	Wildtype	Absent	Wildtype	Wildtype	Wildtype	0	0	0	0	0	0	S	Not reported	Not reported	Not reported
HPRU	EC1127B	Wildtype	Wildtype	Wildtype	Absent	Wildtype	Wildtype	Wildtype	0	0	0	0	0	0	S	Not reported	Not reported	Not reported
HPRU	EC1129B	Wildtype	Wildtype	Wildtype	Absent	Wildtype	Wildtype	Wildtype	0	0	0	0	0	0	S	Not reported	Not reported	Not reported
HPRU	EC1131B	Nonsense mutation	G192D	Wildtype	Absent	ΔNfsA	Missense mutation (resistance)	Wildtype	1	1	0	0	2	2	R	Not used	ATCC25922	Not reported
HPRU	EC1132Bo	Wildtype	H11Y	Wildtype	Absent	Wildtype	Missense mutation (unknown)	Wildtype	0	0.1	0	0	0.1	1	S or S(I)	Not reported	UMN026	Not reported
HPRU	EC1132Bp	Wildtype	H11Y	Wildtype	Absent	Wildtype	Missense mutation (unknown)	Wildtype	0	0.1	0	0	0.1	1	S or S(I)	Not reported	UMN026	Not reported
HPRU	EC1135B	Wildtype	Wildtype	Wildtype	Absent	Wildtype	Wildtype	Wildtype	0	0	0	0	0	0	S	Not reported	Not reported	Not reported
HPRU	EC1136B	Indel (frameshift)	Wildtype	Wildtype	Absent	Indel (frameshift)	Wildtype	Wildtype	1	0	0	0	1	1	S(I)	Not used	Not reported	Not reported
HPRU	EC1137B	Wildtype	Wildtype	Wildtype	Absent	Wildtype	Wildtype	Wildtype	0	0	0	0	0	0	S	Not reported	Not reported	Not reported
HPRU	EC1139B	Wildtype	Wildtype	Wildtype	Absent	Wildtype	Wildtype	Wildtype	0	0	0	0	0	0	S	Not reported	Not reported	Not reported
HPRU	EC1140B	Wildtype	Wildtype	Wildtype	Absent	Wildtype	Wildtype	Wildtype	0	0	0	0	0	0	S	Not reported	Not reported	Not reported
HPRU	EC1141B	Wildtype	W46R	Wildtype	Absent	Wildtype	Missense mutation (unknown)	Wildtype	0	0.1	0	0	0.1	1	S or S(I)	Not reported	ATCC25922	Not reported
HPRU	EC1142B	Wildtype	Wildtype	Wildtype	Absent	Wildtype	Wildtype	Wildtype	0	0	0	0	0	0	S	Not reported	Not reported	Not reported
HPRU	EC1145B	Wildtype	Wildtype	Wildtype	Absent	Wildtype	Wildtype	Wildtype	0	0	0	0	0	0	S	Not reported	Not reported	Not reported
HPRU	EC1146B	G66R	Wildtype	Wildtype	Absent	Missense mutation (unknown)	Wildtype	Wildtype	0.1	0	0	0	0.1	1	S or S(I)	EC958	Not reported	Not reported
HPRU	EC1148B	Wildtype	Wildtype	Wildtype	Absent	Wildtype	Wildtype	Wildtype	0	0	0	0	0	0	S	Not reported	Not reported	Not reported
HPRU	EC1149B	Wildtype	Wildtype	Wildtype	Absent	Wildtype	Wildtype	Wildtype	0	0	0	0	0	0	S	Not reported	Not reported	Not reported
HPRU	EC1153B	Wildtype	P163L	Wildtype	Absent	Wildtype	Missense mutation (unknown)	Wildtype	0	0.1	0	0	0.1	1	S or S(I)	Not reported	ATCC25922	Not reported
HPRU	EC1154B	Wildtype	H11Y	Wildtype	Absent	Wildtype	Missense mutation (unknown)	Wildtype	0	0.1	0	0	0.1	1	S or S(I)	Not reported	UMN026	Not reported
HPRU	EC1155B	E99K	Wildtype	Wildtype	Absent	Missense mutation (unknown)	Wildtype	Wildtype	0.1	0	0	0	0.1	1	S or S(I)	EC958	Not reported	Not reported
HPRU	EC1156B	Wildtype	Wildtype	Wildtype	Absent	Wildtype	Wildtype	Wildtype	0	0	0	0	0	0	S	Not reported	Not reported	Not reported
HPRU	EC1161B	Indel (frameshift)	Wildtype	Wildtype	Absent	Indel (frameshift)	Wildtype	Wildtype	1	0	0	0	1	1	S(I)	Not used	Not reported	Not reported
HPRU	EC1163B	Wildtype	Wildtype	Wildtype	Absent	Wildtype	Wildtype	Wildtype	0	0	0	0	0	0	S	Not reported	Not reported	Not reported
HPRU	EC1165B	Wildtype	Wildtype	T131S	Absent	Wildtype	Wildtype	Missense mutation (unknown)	0	0	0.1	0	0.1	1	S or S(I)	Not reported	Not reported	ATCC25922
HPRU	EC1174B	Wildtype	Wildtype	Wildtype	Absent	Wildtype	Wildtype	Wildtype	0	0	0	0	0	0	S	Not reported	Not reported	Not reported
HPRU	EC1175B	Wildtype	Wildtype	Wildtype	Absent	Wildtype	Wildtype	Wildtype	0	0	0	0	0	0	S	Not reported	Not reported	Not reported
HPRU	EC1177B	Wildtype	Wildtype	Wildtype	Absent	Wildtype	Wildtype	Wildtype	0	0	0	0	0	0	S	Not reported	Not reported	Not reported
HPRU	EC1179_10	Wildtype	Wildtype	Wildtype	Absent	Wildtype	Wildtype	Wildtype	0	0	0	0	0	0	S	Not reported	Not reported	Not reported
HPRU	EC1179_8	Wildtype	Wildtype	Wildtype	Absent	Wildtype	Wildtype	Wildtype	0	0	0	0	0	0	S	Not reported	Not reported	Not reported
HPRU	EC1179_2	Wildtype	Wildtype	Wildtype	Absent	Wildtype	Wildtype	Wildtype	0	0	0	0	0	0	S	Not reported	Not reported	Not reported
HPRU	EC1179_3	Wildtype	Wildtype	Wildtype	Absent	Wildtype	Wildtype	Wildtype	0	0	0	0	0	0	S	Not reported	Not reported	Not reported
HPRU	EC1179_1	Wildtype	Wildtype	Wildtype	Absent	Wildtype	Wildtype	Wildtype	0	0	0	0	0	0	S	Not reported	Not reported	Not reported
HPRU	EC1179_4	Wildtype	Wildtype	Wildtype	Absent	Wildtype	Wildtype	Wildtype	0	0	0	0	0	0	S	Not reported	Not reported	Not reported
HPRU	EC1179_5	Wildtype	Wildtype	Wildtype	Absent	Wildtype	Wildtype	Wildtype	0	0	0	0	0	0	S	Not reported	Not reported	Not reported
HPRU	EC1179_6	Wildtype	Wildtype	Wildtype	Absent	Wildtype	Wildtype	Wildtype	0	0	0	0	0	0	S	Not reported	Not reported	Not reported
HPRU	EC1179_9	Wildtype	Wildtype	Wildtype	Absent	Wildtype	Wildtype	Wildtype	0	0	0	0	0	0	S	Not reported	Not reported	Not reported
HPRU	EC1179_7	Wildtype	Wildtype	Wildtype	Absent	Wildtype	Wildtype	Wildtype	0	0	0	0	0	0	S	Not reported	Not reported	Not reported
HPRU	EC1182B	Wildtype	Wildtype	Wildtype	Absent	Wildtype	Wildtype	Wildtype	0	0	0	0	0	0	S	Not reported	Not reported	Not reported
HPRU	EC1185B	Wildtype	Wildtype	Wildtype	Absent	Wildtype	Wildtype	Wildtype	0	0	0	0	0	0	S	Not reported	Not reported	Not reported
HPRU	EC1186B	Wildtype	Wildtype	Wildtype	Absent	Wildtype	Wildtype	Wildtype	0	0	0	0	0	0	S	Not reported	Not reported	Not reported
HPRU	EC1187B	Wildtype	Indel (frameshift)	Wildtype	Absent	Wildtype	Indel (frameshift)	Wildtype	0	1	0	0	1	1	S(I)	Not reported	ATCC25922	Not reported
HPRU	EC1188B	Wildtype	Wildtype	Wildtype	Absent	Wildtype	Wildtype	Wildtype	0	0	0	0	0	0	S	Not reported	Not reported	Not reported
HPRU	EC1189B	A34V	Wildtype	Wildtype	Absent	Missense mutation (unknown)	Wildtype	Wildtype	0.1	0	0	0	0.1	1	S or S(I)	EC958	Not reported	Not reported
HPRU	EC1190B	Wildtype	Wildtype	Wildtype	Absent	Wildtype	Wildtype	Wildtype	0	0	0	0	0	0	S	Not reported	Not reported	Not reported
HPRU	EC5009_3	Wildtype	Wildtype	Wildtype	Absent	Wildtype	Wildtype	Wildtype	0	0	0	0	0	0	S	Not reported	Not reported	Not reported
HPRU	EC5009_2	Wildtype	Wildtype	Wildtype	Absent	Wildtype	Wildtype	Wildtype	0	0	0	0	0	0	S	Not reported	Not reported	Not reported
HPRU	EC5009_10	Wildtype	Wildtype	Wildtype	Absent	Wildtype	Wildtype	Wildtype	0	0	0	0	0	0	S	Not reported	Not reported	Not reported
HPRU	EC5009_6	Wildtype	Wildtype	Wildtype	Absent	Wildtype	Wildtype	Wildtype	0	0	0	0	0	0	S	Not reported	Not reported	Not reported
HPRU	EC5009_5	Wildtype	Wildtype	Wildtype	Absent	Wildtype	Wildtype	Wildtype	0	0	0	0	0	0	S	Not reported	Not reported	Not reported
HPRU	EC5009_4	Wildtype	Wildtype	Wildtype	Absent	Wildtype	Wildtype	Wildtype	0	0	0	0	0	0	S	Not reported	Not reported	Not reported
HPRU	EC5009_8	Wildtype	Wildtype	Wildtype	Absent	Wildtype	Wildtype	Wildtype	0	0	0	0	0	0	S	Not reported	Not reported	Not reported
HPRU	EC5009_9	Wildtype	Wildtype	Wildtype	Absent	Wildtype	Wildtype	Wildtype	0	0	0	0	0	0	S	Not reported	Not reported	Not reported
HPRU	EC5009_7	Wildtype	Wildtype	Wildtype	Absent	Wildtype	Wildtype	Wildtype	0	0	0	0	0	0	S	Not reported	Not reported	Not reported
HPRU	EC5009_1	Wildtype	Wildtype	Wildtype	Absent	Wildtype	Wildtype	Wildtype	0	0	0	0	0	0	S	Not reported	Not reported	Not reported
HPRU	EC5021_7	Wildtype	Wildtype	Wildtype	Absent	Wildtype	Wildtype	Wildtype	0	0	0	0	0	0	S	Not reported	Not reported	Not reported
HPRU	EC5021_1	Wildtype	Wildtype	Wildtype	Absent	Wildtype	Wildtype	Wildtype	0	0	0	0	0	0	S	Not reported	Not reported	Not reported
HPRU	EC5021_6	Wildtype	Wildtype	Wildtype	Absent	Wildtype	Wildtype	Wildtype	0	0	0	0	0	0	S	Not reported	Not reported	Not reported
HPRU	EC5021_10	Wildtype	Wildtype	Wildtype	Absent	Wildtype	Wildtype	Wildtype	0	0	0	0	0	0	S	Not reported	Not reported	Not reported
HPRU	EC5021_2	Wildtype	Wildtype	Wildtype	Absent	Wildtype	Wildtype	Wildtype	0	0	0	0	0	0	S	Not reported	Not reported	Not reported
HPRU	EC5021_3	Wildtype	Wildtype	Wildtype	Absent	Wildtype	Wildtype	Wildtype	0	0	0	0	0	0	S	Not reported	Not reported	Not reported
HPRU	EC5021_8	Wildtype	Wildtype	Wildtype	Absent	Wildtype	Wildtype	Wildtype	0	0	0	0	0	0	S	Not reported	Not reported	Not reported
HPRU	EC5021_9	Wildtype	Wildtype	Wildtype	Absent	Wildtype	Wildtype	Wildtype	0	0	0	0	0	0	S	Not reported	Not reported	Not reported
HPRU	EC5021_4	Wildtype	Wildtype	Wildtype	Absent	Wildtype	Wildtype	Wildtype	0	0	0	0	0	0	S	Not reported	Not reported	Not reported
HPRU	EC5021_5	Wildtype	Wildtype	Wildtype	Absent	Wildtype	Wildtype	Wildtype	0	0	0	0	0	0	S	Not reported	Not reported	Not reported
HPRU	EC5023_5	Wildtype	Wildtype	Wildtype	Absent	Wildtype	Wildtype	Wildtype	0	0	0	0	0	0	S	Not reported	Not reported	Not reported
HPRU	EC5023_1	Wildtype	Wildtype	Wildtype	Absent	Wildtype	Wildtype	Wildtype	0	0	0	0	0	0	S	Not reported	Not reported	Not reported
HPRU	EC5023_6	Wildtype	Wildtype	Wildtype	Absent	Wildtype	Wildtype	Wildtype	0	0	0	0	0	0	S	Not reported	Not reported	Not reported
HPRU	EC5023_9	Wildtype	Wildtype	Wildtype	Absent	Wildtype	Wildtype	Wildtype	0	0	0	0	0	0	S	Not reported	Not reported	Not reported
HPRU	EC5023_4	Wildtype	Wildtype	Wildtype	Absent	Wildtype	Wildtype	Wildtype	0	0	0	0	0	0	S	Not reported	Not reported	Not reported
HPRU	EC5023_3	Wildtype	Wildtype	Wildtype	Absent	Wildtype	Wildtype	Wildtype	0	0	0	0	0	0	S	Not reported	Not reported	Not reported
HPRU	EC5023_8	Wildtype	Wildtype	Wildtype	Absent	Wildtype	Wildtype	Wildtype	0	0	0	0	0	0	S	Not reported	Not reported	Not reported
HPRU	EC5023_2	Wildtype	Wildtype	Wildtype	Absent	Wildtype	Wildtype	Wildtype	0	0	0	0	0	0	S	Not reported	Not reported	Not reported
HPRU	EC5023_7	Wildtype	Wildtype	Wildtype	Absent	Wildtype	Wildtype	Wildtype	0	0	0	0	0	0	S	Not reported	Not reported	Not reported
HPRU	EC5023_10	Wildtype	Wildtype	Wildtype	Absent	Wildtype	Wildtype	Wildtype	0	0	0	0	0	0	S	Not reported	Not reported	Not reported
HPRU	EC5035_2	Wildtype	Wildtype	Wildtype	Absent	Wildtype	Wildtype	Wildtype	0	0	0	0	0	0	S	Not reported	Not reported	Not reported
HPRU	EC5035_3	Wildtype	Wildtype	Wildtype	Absent	Wildtype	Wildtype	Wildtype	0	0	0	0	0	0	S	Not reported	Not reported	Not reported
HPRU	EC5035_4	Wildtype	Wildtype	Wildtype	Absent	Wildtype	Wildtype	Wildtype	0	0	0	0	0	0	S	Not reported	Not reported	Not reported
HPRU	EC5035_10	Wildtype	Wildtype	Wildtype	Absent	Wildtype	Wildtype	Wildtype	0	0	0	0	0	0	S	Not reported	Not reported	Not reported
HPRU	EC5035_6	Wildtype	Wildtype	Wildtype	Absent	Wildtype	Wildtype	Wildtype	0	0	0	0	0	0	S	Not reported	Not reported	Not reported
HPRU	EC5035_8	Wildtype	Wildtype	Wildtype	Absent	Wildtype	Wildtype	Wildtype	0	0	0	0	0	0	S	Not reported	Not reported	Not reported
HPRU	EC5035_9	Wildtype	Wildtype	Wildtype	Absent	Wildtype	Wildtype	Wildtype	0	0	0	0	0	0	S	Not reported	Not reported	Not reported
HPRU	EC5035_5	Wildtype	Wildtype	Wildtype	Absent	Wildtype	Wildtype	Wildtype	0	0	0	0	0	0	S	Not reported	Not reported	Not reported
HPRU	EC5035_7	Wildtype	Wildtype	Wildtype	Absent	Wildtype	Wildtype	Wildtype	0	0	0	0	0	0	S	Not reported	Not reported	Not reported
HPRU	EC5048_8	E58D,E141K	D173N	Wildtype	Absent	Missense mutation (unknown), missense mutation (unknown)	Missense mutation (unknown)	Wildtype	0.1	0.1	0	0	0.2	2	S, S(I), or R	EC958	UMN026	Not reported
HPRU	EC5048_1	E58D,E141K	D173N	Wildtype	Absent	Missense mutation (unknown), missense mutation (unknown)	Missense mutation (unknown)	Wildtype	0.1	0.1	0	0	0.2	2	S, S(I), or R	EC958	UMN026	Not reported
HPRU	EC5048_10	E58D,E141K	D173N	Wildtype	Absent	Missense mutation (unknown), missense mutation (unknown)	Missense mutation (unknown)	Wildtype	0.1	0.1	0	0	0.2	2	S, S(I), or R	EC958	UMN026	Not reported
HPRU	EC5048_3	E58D,E141K	D173N	Wildtype	Absent	Missense mutation (unknown), missense mutation (unknown)	Missense mutation (unknown)	Wildtype	0.1	0.1	0	0	0.2	2	S, S(I), or R	EC958	UMN026	Not reported
HPRU	EC5048_2	E58D,E141K	D173N	Wildtype	Absent	Missense mutation (unknown), missense mutation (unknown)	Missense mutation (unknown)	Wildtype	0.1	0.1	0	0	0.2	2	S, S(I), or R	EC958	UMN026	Not reported
HPRU	EC5048_4	E58D,E141K	D173N	Wildtype	Absent	Missense mutation (unknown), missense mutation (unknown)	Missense mutation (unknown)	Wildtype	0.1	0.1	0	0	0.2	2	S, S(I), or R	EC958	UMN026	Not reported
HPRU	EC5048_9	E58D,E141K	D173N	Wildtype	Absent	Missense mutation (unknown), missense mutation (unknown)	Missense mutation (unknown)	Wildtype	0.1	0.1	0	0	0.2	2	S, S(I), or R	EC958	UMN026	Not reported
HPRU	EC5048_5	E58D,E141K	D173N	Wildtype	Absent	Missense mutation (unknown), missense mutation (unknown)	Missense mutation (unknown)	Wildtype	0.1	0.1	0	0	0.2	2	S, S(I), or R	EC958	UMN026	Not reported
HPRU	EC5050_3	Wildtype	Wildtype	Wildtype	Absent	Wildtype	Wildtype	Wildtype	0	0	0	0	0	0	S	Not reported	Not reported	Not reported
HPRU	EC5050_7	Wildtype	Wildtype	Wildtype	Absent	Wildtype	Wildtype	Wildtype	0	0	0	0	0	0	S	Not reported	Not reported	Not reported
HPRU	EC5050_1	Wildtype	Wildtype	Wildtype	Absent	Wildtype	Wildtype	Wildtype	0	0	0	0	0	0	S	Not reported	Not reported	Not reported
HPRU	EC5050_4	Wildtype	Wildtype	Wildtype	Absent	Wildtype	Wildtype	Wildtype	0	0	0	0	0	0	S	Not reported	Not reported	Not reported
HPRU	EC5050_5	Wildtype	Wildtype	Wildtype	Absent	Wildtype	Wildtype	Wildtype	0	0	0	0	0	0	S	Not reported	Not reported	Not reported
HPRU	EC5050_6	Wildtype	Wildtype	Wildtype	Absent	Wildtype	Wildtype	Wildtype	0	0	0	0	0	0	S	Not reported	Not reported	Not reported
HPRU	EC5050_2	Wildtype	Wildtype	Wildtype	Absent	Wildtype	Wildtype	Wildtype	0	0	0	0	0	0	S	Not reported	Not reported	Not reported
HPRU	EC5050_9	Wildtype	Wildtype	Wildtype	Absent	Wildtype	Wildtype	Wildtype	0	0	0	0	0	0	S	Not reported	Not reported	Not reported
HPRU	EC5050_8	Wildtype	Wildtype	Wildtype	Absent	Wildtype	Wildtype	Wildtype	0	0	0	0	0	0	S	Not reported	Not reported	Not reported
HPRU	EC5055_9	Wildtype	Wildtype	Wildtype	Absent	Wildtype	Wildtype	Wildtype	0	0	0	0	0	0	S	Not reported	Not reported	Not reported
HPRU	EC5055_4	Wildtype	Wildtype	Wildtype	Absent	Wildtype	Wildtype	Wildtype	0	0	0	0	0	0	S	Not reported	Not reported	Not reported
HPRU	EC5055_1	Wildtype	Wildtype	Wildtype	Absent	Wildtype	Wildtype	Wildtype	0	0	0	0	0	0	S	Not reported	Not reported	Not reported
HPRU	EC5055_6	Wildtype	Wildtype	Wildtype	Absent	Wildtype	Wildtype	Wildtype	0	0	0	0	0	0	S	Not reported	Not reported	Not reported
HPRU	EC5055_5	Wildtype	Wildtype	Wildtype	Absent	Wildtype	Wildtype	Wildtype	0	0	0	0	0	0	S	Not reported	Not reported	Not reported
HPRU	EC5055_8	Wildtype	Wildtype	Wildtype	Absent	Wildtype	Wildtype	Wildtype	0	0	0	0	0	0	S	Not reported	Not reported	Not reported
HPRU	EC5055_7	Wildtype	Wildtype	Wildtype	Absent	Wildtype	Wildtype	Wildtype	0	0	0	0	0	0	S	Not reported	Not reported	Not reported
HPRU	EC5055_10	Wildtype	Wildtype	Wildtype	Absent	Wildtype	Wildtype	Wildtype	0	0	0	0	0	0	S	Not reported	Not reported	Not reported
HPRU	EC5055_2	Wildtype	Wildtype	Wildtype	Absent	Wildtype	Wildtype	Wildtype	0	0	0	0	0	0	S	Not reported	Not reported	Not reported
HPRU	EC5055_3	Wildtype	Wildtype	Wildtype	Absent	Wildtype	Wildtype	Wildtype	0	0	0	0	0	0	S	Not reported	Not reported	Not reported
HPRU	EC5057_3	Wildtype	Wildtype	Wildtype	Absent	Wildtype	Wildtype	Wildtype	0	0	0	0	0	0	S	Not reported	Not reported	Not reported
HPRU	EC5057_1	Wildtype	Wildtype	Wildtype	Absent	Wildtype	Wildtype	Wildtype	0	0	0	0	0	0	S	Not reported	Not reported	Not reported
HPRU	EC5057_8	Wildtype	Wildtype	Wildtype	Absent	Wildtype	Wildtype	Wildtype	0	0	0	0	0	0	S	Not reported	Not reported	Not reported
HPRU	EC5057_5	Wildtype	Wildtype	Wildtype	Absent	Wildtype	Wildtype	Wildtype	0	0	0	0	0	0	S	Not reported	Not reported	Not reported
HPRU	EC5057_2	Wildtype	Wildtype	Wildtype	Absent	Wildtype	Wildtype	Wildtype	0	0	0	0	0	0	S	Not reported	Not reported	Not reported
HPRU	EC5057_7	Wildtype	Wildtype	Wildtype	Absent	Wildtype	Wildtype	Wildtype	0	0	0	0	0	0	S	Not reported	Not reported	Not reported
HPRU	EC5057_4	Wildtype	Wildtype	Wildtype	Absent	Wildtype	Wildtype	Wildtype	0	0	0	0	0	0	S	Not reported	Not reported	Not reported
HPRU	EC5057_9	Wildtype	Wildtype	Wildtype	Absent	Wildtype	Wildtype	Wildtype	0	0	0	0	0	0	S	Not reported	Not reported	Not reported
HPRU	EC5057_10	Wildtype	Wildtype	Wildtype	Absent	Wildtype	Wildtype	Wildtype	0	0	0	0	0	0	S	Not reported	Not reported	Not reported
HPRU	EC5078_2	G66R	Wildtype	Wildtype	Absent	Missense mutation (unknown)	Wildtype	Wildtype	0.1	0	0	0	0.1	1	S or S(I)	EC958	Not reported	Not reported
HPRU	EC5078_3	G66R	Wildtype	Wildtype	Absent	Missense mutation (unknown)	Wildtype	Wildtype	0.1	0	0	0	0.1	1	S or S(I)	EC958	Not reported	Not reported
HPRU	EC5078_7	G66R	Wildtype	Wildtype	Absent	Missense mutation (unknown)	Wildtype	Wildtype	0.1	0	0	0	0.1	1	S or S(I)	EC958	Not reported	Not reported
HPRU	EC5078_4	G66R	Wildtype	Wildtype	Absent	Missense mutation (unknown)	Wildtype	Wildtype	0.1	0	0	0	0.1	1	S or S(I)	EC958	Not reported	Not reported
HPRU	EC5078_5	G66R	Wildtype	Wildtype	Absent	Missense mutation (unknown)	Wildtype	Wildtype	0.1	0	0	0	0.1	1	S or S(I)	EC958	Not reported	Not reported
HPRU	EC5078_8	G66R	Wildtype	Wildtype	Absent	Missense mutation (unknown)	Wildtype	Wildtype	0.1	0	0	0	0.1	1	S or S(I)	EC958	Not reported	Not reported
HPRU	EC5078_10	G66R	Wildtype	Wildtype	Absent	Missense mutation (unknown)	Wildtype	Wildtype	0.1	0	0	0	0.1	1	S or S(I)	EC958	Not reported	Not reported
HPRU	EC5078_9	G66R	Wildtype	Wildtype	Absent	Missense mutation (unknown)	Wildtype	Wildtype	0.1	0	0	0	0.1	1	S or S(I)	EC958	Not reported	Not reported
HPRU	EC5078_6	G66R	Wildtype	Wildtype	Absent	Missense mutation (unknown)	Wildtype	Wildtype	0.1	0	0	0	0.1	1	S or S(I)	EC958	Not reported	Not reported
HPRU	EC5078_1	G66R	Wildtype	Wildtype	Absent	Missense mutation (unknown)	Wildtype	Wildtype	0.1	0	0	0	0.1	1	S or S(I)	EC958	Not reported	Not reported
HPRU	EC5081_4	Wildtype	Wildtype	Wildtype	Absent	Wildtype	Wildtype	Wildtype	0	0	0	0	0	0	S	Not reported	Not reported	Not reported
HPRU	EC5081_2	Wildtype	Wildtype	Wildtype	Absent	Wildtype	Wildtype	Wildtype	0	0	0	0	0	0	S	Not reported	Not reported	Not reported
HPRU	EC5081_3	Wildtype	Wildtype	Wildtype	Absent	Wildtype	Wildtype	Wildtype	0	0	0	0	0	0	S	Not reported	Not reported	Not reported
HPRU	EC5081_5	Wildtype	Wildtype	Wildtype	Absent	Wildtype	Wildtype	Wildtype	0	0	0	0	0	0	S	Not reported	Not reported	Not reported
HPRU	EC5081_7	Wildtype	Wildtype	Wildtype	Absent	Wildtype	Wildtype	Wildtype	0	0	0	0	0	0	S	Not reported	Not reported	Not reported
HPRU	EC5081_10	Wildtype	Wildtype	Wildtype	Absent	Wildtype	Wildtype	Wildtype	0	0	0	0	0	0	S	Not reported	Not reported	Not reported
HPRU	EC5081_6	Wildtype	Wildtype	Wildtype	Absent	Wildtype	Wildtype	Wildtype	0	0	0	0	0	0	S	Not reported	Not reported	Not reported
HPRU	EC5081_8	Wildtype	Wildtype	Wildtype	Absent	Wildtype	Wildtype	Wildtype	0	0	0	0	0	0	S	Not reported	Not reported	Not reported
HPRU	EC5081_1	Wildtype	Wildtype	Wildtype	Absent	Wildtype	Wildtype	Wildtype	0	0	0	0	0	0	S	Not reported	Not reported	Not reported
HPRU	EC5081_9	Wildtype	Wildtype	Wildtype	Absent	Wildtype	Wildtype	Wildtype	0	0	0	0	0	0	S	Not reported	Not reported	Not reported
HPRU	EC6000_5	Wildtype	Q137E	Wildtype	Absent	Wildtype	Missense mutation (unknown)	Wildtype	0	0.1	0	0	0.1	1	S or S(I)	Not reported	BWH103	Not reported
HPRU	EC6000_7	Wildtype	Q137E	Wildtype	Absent	Wildtype	Missense mutation (unknown)	Wildtype	0	0.1	0	0	0.1	1	S or S(I)	Not reported	BWH103	Not reported
HPRU	EC6000_10	Wildtype	Q137E	Wildtype	Absent	Wildtype	Missense mutation (unknown)	Wildtype	0	0.1	0	0	0.1	1	S or S(I)	Not reported	BWH103	Not reported
HPRU	EC6000_1	Wildtype	Q137E	Wildtype	Absent	Wildtype	Missense mutation (unknown)	Wildtype	0	0.1	0	0	0.1	1	S or S(I)	Not reported	BWH103	Not reported
HPRU	EC6000_8	Wildtype	Q137E	Wildtype	Absent	Wildtype	Missense mutation (unknown)	Wildtype	0	0.1	0	0	0.1	1	S or S(I)	Not reported	BWH103	Not reported
HPRU	EC6000_6	Wildtype	Q137E	Wildtype	Absent	Wildtype	Missense mutation (unknown)	Wildtype	0	0.1	0	0	0.1	1	S or S(I)	Not reported	BWH103	Not reported
HPRU	EC6000_2	Wildtype	Q137E	Wildtype	Absent	Wildtype	Missense mutation (unknown)	Wildtype	0	0.1	0	0	0.1	1	S or S(I)	Not reported	BWH103	Not reported
HPRU	EC6000_4	Wildtype	Q137E	Wildtype	Absent	Wildtype	Missense mutation (unknown)	Wildtype	0	0.1	0	0	0.1	1	S or S(I)	Not reported	BWH103	Not reported
HPRU	EC6000_3	Wildtype	Q137E	Wildtype	Absent	Wildtype	Missense mutation (unknown)	Wildtype	0	0.1	0	0	0.1	1	S or S(I)	Not reported	BWH103	Not reported
HPRU	EC6000_9	Wildtype	Q137E	Wildtype	Absent	Wildtype	Missense mutation (unknown)	Wildtype	0	0.1	0	0	0.1	1	S or S(I)	Not reported	BWH103	Not reported
HPRU	EC6001_9	I117T	Wildtype	Wildtype	Absent	Missense mutation (unknown)	Wildtype	Wildtype	0.1	0	0	0	0.1	1	S or S(I)	URMC88	Not reported	Not reported
HPRU	EC6001_5	I117T	Wildtype	Wildtype	Absent	Missense mutation (unknown)	Wildtype	Wildtype	0.1	0	0	0	0.1	1	S or S(I)	URMC88	Not reported	Not reported
HPRU	EC6001_7	I117T	Wildtype	Wildtype	Absent	Missense mutation (unknown)	Wildtype	Wildtype	0.1	0	0	0	0.1	1	S or S(I)	URMC88	Not reported	Not reported
HPRU	EC6001_4	I117T	Wildtype	Wildtype	Absent	Missense mutation (unknown)	Wildtype	Wildtype	0.1	0	0	0	0.1	1	S or S(I)	URMC88	Not reported	Not reported
HPRU	EC6001_8	I117T	Wildtype	Wildtype	Absent	Missense mutation (unknown)	Wildtype	Wildtype	0.1	0	0	0	0.1	1	S or S(I)	URMC88	Not reported	Not reported
HPRU	EC6001_1	I117T	Wildtype	Wildtype	Absent	Missense mutation (unknown)	Wildtype	Wildtype	0.1	0	0	0	0.1	1	S or S(I)	URMC88	Not reported	Not reported
HPRU	EC6001_10	I117T	Wildtype	Wildtype	Absent	Missense mutation (unknown)	Wildtype	Wildtype	0.1	0	0	0	0.1	1	S or S(I)	URMC88	Not reported	Not reported
HPRU	EC6001_6	I117T	Wildtype	Wildtype	Absent	Missense mutation (unknown)	Wildtype	Wildtype	0.1	0	0	0	0.1	1	S or S(I)	URMC88	Not reported	Not reported
HPRU	EC6001_2	I117T	Wildtype	Wildtype	Absent	Missense mutation (unknown)	Wildtype	Wildtype	0.1	0	0	0	0.1	1	S or S(I)	URMC88	Not reported	Not reported
HPRU	EC6001_3	I117T	Wildtype	Wildtype	Absent	Missense mutation (unknown)	Wildtype	Wildtype	0.1	0	0	0	0.1	1	S or S(I)	URMC88	Not reported	Not reported
HPRU	EC6002_2	Wildtype	Wildtype	Wildtype	Absent	Wildtype	Wildtype	Wildtype	0	0	0	0	0	0	S	Not reported	Not reported	Not reported
HPRU	EC6002_3	Wildtype	Wildtype	Wildtype	Absent	Wildtype	Wildtype	Wildtype	0	0	0	0	0	0	S	Not reported	Not reported	Not reported
HPRU	EC6002_4	Wildtype	Wildtype	Wildtype	Absent	Wildtype	Wildtype	Wildtype	0	0	0	0	0	0	S	Not reported	Not reported	Not reported
HPRU	EC6002_6	G41S	Wildtype	Wildtype	Absent	Missense mutation (unknown)	Wildtype	Wildtype	0.1	0	0	0	0.1	1	S or S(I)	ST540	Not reported	Not reported
HPRU	EC6002_5	G41S	Wildtype	Wildtype	Absent	Missense mutation (unknown)	Wildtype	Wildtype	0.1	0	0	0	0.1	1	S or S(I)	ST540	Not reported	Not reported
HPRU	EC6002_9	G41S	Wildtype	Wildtype	Absent	Missense mutation (unknown)	Wildtype	Wildtype	0.1	0	0	0	0.1	1	S or S(I)	ST540	Not reported	Not reported
HPRU	EC6002_1	G41S	Wildtype	Wildtype	Absent	Missense mutation (unknown)	Wildtype	Wildtype	0.1	0	0	0	0.1	1	S or S(I)	ST540	Not reported	Not reported
HPRU	EC6002_8	G41S	Wildtype	Wildtype	Absent	Missense mutation (unknown)	Wildtype	Wildtype	0.1	0	0	0	0.1	1	S or S(I)	ST540	Not reported	Not reported
HPRU	EC6002_10	G41S	Wildtype	Wildtype	Absent	Missense mutation (unknown)	Wildtype	Wildtype	0.1	0	0	0	0.1	1	S or S(I)	ST540	Not reported	Not reported
HPRU	EC6004_6	Wildtype	Wildtype	Wildtype	Absent	Wildtype	Wildtype	Wildtype	0	0	0	0	0	0	S	Not reported	Not reported	Not reported
HPRU	EC6004_2	Wildtype	Wildtype	Wildtype	Absent	Wildtype	Wildtype	Wildtype	0	0	0	0	0	0	S	Not reported	Not reported	Not reported
HPRU	EC6004_9	Wildtype	Wildtype	Wildtype	Absent	Wildtype	Wildtype	Wildtype	0	0	0	0	0	0	S	Not reported	Not reported	Not reported
HPRU	EC6004_3	Wildtype	Wildtype	Wildtype	Absent	Wildtype	Wildtype	Wildtype	0	0	0	0	0	0	S	Not reported	Not reported	Not reported
HPRU	EC6004_10	Wildtype	Wildtype	Wildtype	Absent	Wildtype	Wildtype	Wildtype	0	0	0	0	0	0	S	Not reported	Not reported	Not reported
HPRU	EC6004_5	Wildtype	Wildtype	Wildtype	Absent	Wildtype	Wildtype	Wildtype	0	0	0	0	0	0	S	Not reported	Not reported	Not reported
HPRU	EC6004_7	Wildtype	Wildtype	Wildtype	Absent	Wildtype	Wildtype	Wildtype	0	0	0	0	0	0	S	Not reported	Not reported	Not reported
HPRU	EC6004_1	Wildtype	Wildtype	Wildtype	Absent	Wildtype	Wildtype	Wildtype	0	0	0	0	0	0	S	Not reported	Not reported	Not reported
HPRU	EC6004_4	Wildtype	Wildtype	Wildtype	Absent	Wildtype	Wildtype	Wildtype	0	0	0	0	0	0	S	Not reported	Not reported	Not reported
HPRU	EC6005_2	Wildtype	Wildtype	Wildtype	Absent	Wildtype	Wildtype	Wildtype	0	0	0	0	0	0	S	Not reported	Not reported	Not reported
HPRU	EC6005_8	Wildtype	Wildtype	Wildtype	Absent	Wildtype	Wildtype	Wildtype	0	0	0	0	0	0	S	Not reported	Not reported	Not reported
HPRU	EC6005_6	Wildtype	Wildtype	Wildtype	Absent	Wildtype	Wildtype	Wildtype	0	0	0	0	0	0	S	Not reported	Not reported	Not reported
HPRU	EC6005_9	Wildtype	Wildtype	Wildtype	Absent	Wildtype	Wildtype	Wildtype	0	0	0	0	0	0	S	Not reported	Not reported	Not reported
HPRU	EC6005_5	Wildtype	Wildtype	Wildtype	Absent	Wildtype	Wildtype	Wildtype	0	0	0	0	0	0	S	Not reported	Not reported	Not reported
HPRU	EC6005_1	Wildtype	Wildtype	Wildtype	Absent	Wildtype	Wildtype	Wildtype	0	0	0	0	0	0	S	Not reported	Not reported	Not reported
HPRU	EC6005_7	Wildtype	Wildtype	Wildtype	Absent	Wildtype	Wildtype	Wildtype	0	0	0	0	0	0	S	Not reported	Not reported	Not reported
HPRU	EC6005_10	Wildtype	Wildtype	Wildtype	Absent	Wildtype	Wildtype	Wildtype	0	0	0	0	0	0	S	Not reported	Not reported	Not reported
HPRU	EC6005_3	Wildtype	Wildtype	Wildtype	Absent	Wildtype	Wildtype	Wildtype	0	0	0	0	0	0	S	Not reported	Not reported	Not reported
HPRU	EC6005_4	Wildtype	Wildtype	Wildtype	Absent	Wildtype	Wildtype	Wildtype	0	0	0	0	0	0	S	Not reported	Not reported	Not reported
HPRU	EC6006_10	Wildtype	Wildtype	Wildtype	Absent	Wildtype	Wildtype	Wildtype	0	0	0	0	0	0	S	Not reported	Not reported	Not reported
HPRU	EC6006_2	Wildtype	Wildtype	Wildtype	Absent	Wildtype	Wildtype	Wildtype	0	0	0	0	0	0	S	Not reported	Not reported	Not reported
HPRU	EC6006_4	Wildtype	Wildtype	Wildtype	Absent	Wildtype	Wildtype	Wildtype	0	0	0	0	0	0	S	Not reported	Not reported	Not reported
HPRU	EC6006_9	Wildtype	Wildtype	Wildtype	Absent	Wildtype	Wildtype	Wildtype	0	0	0	0	0	0	S	Not reported	Not reported	Not reported
HPRU	EC6006_8	Wildtype	Wildtype	Wildtype	Absent	Wildtype	Wildtype	Wildtype	0	0	0	0	0	0	S	Not reported	Not reported	Not reported
HPRU	EC6006_7	Wildtype	Wildtype	Wildtype	Absent	Wildtype	Wildtype	Wildtype	0	0	0	0	0	0	S	Not reported	Not reported	Not reported
HPRU	EC6007_5	Wildtype	Wildtype	Wildtype	Absent	Wildtype	Wildtype	Wildtype	0	0	0	0	0	0	S	Not reported	Not reported	Not reported
HPRU	EC6007_2	Wildtype	Wildtype	Wildtype	Absent	Wildtype	Wildtype	Wildtype	0	0	0	0	0	0	S	Not reported	Not reported	Not reported
HPRU	EC6007_4	Wildtype	Wildtype	Wildtype	Absent	Wildtype	Wildtype	Wildtype	0	0	0	0	0	0	S	Not reported	Not reported	Not reported
HPRU	EC6007_10	Wildtype	Wildtype	Wildtype	Absent	Wildtype	Wildtype	Wildtype	0	0	0	0	0	0	S	Not reported	Not reported	Not reported
HPRU	EC6007_9	Wildtype	Wildtype	Wildtype	Absent	Wildtype	Wildtype	Wildtype	0	0	0	0	0	0	S	Not reported	Not reported	Not reported
HPRU	EC6007_1	Wildtype	Wildtype	Wildtype	Absent	Wildtype	Wildtype	Wildtype	0	0	0	0	0	0	S	Not reported	Not reported	Not reported
HPRU	EC6007_6	Wildtype	Wildtype	Wildtype	Absent	Wildtype	Wildtype	Wildtype	0	0	0	0	0	0	S	Not reported	Not reported	Not reported
HPRU	EC6007_7	Wildtype	Wildtype	Wildtype	Absent	Wildtype	Wildtype	Wildtype	0	0	0	0	0	0	S	Not reported	Not reported	Not reported
HPRU	EC6007_3	Wildtype	Wildtype	Wildtype	Absent	Wildtype	Wildtype	Wildtype	0	0	0	0	0	0	S	Not reported	Not reported	Not reported
HPRU	EC6007_8	Wildtype	Wildtype	Wildtype	Absent	Wildtype	Wildtype	Wildtype	0	0	0	0	0	0	S	Not reported	Not reported	Not reported
HPRU	EC6009_8	Wildtype	H11Y	Wildtype	Absent	Wildtype	Missense mutation (unknown)	Wildtype	0	0.1	0	0	0.1	1	S or S(I)	Not reported	UMN026	Not reported
HPRU	EC6009_2	Wildtype	H11Y	Wildtype	Absent	Wildtype	Missense mutation (unknown)	Wildtype	0	0.1	0	0	0.1	1	S or S(I)	Not reported	UMN026	Not reported
HPRU	EC6009_3	Wildtype	H11Y	Wildtype	Absent	Wildtype	Missense mutation (unknown)	Wildtype	0	0.1	0	0	0.1	1	S or S(I)	Not reported	UMN026	Not reported
HPRU	EC6009_4	Wildtype	H11Y	Wildtype	Absent	Wildtype	Missense mutation (unknown)	Wildtype	0	0.1	0	0	0.1	1	S or S(I)	Not reported	UMN026	Not reported
HPRU	EC6009_5	Wildtype	H11Y	Wildtype	Absent	Wildtype	Missense mutation (unknown)	Wildtype	0	0.1	0	0	0.1	1	S or S(I)	Not reported	UMN026	Not reported
HPRU	EC6009_9	Wildtype	H11Y	Wildtype	Absent	Wildtype	Missense mutation (unknown)	Wildtype	0	0.1	0	0	0.1	1	S or S(I)	Not reported	UMN026	Not reported
HPRU	EC6009_6	Wildtype	H11Y	Wildtype	Absent	Wildtype	Missense mutation (unknown)	Wildtype	0	0.1	0	0	0.1	1	S or S(I)	Not reported	UMN026	Not reported
HPRU	EC6009_7	Wildtype	H11Y	Wildtype	Absent	Wildtype	Missense mutation (unknown)	Wildtype	0	0.1	0	0	0.1	1	S or S(I)	Not reported	UMN026	Not reported
HPRU	EC6009_10	Wildtype	H11Y	Wildtype	Absent	Wildtype	Missense mutation (unknown)	Wildtype	0	0.1	0	0	0.1	1	S or S(I)	Not reported	UMN026	Not reported
HPRU	EC6009_1	Wildtype	H11Y	Wildtype	Absent	Wildtype	Missense mutation (unknown)	Wildtype	0	0.1	0	0	0.1	1	S or S(I)	Not reported	UMN026	Not reported
HPRU	EC6010_2	Wildtype	Wildtype	Wildtype	Absent	Wildtype	Wildtype	Wildtype	0	0	0	0	0	0	S	Not reported	Not reported	Not reported
HPRU	EC6010_6	Wildtype	Wildtype	Wildtype	Absent	Wildtype	Wildtype	Wildtype	0	0	0	0	0	0	S	Not reported	Not reported	Not reported
HPRU	EC6010_7	Wildtype	Wildtype	Wildtype	Absent	Wildtype	Wildtype	Wildtype	0	0	0	0	0	0	S	Not reported	Not reported	Not reported
HPRU	EC6010_5	Wildtype	Wildtype	Wildtype	Absent	Wildtype	Wildtype	Wildtype	0	0	0	0	0	0	S	Not reported	Not reported	Not reported
HPRU	EC6010_9	Wildtype	Wildtype	Wildtype	Absent	Wildtype	Wildtype	Wildtype	0	0	0	0	0	0	S	Not reported	Not reported	Not reported
HPRU	EC6010_4	Wildtype	Wildtype	Wildtype	Absent	Wildtype	Wildtype	Wildtype	0	0	0	0	0	0	S	Not reported	Not reported	Not reported
HPRU	EC6010_3	Wildtype	Wildtype	Wildtype	Absent	Wildtype	Wildtype	Wildtype	0	0	0	0	0	0	S	Not reported	Not reported	Not reported
HPRU	EC6010_10	Wildtype	Wildtype	Wildtype	Absent	Wildtype	Wildtype	Wildtype	0	0	0	0	0	0	S	Not reported	Not reported	Not reported
HPRU	EC6010_1	Wildtype	Wildtype	Wildtype	Absent	Wildtype	Wildtype	Wildtype	0	0	0	0	0	0	S	Not reported	Not reported	Not reported
HPRU	EC6010_8	Wildtype	Wildtype	Wildtype	Absent	Wildtype	Wildtype	Wildtype	0	0	0	0	0	0	S	Not reported	Not reported	Not reported
HPRU	EC6014_10	Wildtype	Wildtype	Wildtype	Absent	Wildtype	Wildtype	Wildtype	0	0	0	0	0	0	S	Not reported	Not reported	Not reported
HPRU	EC6014_2	Wildtype	Wildtype	Wildtype	Absent	Wildtype	Wildtype	Wildtype	0	0	0	0	0	0	S	Not reported	Not reported	Not reported
HPRU	EC6014_7	Wildtype	Wildtype	Wildtype	Absent	Wildtype	Wildtype	Wildtype	0	0	0	0	0	0	S	Not reported	Not reported	Not reported
HPRU	EC6014_4	Wildtype	Wildtype	Wildtype	Absent	Wildtype	Wildtype	Wildtype	0	0	0	0	0	0	S	Not reported	Not reported	Not reported
HPRU	EC6014_1	Wildtype	Wildtype	Wildtype	Absent	Wildtype	Wildtype	Wildtype	0	0	0	0	0	0	S	Not reported	Not reported	Not reported
HPRU	EC6014_6	Wildtype	Wildtype	Wildtype	Absent	Wildtype	Wildtype	Wildtype	0	0	0	0	0	0	S	Not reported	Not reported	Not reported
HPRU	EC6014_3	Wildtype	Wildtype	Wildtype	Absent	Wildtype	Wildtype	Wildtype	0	0	0	0	0	0	S	Not reported	Not reported	Not reported
HPRU	EC6014_9	Wildtype	Wildtype	Wildtype	Absent	Wildtype	Wildtype	Wildtype	0	0	0	0	0	0	S	Not reported	Not reported	Not reported
HPRU	EC6014_5	Wildtype	Wildtype	Wildtype	Absent	Wildtype	Wildtype	Wildtype	0	0	0	0	0	0	S	Not reported	Not reported	Not reported
HPRU	EC6014_8	Wildtype	Wildtype	Wildtype	Absent	Wildtype	Wildtype	Wildtype	0	0	0	0	0	0	S	Not reported	Not reported	Not reported
HPRU	EC6015_8	Wildtype	Wildtype	Wildtype	Absent	Wildtype	Wildtype	Wildtype	0	0	0	0	0	0	S	Not reported	Not reported	Not reported
HPRU	EC6015_10	Wildtype	Wildtype	Wildtype	Absent	Wildtype	Wildtype	Wildtype	0	0	0	0	0	0	S	Not reported	Not reported	Not reported
HPRU	EC6015_3	Wildtype	Wildtype	Wildtype	Absent	Wildtype	Wildtype	Wildtype	0	0	0	0	0	0	S	Not reported	Not reported	Not reported
HPRU	EC6015_6	Wildtype	Wildtype	Wildtype	Absent	Wildtype	Wildtype	Wildtype	0	0	0	0	0	0	S	Not reported	Not reported	Not reported
HPRU	EC6015_9	Wildtype	Wildtype	Wildtype	Absent	Wildtype	Wildtype	Wildtype	0	0	0	0	0	0	S	Not reported	Not reported	Not reported
HPRU	EC6015_1	Wildtype	Wildtype	Wildtype	Absent	Wildtype	Wildtype	Wildtype	0	0	0	0	0	0	S	Not reported	Not reported	Not reported
HPRU	EC6015_2	Wildtype	Wildtype	Wildtype	Absent	Wildtype	Wildtype	Wildtype	0	0	0	0	0	0	S	Not reported	Not reported	Not reported
HPRU	EC6015_7	Wildtype	Wildtype	Wildtype	Absent	Wildtype	Wildtype	Wildtype	0	0	0	0	0	0	S	Not reported	Not reported	Not reported
HPRU	EC6016_5	Wildtype	Wildtype	Wildtype	Absent	Wildtype	Wildtype	Wildtype	0	0	0	0	0	0	S	Not reported	Not reported	Not reported
HPRU	EC6016_2	Wildtype	Wildtype	Wildtype	Absent	Wildtype	Wildtype	Wildtype	0	0	0	0	0	0	S	Not reported	Not reported	Not reported
HPRU	EC6016_6	Wildtype	Wildtype	Wildtype	Absent	Wildtype	Wildtype	Wildtype	0	0	0	0	0	0	S	Not reported	Not reported	Not reported
HPRU	EC6016_3	Wildtype	Wildtype	Wildtype	Absent	Wildtype	Wildtype	Wildtype	0	0	0	0	0	0	S	Not reported	Not reported	Not reported
HPRU	EC6016_4	Wildtype	Wildtype	Wildtype	Absent	Wildtype	Wildtype	Wildtype	0	0	0	0	0	0	S	Not reported	Not reported	Not reported
HPRU	EC6016_7	Wildtype	Wildtype	Wildtype	Absent	Wildtype	Wildtype	Wildtype	0	0	0	0	0	0	S	Not reported	Not reported	Not reported
HPRU	EC6016_1	Wildtype	Wildtype	Wildtype	Absent	Wildtype	Wildtype	Wildtype	0	0	0	0	0	0	S	Not reported	Not reported	Not reported
HPRU	EC6016_10	Wildtype	Wildtype	Wildtype	Absent	Wildtype	Wildtype	Wildtype	0	0	0	0	0	0	S	Not reported	Not reported	Not reported
HPRU	EC6016_8	Wildtype	Wildtype	Wildtype	Absent	Wildtype	Wildtype	Wildtype	0	0	0	0	0	0	S	Not reported	Not reported	Not reported
HPRU	EC6016_9	Wildtype	Wildtype	Wildtype	Absent	Wildtype	Wildtype	Wildtype	0	0	0	0	0	0	S	Not reported	Not reported	Not reported
HPRU	EC6018_9	V112T	H80Y,D2N,H80Y,D2N	Wildtype	Absent	Missense mutation (unknown)	Missense mutations (all unknown)	Wildtype	0.1	0.1	0	0	0.2	2	S, S(I), or R	BWH284	BR02	Not reported
HPRU	EC6018_5	V112T	H80Y,D2N,H80Y,D2N	Wildtype	Absent	Missense mutation (unknown)	Missense mutations (all unknown)	Wildtype	0.1	0.1	0	0	0.2	2	S, S(I), or R	BWH284	BR02	Not reported
HPRU	EC6018_7	V112T	H80Y,D2N,H80Y,D2N	Wildtype	Absent	Missense mutation (unknown)	Missense mutations (all unknown)	Wildtype	0.1	0.1	0	0	0.2	2	S, S(I), or R	BWH284	BR02	Not reported
HPRU	EC6018_6	V112T	D2N,H80Y,D2N,H80Y	Wildtype	Absent	Missense mutation (unknown)	Missense mutations (all unknown)	Wildtype	0.1	0.1	0	0	0.2	2	S, S(I), or R	BWH284	BR02	Not reported
HPRU	EC6018_10	V112T	D2N,H80Y,D2N,H80Y	Wildtype	Absent	Missense mutation (unknown)	Missense mutations (all unknown)	Wildtype	0.1	0.1	0	0	0.2	2	S, S(I), or R	BWH284	BR02	Not reported
HPRU	EC6018_8	V112T	D2N,H80Y,D2N,H80Y	Wildtype	Absent	Missense mutation (unknown)	Missense mutations (all unknown)	Wildtype	0.1	0.1	0	0	0.2	2	S, S(I), or R	BWH284	BR02	Not reported
HPRU	EC6018_2	V112T	D2N,H80Y,D2N,H80Y	Wildtype	Absent	Missense mutation (unknown)	Missense mutations (all unknown)	Wildtype	0.1	0.1	0	0	0.2	2	S, S(I), or R	BWH284	BR02	Not reported
HPRU	EC6018_1	V112T	H80Y,D2N,H80Y,D2N	Wildtype	Absent	Missense mutation (unknown)	Missense mutations (all unknown)	Wildtype	0.1	0.1	0	0	0.2	2	S, S(I), or R	BWH284	BR02	Not reported
HPRU	EC6018_3	V112T	H80Y,D2N,H80Y,D2N	Wildtype	Absent	Missense mutation (unknown)	Missense mutations (all unknown)	Wildtype	0.1	0.1	0	0	0.2	2	S, S(I), or R	BWH284	BR02	Not reported
HPRU	EC6018_4	V112T	D2N,H80Y,D2N,H80Y	Wildtype	Absent	Missense mutation (unknown)	Missense mutations (all unknown)	Wildtype	0.1	0.1	0	0	0.2	2	S, S(I), or R	BWH284	BR02	Not reported
HPRU	EC6021_9	Wildtype	Wildtype	Wildtype	Absent	Wildtype	Wildtype	Wildtype	0	0	0	0	0	0	S	Not reported	Not reported	Not reported
HPRU	EC6021_10	Wildtype	Wildtype	Wildtype	Absent	Wildtype	Wildtype	Wildtype	0	0	0	0	0	0	S	Not reported	Not reported	Not reported
HPRU	EC6021_8	Wildtype	Wildtype	Wildtype	Absent	Wildtype	Wildtype	Wildtype	0	0	0	0	0	0	S	Not reported	Not reported	Not reported
HPRU	EC6021_7	Wildtype	Wildtype	Wildtype	Absent	Wildtype	Wildtype	Wildtype	0	0	0	0	0	0	S	Not reported	Not reported	Not reported
HPRU	EC6021_4	Wildtype	Wildtype	Wildtype	Absent	Wildtype	Wildtype	Wildtype	0	0	0	0	0	0	S	Not reported	Not reported	Not reported
HPRU	EC6021_3	Wildtype	Wildtype	Wildtype	Absent	Wildtype	Wildtype	Wildtype	0	0	0	0	0	0	S	Not reported	Not reported	Not reported
HPRU	EC6021_6	Wildtype	Wildtype	Wildtype	Absent	Wildtype	Wildtype	Wildtype	0	0	0	0	0	0	S	Not reported	Not reported	Not reported
HPRU	EC6021_1	Wildtype	Wildtype	Wildtype	Absent	Wildtype	Wildtype	Wildtype	0	0	0	0	0	0	S	Not reported	Not reported	Not reported
HPRU	EC6021_2	Wildtype	Wildtype	Wildtype	Absent	Wildtype	Wildtype	Wildtype	0	0	0	0	0	0	S	Not reported	Not reported	Not reported
HPRU	EC6022_6	Wildtype	Wildtype	Wildtype	Absent	Wildtype	Wildtype	Wildtype	0	0	0	0	0	0	S	Not reported	Not reported	Not reported
HPRU	EC6022_8	Wildtype	Wildtype	Wildtype	Absent	Wildtype	Wildtype	Wildtype	0	0	0	0	0	0	S	Not reported	Not reported	Not reported
HPRU	EC6022_10	Wildtype	Wildtype	Wildtype	Absent	Wildtype	Wildtype	Wildtype	0	0	0	0	0	0	S	Not reported	Not reported	Not reported
HPRU	EC6022_4	Wildtype	Wildtype	Wildtype	Absent	Wildtype	Wildtype	Wildtype	0	0	0	0	0	0	S	Not reported	Not reported	Not reported
HPRU	EC6022_9	Wildtype	Wildtype	Wildtype	Absent	Wildtype	Wildtype	Wildtype	0	0	0	0	0	0	S	Not reported	Not reported	Not reported
HPRU	EC6022_1	Wildtype	Wildtype	Wildtype	Absent	Wildtype	Wildtype	Wildtype	0	0	0	0	0	0	S	Not reported	Not reported	Not reported
HPRU	EC6022_2	Wildtype	Wildtype	Wildtype	Absent	Wildtype	Wildtype	Wildtype	0	0	0	0	0	0	S	Not reported	Not reported	Not reported
HPRU	EC6022_5	Wildtype	Wildtype	Wildtype	Absent	Wildtype	Wildtype	Wildtype	0	0	0	0	0	0	S	Not reported	Not reported	Not reported
HPRU	EC6022_7	Wildtype	Wildtype	Wildtype	Absent	Wildtype	Wildtype	Wildtype	0	0	0	0	0	0	S	Not reported	Not reported	Not reported
HPRU	EC6022_3	Wildtype	Wildtype	Wildtype	Absent	Wildtype	Wildtype	Wildtype	0	0	0	0	0	0	S	Not reported	Not reported	Not reported
HPRU	EC6023_8	A172S	Wildtype	Wildtype	Absent	Missense mutation (unknown)	Wildtype	Wildtype	0.1	0	0	0	0.1	1	S or S(I)	EC958	Not reported	Not reported
HPRU	EC6023_7	A172S	Wildtype	Wildtype	Absent	Missense mutation (unknown)	Wildtype	Wildtype	0.1	0	0	0	0.1	1	S or S(I)	EC958	Not reported	Not reported
HPRU	EC6023_5	A172S	Wildtype	Wildtype	Absent	Missense mutation (unknown)	Wildtype	Wildtype	0.1	0	0	0	0.1	1	S or S(I)	EC958	Not reported	Not reported
HPRU	EC6023_10	A172S	Wildtype	Wildtype	Absent	Missense mutation (unknown)	Wildtype	Wildtype	0.1	0	0	0	0.1	1	S or S(I)	EC958	Not reported	Not reported
HPRU	EC6023_9	A172S	Wildtype	Wildtype	Absent	Missense mutation (unknown)	Wildtype	Wildtype	0.1	0	0	0	0.1	1	S or S(I)	EC958	Not reported	Not reported
HPRU	EC6023_4	A172S	Wildtype	Wildtype	Absent	Missense mutation (unknown)	Wildtype	Wildtype	0.1	0	0	0	0.1	1	S or S(I)	EC958	Not reported	Not reported
HPRU	EC6023_6	A172S	Wildtype	Wildtype	Absent	Missense mutation (unknown)	Wildtype	Wildtype	0.1	0	0	0	0.1	1	S or S(I)	EC958	Not reported	Not reported
HPRU	EC6023_2	A172S	Wildtype	Wildtype	Absent	Missense mutation (unknown)	Wildtype	Wildtype	0.1	0	0	0	0.1	1	S or S(I)	EC958	Not reported	Not reported
HPRU	EC6023_3	A172S	Wildtype	Wildtype	Absent	Missense mutation (unknown)	Wildtype	Wildtype	0.1	0	0	0	0.1	1	S or S(I)	EC958	Not reported	Not reported
HPRU	EC6023_1	A172S	Wildtype	Wildtype	Absent	Missense mutation (unknown)	Wildtype	Wildtype	0.1	0	0	0	0.1	1	S or S(I)	EC958	Not reported	Not reported
HPRU	EC6025_2	Wildtype	Wildtype	Wildtype	Absent	Wildtype	Wildtype	Wildtype	0	0	0	0	0	0	S	Not reported	Not reported	Not reported
HPRU	EC6025_1	Wildtype	Wildtype	Wildtype	Absent	Wildtype	Wildtype	Wildtype	0	0	0	0	0	0	S	Not reported	Not reported	Not reported
HPRU	EC6025_10	Wildtype	Wildtype	Wildtype	Absent	Wildtype	Wildtype	Wildtype	0	0	0	0	0	0	S	Not reported	Not reported	Not reported
HPRU	EC6025_5	Wildtype	Wildtype	Wildtype	Absent	Wildtype	Wildtype	Wildtype	0	0	0	0	0	0	S	Not reported	Not reported	Not reported
HPRU	EC6025_9	Wildtype	Wildtype	Wildtype	Absent	Wildtype	Wildtype	Wildtype	0	0	0	0	0	0	S	Not reported	Not reported	Not reported
HPRU	EC6025_3	Wildtype	Wildtype	Wildtype	Absent	Wildtype	Wildtype	Wildtype	0	0	0	0	0	0	S	Not reported	Not reported	Not reported
HPRU	EC6025_6	Wildtype	Wildtype	Wildtype	Absent	Wildtype	Wildtype	Wildtype	0	0	0	0	0	0	S	Not reported	Not reported	Not reported
HPRU	EC6025_8	Wildtype	Wildtype	Wildtype	Absent	Wildtype	Wildtype	Wildtype	0	0	0	0	0	0	S	Not reported	Not reported	Not reported
HPRU	EC6025_4	Wildtype	Wildtype	Wildtype	Absent	Wildtype	Wildtype	Wildtype	0	0	0	0	0	0	S	Not reported	Not reported	Not reported
HPRU	EC6025_7	Wildtype	Wildtype	Wildtype	Absent	Wildtype	Wildtype	Wildtype	0	0	0	0	0	0	S	Not reported	Not reported	Not reported
HPRU	EC6027_5	Wildtype	Wildtype	Wildtype	Absent	Wildtype	Wildtype	Wildtype	0	0	0	0	0	0	S	Not reported	Not reported	Not reported
HPRU	EC6027_6	Wildtype	Wildtype	Wildtype	Absent	Wildtype	Wildtype	Wildtype	0	0	0	0	0	0	S	Not reported	Not reported	Not reported
HPRU	EC6027_1	Wildtype	Wildtype	Wildtype	Absent	Wildtype	Wildtype	Wildtype	0	0	0	0	0	0	S	Not reported	Not reported	Not reported
HPRU	EC6027_9	Wildtype	Wildtype	Wildtype	Absent	Wildtype	Wildtype	Wildtype	0	0	0	0	0	0	S	Not reported	Not reported	Not reported
HPRU	EC6027_3	Wildtype	Wildtype	Wildtype	Absent	Wildtype	Wildtype	Wildtype	0	0	0	0	0	0	S	Not reported	Not reported	Not reported
HPRU	EC6027_4	Wildtype	Wildtype	Wildtype	Absent	Wildtype	Wildtype	Wildtype	0	0	0	0	0	0	S	Not reported	Not reported	Not reported
HPRU	EC6027_7	Wildtype	Wildtype	Wildtype	Absent	Wildtype	Wildtype	Wildtype	0	0	0	0	0	0	S	Not reported	Not reported	Not reported
HPRU	EC6027_2	Wildtype	Wildtype	Wildtype	Absent	Wildtype	Wildtype	Wildtype	0	0	0	0	0	0	S	Not reported	Not reported	Not reported
HPRU	EC6027_8	Wildtype	Wildtype	Wildtype	Absent	Wildtype	Wildtype	Wildtype	0	0	0	0	0	0	S	Not reported	Not reported	Not reported
HPRU	EC6027_10	Wildtype	Wildtype	Wildtype	Absent	Wildtype	Wildtype	Wildtype	0	0	0	0	0	0	S	Not reported	Not reported	Not reported
HPRU	EC6029_1	Wildtype	Wildtype	Wildtype	Absent	Wildtype	Wildtype	Wildtype	0	0	0	0	0	0	S	Not reported	Not reported	Not reported
HPRU	EC6029_3	Wildtype	Wildtype	Wildtype	Absent	Wildtype	Wildtype	Wildtype	0	0	0	0	0	0	S	Not reported	Not reported	Not reported
HPRU	EC6029_2	Wildtype	Wildtype	Wildtype	Absent	Wildtype	Wildtype	Wildtype	0	0	0	0	0	0	S	Not reported	Not reported	Not reported
HPRU	EC6029_8	Wildtype	Wildtype	Wildtype	Absent	Wildtype	Wildtype	Wildtype	0	0	0	0	0	0	S	Not reported	Not reported	Not reported
HPRU	EC6029_4	Wildtype	Wildtype	Wildtype	Absent	Wildtype	Wildtype	Wildtype	0	0	0	0	0	0	S	Not reported	Not reported	Not reported
HPRU	EC6029_10	Wildtype	Wildtype	Wildtype	Absent	Wildtype	Wildtype	Wildtype	0	0	0	0	0	0	S	Not reported	Not reported	Not reported
HPRU	EC6029_9	Wildtype	Wildtype	Wildtype	Absent	Wildtype	Wildtype	Wildtype	0	0	0	0	0	0	S	Not reported	Not reported	Not reported
HPRU	EC6029_5	Wildtype	Wildtype	Wildtype	Absent	Wildtype	Wildtype	Wildtype	0	0	0	0	0	0	S	Not reported	Not reported	Not reported
HPRU	EC6034_6	Wildtype	Wildtype	Wildtype	Absent	Wildtype	Wildtype	Wildtype	0	0	0	0	0	0	S	Not reported	Not reported	Not reported
HPRU	EC6034_9	Wildtype	Wildtype	Wildtype	Absent	Wildtype	Wildtype	Wildtype	0	0	0	0	0	0	S	Not reported	Not reported	Not reported
HPRU	EC6034_3	Wildtype	Wildtype	Wildtype	Absent	Wildtype	Wildtype	Wildtype	0	0	0	0	0	0	S	Not reported	Not reported	Not reported
HPRU	EC6034_8	Wildtype	Wildtype	Wildtype	Absent	Wildtype	Wildtype	Wildtype	0	0	0	0	0	0	S	Not reported	Not reported	Not reported
HPRU	EC6034_5	Wildtype	Wildtype	Wildtype	Absent	Wildtype	Wildtype	Wildtype	0	0	0	0	0	0	S	Not reported	Not reported	Not reported
HPRU	EC6034_10	Wildtype	Wildtype	Wildtype	Absent	Wildtype	Wildtype	Wildtype	0	0	0	0	0	0	S	Not reported	Not reported	Not reported
HPRU	EC6034_1	Wildtype	Wildtype	Wildtype	Absent	Wildtype	Wildtype	Wildtype	0	0	0	0	0	0	S	Not reported	Not reported	Not reported
HPRU	EC6034_4	Wildtype	Wildtype	Wildtype	Absent	Wildtype	Wildtype	Wildtype	0	0	0	0	0	0	S	Not reported	Not reported	Not reported
HPRU	EC6034_2	Wildtype	Wildtype	Wildtype	Absent	Wildtype	Wildtype	Wildtype	0	0	0	0	0	0	S	Not reported	Not reported	Not reported
HPRU	EC6035_9	Nonsense mutation	Wildtype	Wildtype	Absent	ΔNfsA	Wildtype	Wildtype	1	0	0	0	1	1	S(I)	Not used	Not reported	Not reported
HPRU	EC6035_5	Nonsense mutation	Wildtype	Wildtype	Absent	ΔNfsA	Wildtype	Wildtype	1	0	0	0	1	1	S(I)	Not used	Not reported	Not reported
HPRU	EC6035_7	Nonsense mutation	Wildtype	Wildtype	Absent	ΔNfsA	Wildtype	Wildtype	1	0	0	0	1	1	S(I)	Not used	Not reported	Not reported
HPRU	EC6035_6	Nonsense mutation	Wildtype	Wildtype	Absent	ΔNfsA	Wildtype	Wildtype	1	0	0	0	1	1	S(I)	Not used	Not reported	Not reported
HPRU	EC6035_2	Nonsense mutation	Wildtype	Wildtype	Absent	ΔNfsA	Wildtype	Wildtype	1	0	0	0	1	1	S(I)	Not used	Not reported	Not reported
HPRU	EC6035_1	Nonsense mutation	Wildtype	Wildtype	Absent	ΔNfsA	Wildtype	Wildtype	1	0	0	0	1	1	S(I)	Not used	Not reported	Not reported
HPRU	EC6035_4	Nonsense mutation	Wildtype	Wildtype	Absent	ΔNfsA	Wildtype	Wildtype	1	0	0	0	1	1	S(I)	Not used	Not reported	Not reported
HPRU	EC6035_10	Nonsense mutation	Wildtype	Wildtype	Absent	ΔNfsA	Wildtype	Wildtype	1	0	0	0	1	1	S(I)	Not used	Not reported	Not reported
HPRU	EC6035_8	Nonsense mutation	Wildtype	Wildtype	Absent	ΔNfsA	Wildtype	Wildtype	1	0	0	0	1	1	S(I)	Not used	Not reported	Not reported
HPRU	EC6035_3	Nonsense mutation	Wildtype	Wildtype	Absent	ΔNfsA	Wildtype	Wildtype	1	0	0	0	1	1	S(I)	Not used	Not reported	Not reported
HPRU	EC6036_5	Wildtype	Q137E	Wildtype	Absent	Wildtype	Missense mutation (unknown)	Wildtype	0	0.1	0	0	0.1	1	S or S(I)	Not reported	BWH103	Not reported
HPRU	EC6036_10	Wildtype	Q137E	Wildtype	Absent	Wildtype	Missense mutation (unknown)	Wildtype	0	0.1	0	0	0.1	1	S or S(I)	Not reported	BWH103	Not reported
HPRU	EC6036_4	Wildtype	Q137E	Wildtype	Absent	Wildtype	Missense mutation (unknown)	Wildtype	0	0.1	0	0	0.1	1	S or S(I)	Not reported	BWH103	Not reported
HPRU	EC6036_3	Wildtype	Q137E	Wildtype	Absent	Wildtype	Missense mutation (unknown)	Wildtype	0	0.1	0	0	0.1	1	S or S(I)	Not reported	BWH103	Not reported
HPRU	EC6036_8	Wildtype	Q137E	Wildtype	Absent	Wildtype	Missense mutation (unknown)	Wildtype	0	0.1	0	0	0.1	1	S or S(I)	Not reported	BWH103	Not reported
HPRU	EC6036_9	Wildtype	Q137E	Wildtype	Absent	Wildtype	Missense mutation (unknown)	Wildtype	0	0.1	0	0	0.1	1	S or S(I)	Not reported	BWH103	Not reported
HPRU	EC6036_1	Wildtype	Q137E	Wildtype	Absent	Wildtype	Missense mutation (unknown)	Wildtype	0	0.1	0	0	0.1	1	S or S(I)	Not reported	BWH103	Not reported
HPRU	EC6036_7	Wildtype	Q137E	Wildtype	Absent	Wildtype	Missense mutation (unknown)	Wildtype	0	0.1	0	0	0.1	1	S or S(I)	Not reported	BWH103	Not reported
HPRU	EC6036_2	Wildtype	Q137E	Wildtype	Absent	Wildtype	Missense mutation (unknown)	Wildtype	0	0.1	0	0	0.1	1	S or S(I)	Not reported	BWH103	Not reported
HPRU	EC6036_6	Wildtype	Q137E	Wildtype	Absent	Wildtype	Missense mutation (unknown)	Wildtype	0	0.1	0	0	0.1	1	S or S(I)	Not reported	BWH103	Not reported
HPRU	EC6039_3	Wildtype	Wildtype	Wildtype	Absent	Wildtype	Wildtype	Wildtype	0	0	0	0	0	0	S	Not reported	Not reported	Not reported
HPRU	EC6039_8	Wildtype	Wildtype	Wildtype	Absent	Wildtype	Wildtype	Wildtype	0	0	0	0	0	0	S	Not reported	Not reported	Not reported
HPRU	EC6039_9	Wildtype	Wildtype	Wildtype	Absent	Wildtype	Wildtype	Wildtype	0	0	0	0	0	0	S	Not reported	Not reported	Not reported
HPRU	EC6039_1	Wildtype	Wildtype	Wildtype	Absent	Wildtype	Wildtype	Wildtype	0	0	0	0	0	0	S	Not reported	Not reported	Not reported
HPRU	EC6039_5	Wildtype	Wildtype	Wildtype	Absent	Wildtype	Wildtype	Wildtype	0	0	0	0	0	0	S	Not reported	Not reported	Not reported
HPRU	EC6039_6	Wildtype	Wildtype	Wildtype	Absent	Wildtype	Wildtype	Wildtype	0	0	0	0	0	0	S	Not reported	Not reported	Not reported
HPRU	EC6039_7	Wildtype	Wildtype	Wildtype	Absent	Wildtype	Wildtype	Wildtype	0	0	0	0	0	0	S	Not reported	Not reported	Not reported
HPRU	EC6039_10	Wildtype	Wildtype	Wildtype	Absent	Wildtype	Wildtype	Wildtype	0	0	0	0	0	0	S	Not reported	Not reported	Not reported
HPRU	EC6039_2	Wildtype	Wildtype	Wildtype	Absent	Wildtype	Wildtype	Wildtype	0	0	0	0	0	0	S	Not reported	Not reported	Not reported
HPRU	EC6039_4	Wildtype	Wildtype	Wildtype	Absent	Wildtype	Wildtype	Wildtype	0	0	0	0	0	0	S	Not reported	Not reported	Not reported
HPRU	EC6046_6	Wildtype	Wildtype	Wildtype	Absent	Wildtype	Wildtype	Wildtype	0	0	0	0	0	0	S	Not reported	Not reported	Not reported
HPRU	EC6046_3	Wildtype	Wildtype	Wildtype	Absent	Wildtype	Wildtype	Wildtype	0	0	0	0	0	0	S	Not reported	Not reported	Not reported
HPRU	EC6046_4	Wildtype	Wildtype	Wildtype	Absent	Wildtype	Wildtype	Wildtype	0	0	0	0	0	0	S	Not reported	Not reported	Not reported
HPRU	EC6046_9	I105V,D230N	Wildtype	Wildtype	Absent	Missense mutation (unknown), missense mutation (unknown)	Wildtype	Wildtype	0.1	0	0	0	0.1	1	S or S(I)	BWH202	Not reported	Not reported
HPRU	EC6046_1	I105V,D230N	Wildtype	Wildtype	Absent	Missense mutation (unknown), missense mutation (unknown)	Wildtype	Wildtype	0.1	0	0	0	0.1	1	S or S(I)	BWH202	Not reported	Not reported
HPRU	EC6046_5	I105V,D230N	Wildtype	Wildtype	Absent	Missense mutation (unknown), missense mutation (unknown)	Wildtype	Wildtype	0.1	0	0	0	0.1	1	S or S(I)	BWH202	Not reported	Not reported
HPRU	EC6046_10	I105V,D230N	Wildtype	Wildtype	Absent	Missense mutation (unknown), missense mutation (unknown)	Wildtype	Wildtype	0.1	0	0	0	0.1	1	S or S(I)	BWH202	Not reported	Not reported
HPRU	EC6046_8	I105V,D230N	Wildtype	Wildtype	Absent	Missense mutation (unknown), missense mutation (unknown)	Wildtype	Wildtype	0.1	0	0	0	0.1	1	S or S(I)	BWH202	Not reported	Not reported
HPRU	EC6046_2	I105V,D230N	Wildtype	Wildtype	Absent	Missense mutation (unknown), missense mutation (unknown)	Wildtype	Wildtype	0.1	0	0	0	0.1	1	S or S(I)	BWH202	Not reported	Not reported
HPRU	EC6051_6	Wildtype	Wildtype	Wildtype	Absent	Wildtype	Wildtype	Wildtype	0	0	0	0	0	0	S	Not reported	Not reported	Not reported
HPRU	EC6051_8	Wildtype	Wildtype	Wildtype	Absent	Wildtype	Wildtype	Wildtype	0	0	0	0	0	0	S	Not reported	Not reported	Not reported
HPRU	EC6051_3	Wildtype	Wildtype	Wildtype	Absent	Wildtype	Wildtype	Wildtype	0	0	0	0	0	0	S	Not reported	Not reported	Not reported
HPRU	EC6051_9	Wildtype	Wildtype	Wildtype	Absent	Wildtype	Wildtype	Wildtype	0	0	0	0	0	0	S	Not reported	Not reported	Not reported
HPRU	EC6051_4	Wildtype	Wildtype	Wildtype	Absent	Wildtype	Wildtype	Wildtype	0	0	0	0	0	0	S	Not reported	Not reported	Not reported
HPRU	EC6051_7	Wildtype	Wildtype	Wildtype	Absent	Wildtype	Wildtype	Wildtype	0	0	0	0	0	0	S	Not reported	Not reported	Not reported
HPRU	EC6051_1	Wildtype	Wildtype	Wildtype	Absent	Wildtype	Wildtype	Wildtype	0	0	0	0	0	0	S	Not reported	Not reported	Not reported
HPRU	EC6051_5	Wildtype	Wildtype	Wildtype	Absent	Wildtype	Wildtype	Wildtype	0	0	0	0	0	0	S	Not reported	Not reported	Not reported
HPRU	EC6051_2	Wildtype	Wildtype	Wildtype	Absent	Wildtype	Wildtype	Wildtype	0	0	0	0	0	0	S	Not reported	Not reported	Not reported
HPRU	EC6053_10	Wildtype	Wildtype	Wildtype	Absent	Wildtype	Wildtype	Wildtype	0	0	0	0	0	0	S	Not reported	Not reported	Not reported
HPRU	EC6053_2	Wildtype	Wildtype	Wildtype	Absent	Wildtype	Wildtype	Wildtype	0	0	0	0	0	0	S	Not reported	Not reported	Not reported
HPRU	EC6053_8	Wildtype	Wildtype	Wildtype	Absent	Wildtype	Wildtype	Wildtype	0	0	0	0	0	0	S	Not reported	Not reported	Not reported
HPRU	EC6053_4	Wildtype	Wildtype	Wildtype	Absent	Wildtype	Wildtype	Wildtype	0	0	0	0	0	0	S	Not reported	Not reported	Not reported
HPRU	EC6053_7	Wildtype	Wildtype	Wildtype	Absent	Wildtype	Wildtype	Wildtype	0	0	0	0	0	0	S	Not reported	Not reported	Not reported
HPRU	EC6053_1	Wildtype	Wildtype	Wildtype	Absent	Wildtype	Wildtype	Wildtype	0	0	0	0	0	0	S	Not reported	Not reported	Not reported
HPRU	EC6054_8	Wildtype	Wildtype	Wildtype	Absent	Wildtype	Wildtype	Wildtype	0	0	0	0	0	0	S	Not reported	Not reported	Not reported
HPRU	EC6054_10	Wildtype	Wildtype	Wildtype	Absent	Wildtype	Wildtype	Wildtype	0	0	0	0	0	0	S	Not reported	Not reported	Not reported
HPRU	EC6054_2	Wildtype	Wildtype	Wildtype	Absent	Wildtype	Wildtype	Wildtype	0	0	0	0	0	0	S	Not reported	Not reported	Not reported
HPRU	EC6054_9	Wildtype	Wildtype	Wildtype	Absent	Wildtype	Wildtype	Wildtype	0	0	0	0	0	0	S	Not reported	Not reported	Not reported
HPRU	EC6054_1	Wildtype	Wildtype	Wildtype	Absent	Wildtype	Wildtype	Wildtype	0	0	0	0	0	0	S	Not reported	Not reported	Not reported
HPRU	EC6054_6	Wildtype	Wildtype	Wildtype	Absent	Wildtype	Wildtype	Wildtype	0	0	0	0	0	0	S	Not reported	Not reported	Not reported
HPRU	EC6054_4	Wildtype	Wildtype	Wildtype	Absent	Wildtype	Wildtype	Wildtype	0	0	0	0	0	0	S	Not reported	Not reported	Not reported
HPRU	EC6054_7	Wildtype	Wildtype	Wildtype	Absent	Wildtype	Wildtype	Wildtype	0	0	0	0	0	0	S	Not reported	Not reported	Not reported
HPRU	EC6054_5	Wildtype	Wildtype	Wildtype	Absent	Wildtype	Wildtype	Wildtype	0	0	0	0	0	0	S	Not reported	Not reported	Not reported
HPRU	EC6055_5	Wildtype	Wildtype	Wildtype	Absent	Wildtype	Wildtype	Wildtype	0	0	0	0	0	0	S	Not reported	Not reported	Not reported
HPRU	EC6055_4	Wildtype	Wildtype	Wildtype	Absent	Wildtype	Wildtype	Wildtype	0	0	0	0	0	0	S	Not reported	Not reported	Not reported
HPRU	EC6055_2	Wildtype	Wildtype	Wildtype	Absent	Wildtype	Wildtype	Wildtype	0	0	0	0	0	0	S	Not reported	Not reported	Not reported
HPRU	EC6055_3	Wildtype	Wildtype	Wildtype	Absent	Wildtype	Wildtype	Wildtype	0	0	0	0	0	0	S	Not reported	Not reported	Not reported
HPRU	EC6055_9	Wildtype	Wildtype	Wildtype	Absent	Wildtype	Wildtype	Wildtype	0	0	0	0	0	0	S	Not reported	Not reported	Not reported
HPRU	EC6055_7	Wildtype	Wildtype	Wildtype	Absent	Wildtype	Wildtype	Wildtype	0	0	0	0	0	0	S	Not reported	Not reported	Not reported
HPRU	EC6055_10	Wildtype	Wildtype	Wildtype	Absent	Wildtype	Wildtype	Wildtype	0	0	0	0	0	0	S	Not reported	Not reported	Not reported
HPRU	EC6055_6	Wildtype	Wildtype	Wildtype	Absent	Wildtype	Wildtype	Wildtype	0	0	0	0	0	0	S	Not reported	Not reported	Not reported
HPRU	EC6055_1	Wildtype	Wildtype	Wildtype	Absent	Wildtype	Wildtype	Wildtype	0	0	0	0	0	0	S	Not reported	Not reported	Not reported
HPRU	EC6055_8	Wildtype	Wildtype	Wildtype	Absent	Wildtype	Wildtype	Wildtype	0	0	0	0	0	0	S	Not reported	Not reported	Not reported
HPRU	EC6056_4	D19N	Wildtype	Wildtype	Absent	Missense mutation (unknown)	Wildtype	Wildtype	0.1	0	0	0	0.1	1	S or S(I)	EC958	Not reported	Not reported
HPRU	EC6056_2	D19N	Wildtype	Wildtype	Absent	Missense mutation (unknown)	Wildtype	Wildtype	0.1	0	0	0	0.1	1	S or S(I)	EC958	Not reported	Not reported
HPRU	EC6056_5	D19N	Wildtype	Wildtype	Absent	Missense mutation (unknown)	Wildtype	Wildtype	0.1	0	0	0	0.1	1	S or S(I)	EC958	Not reported	Not reported
HPRU	EC6056_6	D19N	Wildtype	Wildtype	Absent	Missense mutation (unknown)	Wildtype	Wildtype	0.1	0	0	0	0.1	1	S or S(I)	EC958	Not reported	Not reported
HPRU	EC6056_7	D19N	Wildtype	Wildtype	Absent	Missense mutation (unknown)	Wildtype	Wildtype	0.1	0	0	0	0.1	1	S or S(I)	EC958	Not reported	Not reported
HPRU	EC6056_9	D19N	Wildtype	Wildtype	Absent	Missense mutation (unknown)	Wildtype	Wildtype	0.1	0	0	0	0.1	1	S or S(I)	EC958	Not reported	Not reported
HPRU	EC6056_10	D19N	Wildtype	Wildtype	Absent	Missense mutation (unknown)	Wildtype	Wildtype	0.1	0	0	0	0.1	1	S or S(I)	EC958	Not reported	Not reported
HPRU	EC6056_3	D19N	Wildtype	Wildtype	Absent	Missense mutation (unknown)	Wildtype	Wildtype	0.1	0	0	0	0.1	1	S or S(I)	EC958	Not reported	Not reported
HPRU	EC6056_1	D19N	Wildtype	Wildtype	Absent	Missense mutation (unknown)	Wildtype	Wildtype	0.1	0	0	0	0.1	1	S or S(I)	EC958	Not reported	Not reported
HPRU	EC6057_8	Wildtype	Wildtype	Wildtype	Absent	Wildtype	Wildtype	Wildtype	0	0	0	0	0	0	S	Not reported	Not reported	Not reported
HPRU	EC6057_4	Wildtype	Wildtype	Wildtype	Absent	Wildtype	Wildtype	Wildtype	0	0	0	0	0	0	S	Not reported	Not reported	Not reported
HPRU	EC6057_6	Wildtype	Wildtype	Wildtype	Absent	Wildtype	Wildtype	Wildtype	0	0	0	0	0	0	S	Not reported	Not reported	Not reported
HPRU	EC6057_1	Wildtype	Wildtype	Wildtype	Absent	Wildtype	Wildtype	Wildtype	0	0	0	0	0	0	S	Not reported	Not reported	Not reported
HPRU	EC6057_5	Wildtype	Wildtype	Wildtype	Absent	Wildtype	Wildtype	Wildtype	0	0	0	0	0	0	S	Not reported	Not reported	Not reported
HPRU	EC6057_10	Wildtype	Wildtype	Wildtype	Absent	Wildtype	Wildtype	Wildtype	0	0	0	0	0	0	S	Not reported	Not reported	Not reported
HPRU	EC6057_7	Wildtype	Wildtype	Wildtype	Absent	Wildtype	Wildtype	Wildtype	0	0	0	0	0	0	S	Not reported	Not reported	Not reported
HPRU	EC6057_3	Wildtype	Wildtype	Wildtype	Absent	Wildtype	Wildtype	Wildtype	0	0	0	0	0	0	S	Not reported	Not reported	Not reported
HPRU	EC6057_2	Wildtype	Wildtype	Wildtype	Absent	Wildtype	Wildtype	Wildtype	0	0	0	0	0	0	S	Not reported	Not reported	Not reported
HPRU	EC6057_9	Wildtype	Wildtype	Wildtype	Absent	Wildtype	Wildtype	Wildtype	0	0	0	0	0	0	S	Not reported	Not reported	Not reported
HPRU	EC6058_3	E141K	H11Y	Wildtype	Absent	Missense mutation (unknown)	Missense mutation (unknown)	Wildtype	0.1	0.1	0	0	0.2	2	S, S(I), or R	EC958	UMN026	Not reported
HPRU	EC6058_8	E141K	H11Y	Wildtype	Absent	Missense mutation (unknown)	Missense mutation (unknown)	Wildtype	0.1	0.1	0	0	0.2	2	S, S(I), or R	EC958	UMN026	Not reported
HPRU	EC6058_1	E141K	H11Y	Wildtype	Absent	Missense mutation (unknown)	Missense mutation (unknown)	Wildtype	0.1	0.1	0	0	0.2	2	S, S(I), or R	EC958	UMN026	Not reported
HPRU	EC6058_4	E141K	H11Y	Wildtype	Absent	Missense mutation (unknown)	Missense mutation (unknown)	Wildtype	0.1	0.1	0	0	0.2	2	S, S(I), or R	EC958	UMN026	Not reported
HPRU	EC6058_7	E141K	H11Y	Wildtype	Absent	Missense mutation (unknown)	Missense mutation (unknown)	Wildtype	0.1	0.1	0	0	0.2	2	S, S(I), or R	EC958	UMN026	Not reported
HPRU	EC6058_2	E141K	H11Y	Wildtype	Absent	Missense mutation (unknown)	Missense mutation (unknown)	Wildtype	0.1	0.1	0	0	0.2	2	S, S(I), or R	EC958	UMN026	Not reported
HPRU	EC6058_5	E141K	H11Y	Wildtype	Absent	Missense mutation (unknown)	Missense mutation (unknown)	Wildtype	0.1	0.1	0	0	0.2	2	S, S(I), or R	EC958	UMN026	Not reported
HPRU	EC6058_9	E141K	H11Y	Wildtype	Absent	Missense mutation (unknown)	Missense mutation (unknown)	Wildtype	0.1	0.1	0	0	0.2	2	S, S(I), or R	EC958	UMN026	Not reported
HPRU	EC6059_4	Wildtype	Wildtype	Wildtype	Absent	Wildtype	Wildtype	Wildtype	0	0	0	0	0	0	S	Not reported	Not reported	Not reported
HPRU	EC6059_5	Wildtype	Wildtype	Wildtype	Absent	Wildtype	Wildtype	Wildtype	0	0	0	0	0	0	S	Not reported	Not reported	Not reported
HPRU	EC6059_1	E141K	Wildtype	Wildtype	Absent	Missense mutation (unknown)	Wildtype	Wildtype	0.1	0	0	0	0.1	1	S or S(I)	EC958	Not reported	Not reported
HPRU	EC6059_2	E141K	Wildtype	Wildtype	Absent	Missense mutation (unknown)	Wildtype	Wildtype	0.1	0	0	0	0.1	1	S or S(I)	EC958	Not reported	Not reported
HPRU	EC6059_3	E141K	Wildtype	Wildtype	Absent	Missense mutation (unknown)	Wildtype	Wildtype	0.1	0	0	0	0.1	1	S or S(I)	EC958	Not reported	Not reported
HPRU	EC6060_3	Wildtype	Wildtype	Wildtype	Absent	Wildtype	Wildtype	Wildtype	0	0	0	0	0	0	S	Not reported	Not reported	Not reported
HPRU	EC6060_7	Wildtype	Wildtype	Wildtype	Absent	Wildtype	Wildtype	Wildtype	0	0	0	0	0	0	S	Not reported	Not reported	Not reported
HPRU	EC6060_8	Wildtype	Wildtype	Wildtype	Absent	Wildtype	Wildtype	Wildtype	0	0	0	0	0	0	S	Not reported	Not reported	Not reported
HPRU	EC6060_10	Wildtype	Wildtype	Wildtype	Absent	Wildtype	Wildtype	Wildtype	0	0	0	0	0	0	S	Not reported	Not reported	Not reported
HPRU	EC6060_4	Wildtype	Wildtype	Wildtype	Absent	Wildtype	Wildtype	Wildtype	0	0	0	0	0	0	S	Not reported	Not reported	Not reported
HPRU	EC6060_6	Wildtype	Wildtype	Wildtype	Absent	Wildtype	Wildtype	Wildtype	0	0	0	0	0	0	S	Not reported	Not reported	Not reported
HPRU	EC6060_2	Wildtype	Wildtype	Wildtype	Absent	Wildtype	Wildtype	Wildtype	0	0	0	0	0	0	S	Not reported	Not reported	Not reported
HPRU	EC6060_5	A172S	Wildtype	Wildtype	Absent	Missense mutation (unknown)	Wildtype	Wildtype	0.1	0	0	0	0.1	1	S or S(I)	EC958	Not reported	Not reported
HPRU	EC6060_9	A172S	Wildtype	Wildtype	Absent	Missense mutation (unknown)	Wildtype	Wildtype	0.1	0	0	0	0.1	1	S or S(I)	EC958	Not reported	Not reported
HPRU	EC6100_1	Wildtype	Wildtype	Wildtype	Absent	Wildtype	Wildtype	Wildtype	0	0	0	0	0	0	S	Not reported	Not reported	Not reported
HPRU	EC6100_3	Wildtype	Wildtype	Wildtype	Absent	Wildtype	Wildtype	Wildtype	0	0	0	0	0	0	S	Not reported	Not reported	Not reported
HPRU	EC6100_7	Wildtype	Wildtype	Wildtype	Absent	Wildtype	Wildtype	Wildtype	0	0	0	0	0	0	S	Not reported	Not reported	Not reported
HPRU	EC6100_6	Wildtype	Wildtype	Wildtype	Absent	Wildtype	Wildtype	Wildtype	0	0	0	0	0	0	S	Not reported	Not reported	Not reported
HPRU	EC6100_4	Wildtype	Wildtype	Wildtype	Absent	Wildtype	Wildtype	Wildtype	0	0	0	0	0	0	S	Not reported	Not reported	Not reported
HPRU	EC6100_9	Wildtype	Wildtype	Wildtype	Absent	Wildtype	Wildtype	Wildtype	0	0	0	0	0	0	S	Not reported	Not reported	Not reported
HPRU	EC6100_2	Wildtype	Wildtype	Wildtype	Absent	Wildtype	Wildtype	Wildtype	0	0	0	0	0	0	S	Not reported	Not reported	Not reported
HPRU	EC6100_10	Wildtype	Wildtype	Wildtype	Absent	Wildtype	Wildtype	Wildtype	0	0	0	0	0	0	S	Not reported	Not reported	Not reported
HPRU	EC6100_5	Wildtype	Wildtype	Wildtype	Absent	Wildtype	Wildtype	Wildtype	0	0	0	0	0	0	S	Not reported	Not reported	Not reported
HPRU	EC6100_8	Wildtype	Wildtype	Wildtype	Absent	Wildtype	Wildtype	Wildtype	0	0	0	0	0	0	S	Not reported	Not reported	Not reported
HPRU	EC6101_2	L157F	Wildtype	Wildtype	Absent	Missense mutation (unknown)	Wildtype	Wildtype	0.1	0	0	0	0.1	1	S or S(I)	MG1655	Not reported	Not reported
HPRU	EC6101_5	L157F	Wildtype	Wildtype	Absent	Missense mutation (unknown)	Wildtype	Wildtype	0.1	0	0	0	0.1	1	S or S(I)	MG1655	Not reported	Not reported
HPRU	EC6101_6	L157F	Wildtype	Wildtype	Absent	Missense mutation (unknown)	Wildtype	Wildtype	0.1	0	0	0	0.1	1	S or S(I)	MG1655	Not reported	Not reported
HPRU	EC6101_10	L157F	Wildtype	Wildtype	Absent	Missense mutation (unknown)	Wildtype	Wildtype	0.1	0	0	0	0.1	1	S or S(I)	MG1655	Not reported	Not reported
HPRU	EC6101_3	L157F	Wildtype	Wildtype	Absent	Missense mutation (unknown)	Wildtype	Wildtype	0.1	0	0	0	0.1	1	S or S(I)	MG1655	Not reported	Not reported
HPRU	EC6101_9	L157F	Wildtype	Wildtype	Absent	Missense mutation (unknown)	Wildtype	Wildtype	0.1	0	0	0	0.1	1	S or S(I)	MG1655	Not reported	Not reported
HPRU	EC6101_1	L157F	Wildtype	Wildtype	Absent	Missense mutation (unknown)	Wildtype	Wildtype	0.1	0	0	0	0.1	1	S or S(I)	MG1655	Not reported	Not reported
HPRU	EC6101_7	L157F	Wildtype	Wildtype	Absent	Missense mutation (unknown)	Wildtype	Wildtype	0.1	0	0	0	0.1	1	S or S(I)	MG1655	Not reported	Not reported
HPRU	EC6101_4	L157F	Wildtype	Wildtype	Absent	Missense mutation (unknown)	Wildtype	Wildtype	0.1	0	0	0	0.1	1	S or S(I)	MG1655	Not reported	Not reported
HPRU	EC6101_8	L157F	Wildtype	Wildtype	Absent	Missense mutation (unknown)	Wildtype	Wildtype	0.1	0	0	0	0.1	1	S or S(I)	MG1655	Not reported	Not reported
HPRU	EC6102_9	Wildtype	Wildtype	Wildtype	Absent	Wildtype	Wildtype	Wildtype	0	0	0	0	0	0	S	Not reported	Not reported	Not reported
HPRU	EC6102_2	Wildtype	Wildtype	Wildtype	Absent	Wildtype	Wildtype	Wildtype	0	0	0	0	0	0	S	Not reported	Not reported	Not reported
HPRU	EC6102_8	Wildtype	Wildtype	Wildtype	Absent	Wildtype	Wildtype	Wildtype	0	0	0	0	0	0	S	Not reported	Not reported	Not reported
HPRU	EC6102_7	Wildtype	Wildtype	Wildtype	Absent	Wildtype	Wildtype	Wildtype	0	0	0	0	0	0	S	Not reported	Not reported	Not reported
HPRU	EC6102_10	Wildtype	Wildtype	Wildtype	Absent	Wildtype	Wildtype	Wildtype	0	0	0	0	0	0	S	Not reported	Not reported	Not reported
HPRU	EC6102_3	Wildtype	Wildtype	Wildtype	Absent	Wildtype	Wildtype	Wildtype	0	0	0	0	0	0	S	Not reported	Not reported	Not reported
HPRU	EC6102_1	Wildtype	Wildtype	Wildtype	Absent	Wildtype	Wildtype	Wildtype	0	0	0	0	0	0	S	Not reported	Not reported	Not reported
HPRU	EC6102_4	Wildtype	Wildtype	Wildtype	Absent	Wildtype	Wildtype	Wildtype	0	0	0	0	0	0	S	Not reported	Not reported	Not reported
HPRU	EC6102_5	Wildtype	Wildtype	Wildtype	Absent	Wildtype	Wildtype	Wildtype	0	0	0	0	0	0	S	Not reported	Not reported	Not reported
HPRU	EC6102_6	Wildtype	Wildtype	Wildtype	Absent	Wildtype	Wildtype	Wildtype	0	0	0	0	0	0	S	Not reported	Not reported	Not reported
HPRU	EC6104_10	A34V	Wildtype	Wildtype	Absent	Missense mutation (unknown)	Wildtype	Wildtype	0.1	0	0	0	0.1	1	S or S(I)	EC958	Not reported	Not reported
HPRU	EC6104_7	A34V	Wildtype	Wildtype	Absent	Missense mutation (unknown)	Wildtype	Wildtype	0.1	0	0	0	0.1	1	S or S(I)	EC958	Not reported	Not reported
HPRU	EC6104_5	A34V	Wildtype	Wildtype	Absent	Missense mutation (unknown)	Wildtype	Wildtype	0.1	0	0	0	0.1	1	S or S(I)	EC958	Not reported	Not reported
HPRU	EC6104_8	A34V	Wildtype	Wildtype	Absent	Missense mutation (unknown)	Wildtype	Wildtype	0.1	0	0	0	0.1	1	S or S(I)	EC958	Not reported	Not reported
HPRU	EC6104_4	A34V	Wildtype	Wildtype	Absent	Missense mutation (unknown)	Wildtype	Wildtype	0.1	0	0	0	0.1	1	S or S(I)	EC958	Not reported	Not reported
HPRU	EC6104_1	A34V	Wildtype	Wildtype	Absent	Missense mutation (unknown)	Wildtype	Wildtype	0.1	0	0	0	0.1	1	S or S(I)	EC958	Not reported	Not reported
HPRU	EC6104_6	A34V	Wildtype	Wildtype	Absent	Missense mutation (unknown)	Wildtype	Wildtype	0.1	0	0	0	0.1	1	S or S(I)	EC958	Not reported	Not reported
HPRU	EC6104_2	A34V	Wildtype	Wildtype	Absent	Missense mutation (unknown)	Wildtype	Wildtype	0.1	0	0	0	0.1	1	S or S(I)	EC958	Not reported	Not reported
HPRU	EC6104_3	A34V	Wildtype	Wildtype	Absent	Missense mutation (unknown)	Wildtype	Wildtype	0.1	0	0	0	0.1	1	S or S(I)	EC958	Not reported	Not reported
HPRU	EC6104_9	A34V	Wildtype	Wildtype	Absent	Missense mutation (unknown)	Wildtype	Wildtype	0.1	0	0	0	0.1	1	S or S(I)	EC958	Not reported	Not reported
HPRU	EC6107_2	Indel (frameshift)	Wildtype	Wildtype	Absent	Indel (frameshift)	Wildtype	Wildtype	1	0	0	0	1	1	S(I)	Not used	Not reported	Not reported
HPRU	EC6107_1	Indel (frameshift)	Wildtype	Wildtype	Absent	Indel (frameshift)	Wildtype	Wildtype	1	0	0	0	1	1	S(I)	Not used	Not reported	Not reported
HPRU	EC6107_7	Indel (frameshift)	Wildtype	Wildtype	Absent	Indel (frameshift)	Wildtype	Wildtype	1	0	0	0	1	1	S(I)	Not used	Not reported	Not reported
HPRU	EC6107_8	Indel (frameshift)	Wildtype	Wildtype	Absent	Indel (frameshift)	Wildtype	Wildtype	1	0	0	0	1	1	S(I)	Not used	Not reported	Not reported
HPRU	EC6107_3	Indel (frameshift)	Wildtype	Wildtype	Absent	Indel (frameshift)	Wildtype	Wildtype	1	0	0	0	1	1	S(I)	Not used	Not reported	Not reported
HPRU	EC6107_4	Indel (frameshift)	Wildtype	Wildtype	Absent	Indel (frameshift)	Wildtype	Wildtype	1	0	0	0	1	1	S(I)	Not used	Not reported	Not reported
HPRU	EC6107_10	Indel (frameshift)	Wildtype	Wildtype	Absent	Indel (frameshift)	Wildtype	Wildtype	1	0	0	0	1	1	S(I)	Not used	Not reported	Not reported
HPRU	EC6107_5	Indel (frameshift)	Wildtype	Wildtype	Absent	Indel (frameshift)	Wildtype	Wildtype	1	0	0	0	1	1	S(I)	Not used	Not reported	Not reported
HPRU	EC6107_9	Indel (frameshift)	Wildtype	Wildtype	Absent	Indel (frameshift)	Wildtype	Wildtype	1	0	0	0	1	1	S(I)	Not used	Not reported	Not reported
HPRU	EC6111_6	Wildtype	Wildtype	Wildtype	Absent	Wildtype	Wildtype	Wildtype	0	0	0	0	0	0	S	Not reported	Not reported	Not reported
HPRU	EC6111_1	Wildtype	Wildtype	Wildtype	Absent	Wildtype	Wildtype	Wildtype	0	0	0	0	0	0	S	Not reported	Not reported	Not reported
HPRU	EC6111_10	Wildtype	Wildtype	Wildtype	Absent	Wildtype	Wildtype	Wildtype	0	0	0	0	0	0	S	Not reported	Not reported	Not reported
HPRU	EC6111_5	Wildtype	Wildtype	Wildtype	Absent	Wildtype	Wildtype	Wildtype	0	0	0	0	0	0	S	Not reported	Not reported	Not reported
HPRU	EC6111_3	G66R	Wildtype	Wildtype	Absent	Missense mutation (unknown)	Wildtype	Wildtype	0.1	0	0	0	0.1	1	S or S(I)	EC958	Not reported	Not reported
HPRU	EC6111_7	Wildtype	Wildtype	Wildtype	Absent	Wildtype	Wildtype	Wildtype	0	0	0	0	0	0	S	Not reported	Not reported	Not reported
HPRU	EC6111_9	Wildtype	Wildtype	Wildtype	Absent	Wildtype	Wildtype	Wildtype	0	0	0	0	0	0	S	Not reported	Not reported	Not reported
HPRU	EC6111_2	Nonsense mutation	Wildtype	Wildtype	Absent	ΔNfsA	Wildtype	Wildtype	1	0	0	0	1	1	S(I)	Not used	Not reported	Not reported
HPRU	EC6111_4	Nonsense mutation	Wildtype	Wildtype	Absent	ΔNfsA	Wildtype	Wildtype	1	0	0	0	1	1	S(I)	Not used	Not reported	Not reported
HPRU	EC6111_8	Nonsense mutation	Wildtype	Wildtype	Absent	ΔNfsA	Wildtype	Wildtype	1	0	0	0	1	1	S(I)	Not used	Not reported	Not reported
HPRU	EC6113_10	G66R	Wildtype	Wildtype	Absent	Missense mutation (unknown)	Wildtype	Wildtype	0.1	0	0	0	0.1	1	S or S(I)	EC958	Not reported	Not reported
HPRU	EC6113_4	G66R	Wildtype	Wildtype	Absent	Missense mutation (unknown)	Wildtype	Wildtype	0.1	0	0	0	0.1	1	S or S(I)	EC958	Not reported	Not reported
HPRU	EC6113_9	G66R	Wildtype	Wildtype	Absent	Missense mutation (unknown)	Wildtype	Wildtype	0.1	0	0	0	0.1	1	S or S(I)	EC958	Not reported	Not reported
HPRU	EC6113_6	G66R	Wildtype	Wildtype	Absent	Missense mutation (unknown)	Wildtype	Wildtype	0.1	0	0	0	0.1	1	S or S(I)	EC958	Not reported	Not reported
HPRU	EC6113_1	G66R	Wildtype	Wildtype	Absent	Missense mutation (unknown)	Wildtype	Wildtype	0.1	0	0	0	0.1	1	S or S(I)	EC958	Not reported	Not reported
HPRU	EC6113_2	G66R	Wildtype	Wildtype	Absent	Missense mutation (unknown)	Wildtype	Wildtype	0.1	0	0	0	0.1	1	S or S(I)	EC958	Not reported	Not reported
HPRU	EC6113_7	G66R	Wildtype	Wildtype	Absent	Missense mutation (unknown)	Wildtype	Wildtype	0.1	0	0	0	0.1	1	S or S(I)	EC958	Not reported	Not reported
HPRU	EC6113_3	G66R	Wildtype	Wildtype	Absent	Missense mutation (unknown)	Wildtype	Wildtype	0.1	0	0	0	0.1	1	S or S(I)	EC958	Not reported	Not reported
HPRU	EC6113_8	G66R	Wildtype	Wildtype	Absent	Missense mutation (unknown)	Wildtype	Wildtype	0.1	0	0	0	0.1	1	S or S(I)	EC958	Not reported	Not reported
HPRU	EC6113_5	G66R	Wildtype	Wildtype	Absent	Missense mutation (unknown)	Wildtype	Wildtype	0.1	0	0	0	0.1	1	S or S(I)	EC958	Not reported	Not reported
HPRU	EC6117_4	L157F	Wildtype	Wildtype	Absent	Missense mutation (unknown)	Wildtype	Wildtype	0.1	0	0	0	0.1	1	S or S(I)	MG1655	Not reported	Not reported
HPRU	EC6117_6	L157F	Wildtype	Wildtype	Absent	Missense mutation (unknown)	Wildtype	Wildtype	0.1	0	0	0	0.1	1	S or S(I)	MG1655	Not reported	Not reported
HPRU	EC6117_9	L157F	Wildtype	Wildtype	Absent	Missense mutation (unknown)	Wildtype	Wildtype	0.1	0	0	0	0.1	1	S or S(I)	MG1655	Not reported	Not reported
HPRU	EC6117_10	L157F	Wildtype	Wildtype	Absent	Missense mutation (unknown)	Wildtype	Wildtype	0.1	0	0	0	0.1	1	S or S(I)	MG1655	Not reported	Not reported
HPRU	EC6117_1	L157F	Wildtype	Wildtype	Absent	Missense mutation (unknown)	Wildtype	Wildtype	0.1	0	0	0	0.1	1	S or S(I)	MG1655	Not reported	Not reported
HPRU	EC6117_2	L157F	Wildtype	Wildtype	Absent	Missense mutation (unknown)	Wildtype	Wildtype	0.1	0	0	0	0.1	1	S or S(I)	MG1655	Not reported	Not reported
HPRU	EC6117_5	L157F	Wildtype	Wildtype	Absent	Missense mutation (unknown)	Wildtype	Wildtype	0.1	0	0	0	0.1	1	S or S(I)	MG1655	Not reported	Not reported
HPRU	EC6117_8	L157F	Wildtype	Wildtype	Absent	Missense mutation (unknown)	Wildtype	Wildtype	0.1	0	0	0	0.1	1	S or S(I)	MG1655	Not reported	Not reported
HPRU	EC6117_3	L157F	Wildtype	Wildtype	Absent	Missense mutation (unknown)	Wildtype	Wildtype	0.1	0	0	0	0.1	1	S or S(I)	MG1655	Not reported	Not reported
HPRU	EC6117_7	L157F	Wildtype	Wildtype	Absent	Missense mutation (unknown)	Wildtype	Wildtype	0.1	0	0	0	0.1	1	S or S(I)	MG1655	Not reported	Not reported
HPRU	EC6118_10	Wildtype	Wildtype	Wildtype	Absent	Wildtype	Wildtype	Wildtype	0	0	0	0	0	0	S	Not reported	Not reported	Not reported
HPRU	EC6118_1	Wildtype	Wildtype	Wildtype	Absent	Wildtype	Wildtype	Wildtype	0	0	0	0	0	0	S	Not reported	Not reported	Not reported
HPRU	EC6118_2	Wildtype	Wildtype	Wildtype	Absent	Wildtype	Wildtype	Wildtype	0	0	0	0	0	0	S	Not reported	Not reported	Not reported
HPRU	EC6118_4	Wildtype	Wildtype	Wildtype	Absent	Wildtype	Wildtype	Wildtype	0	0	0	0	0	0	S	Not reported	Not reported	Not reported
HPRU	EC6118_8	Wildtype	Wildtype	Wildtype	Absent	Wildtype	Wildtype	Wildtype	0	0	0	0	0	0	S	Not reported	Not reported	Not reported
HPRU	EC6118_7	Wildtype	Wildtype	Wildtype	Absent	Wildtype	Wildtype	Wildtype	0	0	0	0	0	0	S	Not reported	Not reported	Not reported
HPRU	EC6118_9	Wildtype	Wildtype	Wildtype	Absent	Wildtype	Wildtype	Wildtype	0	0	0	0	0	0	S	Not reported	Not reported	Not reported
HPRU	EC6118_5	Wildtype	Wildtype	Wildtype	Absent	Wildtype	Wildtype	Wildtype	0	0	0	0	0	0	S	Not reported	Not reported	Not reported
HPRU	EC6118_6	Wildtype	Wildtype	Wildtype	Absent	Wildtype	Wildtype	Wildtype	0	0	0	0	0	0	S	Not reported	Not reported	Not reported
HPRU	EC6118_3	Wildtype	Wildtype	Wildtype	Absent	Wildtype	Wildtype	Wildtype	0	0	0	0	0	0	S	Not reported	Not reported	Not reported
HPRU	EC6119_10	Wildtype	Wildtype	Wildtype	Absent	Wildtype	Wildtype	Wildtype	0	0	0	0	0	0	S	Not reported	Not reported	Not reported
HPRU	EC6119_2	Wildtype	Wildtype	Wildtype	Absent	Wildtype	Wildtype	Wildtype	0	0	0	0	0	0	S	Not reported	Not reported	Not reported
HPRU	EC6119_6	Wildtype	Wildtype	Wildtype	Absent	Wildtype	Wildtype	Wildtype	0	0	0	0	0	0	S	Not reported	Not reported	Not reported
HPRU	EC6119_9	Wildtype	Wildtype	Wildtype	Absent	Wildtype	Wildtype	Wildtype	0	0	0	0	0	0	S	Not reported	Not reported	Not reported
HPRU	EC6119_1	Wildtype	Wildtype	Wildtype	Absent	Wildtype	Wildtype	Wildtype	0	0	0	0	0	0	S	Not reported	Not reported	Not reported
HPRU	EC6119_5	Wildtype	Wildtype	Wildtype	Absent	Wildtype	Wildtype	Wildtype	0	0	0	0	0	0	S	Not reported	Not reported	Not reported
HPRU	EC6119_8	Wildtype	Wildtype	Wildtype	Absent	Wildtype	Wildtype	Wildtype	0	0	0	0	0	0	S	Not reported	Not reported	Not reported
HPRU	EC6119_3	Wildtype	Wildtype	Wildtype	Absent	Wildtype	Wildtype	Wildtype	0	0	0	0	0	0	S	Not reported	Not reported	Not reported
HPRU	EC6119_7	Wildtype	Wildtype	Wildtype	Absent	Wildtype	Wildtype	Wildtype	0	0	0	0	0	0	S	Not reported	Not reported	Not reported
HPRU	EC6119_4	Wildtype	Wildtype	Wildtype	Absent	Wildtype	Wildtype	Wildtype	0	0	0	0	0	0	S	Not reported	Not reported	Not reported
HPRU	EC6121_5	A34V	Wildtype	Wildtype	Absent	Missense mutation (unknown)	Wildtype	Wildtype	0.1	0	0	0	0.1	1	S or S(I)	EC958	Not reported	Not reported
HPRU	EC6121_10	A34V	Wildtype	Wildtype	Absent	Missense mutation (unknown)	Wildtype	Wildtype	0.1	0	0	0	0.1	1	S or S(I)	EC958	Not reported	Not reported
HPRU	EC6121_1	A34V	Wildtype	Wildtype	Absent	Missense mutation (unknown)	Wildtype	Wildtype	0.1	0	0	0	0.1	1	S or S(I)	EC958	Not reported	Not reported
HPRU	EC6121_4	A34V	Wildtype	Wildtype	Absent	Missense mutation (unknown)	Wildtype	Wildtype	0.1	0	0	0	0.1	1	S or S(I)	EC958	Not reported	Not reported
HPRU	EC6121_3	A34V	Wildtype	Wildtype	Absent	Missense mutation (unknown)	Wildtype	Wildtype	0.1	0	0	0	0.1	1	S or S(I)	EC958	Not reported	Not reported
HPRU	EC6121_9	A34V	Wildtype	Wildtype	Absent	Missense mutation (unknown)	Wildtype	Wildtype	0.1	0	0	0	0.1	1	S or S(I)	EC958	Not reported	Not reported
HPRU	EC6121_2	A34V	Wildtype	Wildtype	Absent	Missense mutation (unknown)	Wildtype	Wildtype	0.1	0	0	0	0.1	1	S or S(I)	EC958	Not reported	Not reported
HPRU	EC6121_6	A34V	Wildtype	Wildtype	Absent	Missense mutation (unknown)	Wildtype	Wildtype	0.1	0	0	0	0.1	1	S or S(I)	EC958	Not reported	Not reported
HPRU	EC6121_8	A34V	Wildtype	Wildtype	Absent	Missense mutation (unknown)	Wildtype	Wildtype	0.1	0	0	0	0.1	1	S or S(I)	EC958	Not reported	Not reported
HPRU	EC6122_6	Wildtype	Wildtype	Wildtype	Absent	Wildtype	Wildtype	Wildtype	0	0	0	0	0	0	S	Not reported	Not reported	Not reported
HPRU	EC6122_4	Wildtype	Wildtype	Wildtype	Absent	Wildtype	Wildtype	Wildtype	0	0	0	0	0	0	S	Not reported	Not reported	Not reported
HPRU	EC6122_9	Wildtype	Wildtype	Wildtype	Absent	Wildtype	Wildtype	Wildtype	0	0	0	0	0	0	S	Not reported	Not reported	Not reported
HPRU	EC6122_2	Wildtype	Wildtype	Wildtype	Absent	Wildtype	Wildtype	Wildtype	0	0	0	0	0	0	S	Not reported	Not reported	Not reported
HPRU	EC6122_3	Wildtype	Wildtype	Wildtype	Absent	Wildtype	Wildtype	Wildtype	0	0	0	0	0	0	S	Not reported	Not reported	Not reported
HPRU	EC6122_5	Wildtype	Wildtype	Wildtype	Absent	Wildtype	Wildtype	Wildtype	0	0	0	0	0	0	S	Not reported	Not reported	Not reported
HPRU	EC6122_10	Wildtype	Wildtype	Wildtype	Absent	Wildtype	Wildtype	Wildtype	0	0	0	0	0	0	S	Not reported	Not reported	Not reported
HPRU	EC6122_8	Wildtype	Wildtype	Wildtype	Absent	Wildtype	Wildtype	Wildtype	0	0	0	0	0	0	S	Not reported	Not reported	Not reported
HPRU	EC6122_1	Wildtype	Wildtype	Wildtype	Absent	Wildtype	Wildtype	Wildtype	0	0	0	0	0	0	S	Not reported	Not reported	Not reported
HPRU	EC6122_7	Wildtype	S5Y	Wildtype	Absent	Wildtype	Missense mutation (unknown)	Wildtype	0	0.1	0	0	0.1	1	S or S(I)	Not reported	BR02	Not reported
HPRU	EC6123_9	Wildtype	S5Y	Wildtype	Absent	Wildtype	Missense mutation (unknown)	Wildtype	0	0.1	0	0	0.1	1	S or S(I)	Not reported	BR02	Not reported
HPRU	EC6123_6	Wildtype	S5Y	Wildtype	Absent	Wildtype	Missense mutation (unknown)	Wildtype	0	0.1	0	0	0.1	1	S or S(I)	Not reported	BR02	Not reported
HPRU	EC6123_1	Wildtype	S5Y	Wildtype	Absent	Wildtype	Missense mutation (unknown)	Wildtype	0	0.1	0	0	0.1	1	S or S(I)	Not reported	BR02	Not reported
HPRU	EC6123_5	Wildtype	S5Y	Wildtype	Absent	Wildtype	Missense mutation (unknown)	Wildtype	0	0.1	0	0	0.1	1	S or S(I)	Not reported	BR02	Not reported
HPRU	EC6123_10	Wildtype	S5Y	Wildtype	Absent	Wildtype	Missense mutation (unknown)	Wildtype	0	0.1	0	0	0.1	1	S or S(I)	Not reported	BR02	Not reported
HPRU	EC6123_3	Wildtype	S5Y	Wildtype	Absent	Wildtype	Missense mutation (unknown)	Wildtype	0	0.1	0	0	0.1	1	S or S(I)	Not reported	BR02	Not reported
HPRU	EC6123_7	Wildtype	S5Y	Wildtype	Absent	Wildtype	Missense mutation (unknown)	Wildtype	0	0.1	0	0	0.1	1	S or S(I)	Not reported	BR02	Not reported
HPRU	EC6123_2	Wildtype	S5Y	Wildtype	Absent	Wildtype	Missense mutation (unknown)	Wildtype	0	0.1	0	0	0.1	1	S or S(I)	Not reported	BR02	Not reported
HPRU	EC6123_4	Wildtype	S5Y	Wildtype	Absent	Wildtype	Missense mutation (unknown)	Wildtype	0	0.1	0	0	0.1	1	S or S(I)	Not reported	BR02	Not reported
HPRU	EC6123_8	Wildtype	S5Y	Wildtype	Absent	Wildtype	Missense mutation (unknown)	Wildtype	0	0.1	0	0	0.1	1	S or S(I)	Not reported	BR02	Not reported
HPRU	EC6124_10	Wildtype	M127I	Wildtype	Absent	Wildtype	Missense mutation (unknown)	Wildtype	0	0.1	0	0	0.1	1	S or S(I)	Not reported	BR02	Not reported
HPRU	EC6124_4	Wildtype	M127I	Wildtype	Absent	Wildtype	Missense mutation (unknown)	Wildtype	0	0.1	0	0	0.1	1	S or S(I)	Not reported	BR02	Not reported
HPRU	EC6124_9	Wildtype	M127I	Wildtype	Absent	Wildtype	Missense mutation (unknown)	Wildtype	0	0.1	0	0	0.1	1	S or S(I)	Not reported	BR02	Not reported
HPRU	EC6124_2	Wildtype	M127I	Wildtype	Absent	Wildtype	Missense mutation (unknown)	Wildtype	0	0.1	0	0	0.1	1	S or S(I)	Not reported	BR02	Not reported
HPRU	EC6124_1	Wildtype	M127I	Wildtype	Absent	Wildtype	Missense mutation (unknown)	Wildtype	0	0.1	0	0	0.1	1	S or S(I)	Not reported	BR02	Not reported
HPRU	EC6124_6	Wildtype	M127I	Wildtype	Absent	Wildtype	Missense mutation (unknown)	Wildtype	0	0.1	0	0	0.1	1	S or S(I)	Not reported	BR02	Not reported
HPRU	EC6124_3	Wildtype	M127I	Wildtype	Absent	Wildtype	Missense mutation (unknown)	Wildtype	0	0.1	0	0	0.1	1	S or S(I)	Not reported	BR02	Not reported
HPRU	EC6124_8	Wildtype	M127I	Wildtype	Absent	Wildtype	Missense mutation (unknown)	Wildtype	0	0.1	0	0	0.1	1	S or S(I)	Not reported	BR02	Not reported
HPRU	EC6124_5	Wildtype	M127I	Wildtype	Absent	Wildtype	Missense mutation (unknown)	Wildtype	0	0.1	0	0	0.1	1	S or S(I)	Not reported	BR02	Not reported
HPRU	EC6124_7	Wildtype	M127I	Wildtype	Absent	Wildtype	Missense mutation (unknown)	Wildtype	0	0.1	0	0	0.1	1	S or S(I)	Not reported	BR02	Not reported
HPRU	EC6125_2	Wildtype	M127I	Wildtype	Absent	Wildtype	Missense mutation (unknown)	Wildtype	0	0.1	0	0	0.1	1	S or S(I)	Not reported	BR02	Not reported
HPRU	EC6125_10	Wildtype	M127I	Wildtype	Absent	Wildtype	Missense mutation (unknown)	Wildtype	0	0.1	0	0	0.1	1	S or S(I)	Not reported	BR02	Not reported
HPRU	EC6125_5	Wildtype	M127I	Wildtype	Absent	Wildtype	Missense mutation (unknown)	Wildtype	0	0.1	0	0	0.1	1	S or S(I)	Not reported	BR02	Not reported
HPRU	EC6125_8	Wildtype	M127I	Wildtype	Absent	Wildtype	Missense mutation (unknown)	Wildtype	0	0.1	0	0	0.1	1	S or S(I)	Not reported	BR02	Not reported
HPRU	EC6125_1	Wildtype	M127I	Wildtype	Absent	Wildtype	Missense mutation (unknown)	Wildtype	0	0.1	0	0	0.1	1	S or S(I)	Not reported	BR02	Not reported
HPRU	EC6125_7	Wildtype	M127I	Wildtype	Absent	Wildtype	Missense mutation (unknown)	Wildtype	0	0.1	0	0	0.1	1	S or S(I)	Not reported	BR02	Not reported
HPRU	EC6125_6	Wildtype	M127I	Wildtype	Absent	Wildtype	Missense mutation (unknown)	Wildtype	0	0.1	0	0	0.1	1	S or S(I)	Not reported	BR02	Not reported
HPRU	EC6125_3	Wildtype	M127I	Wildtype	Absent	Wildtype	Missense mutation (unknown)	Wildtype	0	0.1	0	0	0.1	1	S or S(I)	Not reported	BR02	Not reported
HPRU	EC6125_4	Wildtype	M127I	Wildtype	Absent	Wildtype	Missense mutation (unknown)	Wildtype	0	0.1	0	0	0.1	1	S or S(I)	Not reported	BR02	Not reported
HPRU	EC6126_1	L157F	Wildtype	Wildtype	Absent	Missense mutation (unknown)	Wildtype	Wildtype	0.1	0	0	0	0.1	1	S or S(I)	MG1655	Not reported	Not reported
HPRU	EC6127_3	Wildtype	Wildtype	Wildtype	Absent	Wildtype	Wildtype	Wildtype	0	0	0	0	0	0	S	Not reported	Not reported	Not reported
HPRU	EC6127_2	Wildtype	Wildtype	Wildtype	Absent	Wildtype	Wildtype	Wildtype	0	0	0	0	0	0	S	Not reported	Not reported	Not reported
HPRU	EC6127_5	Wildtype	Wildtype	Wildtype	Absent	Wildtype	Wildtype	Wildtype	0	0	0	0	0	0	S	Not reported	Not reported	Not reported
HPRU	EC6127_6	Wildtype	Wildtype	Wildtype	Absent	Wildtype	Wildtype	Wildtype	0	0	0	0	0	0	S	Not reported	Not reported	Not reported
HPRU	EC6127_8	Wildtype	Wildtype	Wildtype	Absent	Wildtype	Wildtype	Wildtype	0	0	0	0	0	0	S	Not reported	Not reported	Not reported
HPRU	EC6127_7	Wildtype	Wildtype	Wildtype	Absent	Wildtype	Wildtype	Wildtype	0	0	0	0	0	0	S	Not reported	Not reported	Not reported
HPRU	EC6127_9	Wildtype	Wildtype	Wildtype	Absent	Wildtype	Wildtype	Wildtype	0	0	0	0	0	0	S	Not reported	Not reported	Not reported
HPRU	EC6127_1	Wildtype	Wildtype	Wildtype	Absent	Wildtype	Wildtype	Wildtype	0	0	0	0	0	0	S	Not reported	Not reported	Not reported
HPRU	EC6127_10	Wildtype	Wildtype	Wildtype	Absent	Wildtype	Wildtype	Wildtype	0	0	0	0	0	0	S	Not reported	Not reported	Not reported
HPRU	EC6127_4	Wildtype	Wildtype	Wildtype	Absent	Wildtype	Wildtype	Wildtype	0	0	0	0	0	0	S	Not reported	Not reported	Not reported
HPRU	EC6164_5	Nonsense mutation	Wildtype	Wildtype	Absent	ΔNfsA	Wildtype	Wildtype	1	0	0	0	1	1	S(I)	Not used	Not reported	Not reported
HPRU	EC6164_2	Nonsense mutation	Wildtype	Wildtype	Absent	ΔNfsA	Wildtype	Wildtype	1	0	0	0	1	1	S(I)	Not used	Not reported	Not reported
HPRU	EC6164_1	Nonsense mutation	Wildtype	Wildtype	Absent	ΔNfsA	Wildtype	Wildtype	1	0	0	0	1	1	S(I)	Not used	Not reported	Not reported
HPRU	EC6164_3	Nonsense mutation	Wildtype	Wildtype	Absent	ΔNfsA	Wildtype	Wildtype	1	0	0	0	1	1	S(I)	Not used	Not reported	Not reported
HPRU	EC6164_8	Nonsense mutation	Wildtype	Wildtype	Absent	ΔNfsA	Wildtype	Wildtype	1	0	0	0	1	1	S(I)	Not used	Not reported	Not reported
HPRU	EC6164_10	Wildtype	Wildtype	Wildtype	Absent	Wildtype	Wildtype	Wildtype	0	0	0	0	0	0	S	Not reported	Not reported	Not reported
HPRU	EC6164_7	Nonsense mutation	Wildtype	Wildtype	Absent	ΔNfsA	Wildtype	Wildtype	1	0	0	0	1	1	S(I)	Not used	Not reported	Not reported
HPRU	EC6164_4	Nonsense mutation	Wildtype	Wildtype	Absent	ΔNfsA	Wildtype	Wildtype	1	0	0	0	1	1	S(I)	Not used	Not reported	Not reported
HPRU	EC6164_6	Nonsense mutation	Wildtype	Wildtype	Absent	ΔNfsA	Wildtype	Wildtype	1	0	0	0	1	1	S(I)	Not used	Not reported	Not reported
HPRU	EC6164_9	Wildtype	Wildtype	Wildtype	Absent	Wildtype	Wildtype	Wildtype	0	0	0	0	0	0	S	Not reported	Not reported	Not reported
HPRU	EC6165_7	Wildtype	Wildtype	Wildtype	Absent	Wildtype	Wildtype	Wildtype	0	0	0	0	0	0	S	Not reported	Not reported	Not reported
HPRU	EC6165_2	Wildtype	Wildtype	Wildtype	Absent	Wildtype	Wildtype	Wildtype	0	0	0	0	0	0	S	Not reported	Not reported	Not reported
HPRU	EC6165_5	Wildtype	Wildtype	Wildtype	Absent	Wildtype	Wildtype	Wildtype	0	0	0	0	0	0	S	Not reported	Not reported	Not reported
HPRU	EC6165_6	Wildtype	Wildtype	Wildtype	Absent	Wildtype	Wildtype	Wildtype	0	0	0	0	0	0	S	Not reported	Not reported	Not reported
HPRU	EC6165_4	Wildtype	Wildtype	Wildtype	Absent	Wildtype	Wildtype	Wildtype	0	0	0	0	0	0	S	Not reported	Not reported	Not reported
HPRU	EC6165_1	Wildtype	Wildtype	Wildtype	Absent	Wildtype	Wildtype	Wildtype	0	0	0	0	0	0	S	Not reported	Not reported	Not reported
HPRU	EC6165_8	Wildtype	Wildtype	Wildtype	Absent	Wildtype	Wildtype	Wildtype	0	0	0	0	0	0	S	Not reported	Not reported	Not reported
HPRU	EC6165_10	Wildtype	Wildtype	Wildtype	Absent	Wildtype	Wildtype	Wildtype	0	0	0	0	0	0	S	Not reported	Not reported	Not reported
HPRU	EC6165_3	Wildtype	Wildtype	Wildtype	Absent	Wildtype	Wildtype	Wildtype	0	0	0	0	0	0	S	Not reported	Not reported	Not reported
HPRU	EC6167_3	Wildtype	Wildtype	Wildtype	Absent	Wildtype	Wildtype	Wildtype	0	0	0	0	0	0	S	Not reported	Not reported	Not reported
HPRU	EC6167_5	Wildtype	Wildtype	Wildtype	Absent	Wildtype	Wildtype	Wildtype	0	0	0	0	0	0	S	Not reported	Not reported	Not reported
HPRU	EC6167_10	Wildtype	Wildtype	Wildtype	Absent	Wildtype	Wildtype	Wildtype	0	0	0	0	0	0	S	Not reported	Not reported	Not reported
HPRU	EC6167_6	Wildtype	Wildtype	Wildtype	Absent	Wildtype	Wildtype	Wildtype	0	0	0	0	0	0	S	Not reported	Not reported	Not reported
HPRU	EC6167_7	Wildtype	Wildtype	Wildtype	Absent	Wildtype	Wildtype	Wildtype	0	0	0	0	0	0	S	Not reported	Not reported	Not reported
HPRU	EC6167_9	Wildtype	Wildtype	Wildtype	Absent	Wildtype	Wildtype	Wildtype	0	0	0	0	0	0	S	Not reported	Not reported	Not reported
HPRU	EC6167_8	Wildtype	Wildtype	Wildtype	Absent	Wildtype	Wildtype	Wildtype	0	0	0	0	0	0	S	Not reported	Not reported	Not reported
HPRU	EC6167_1	Wildtype	Wildtype	Wildtype	Absent	Wildtype	Wildtype	Wildtype	0	0	0	0	0	0	S	Not reported	Not reported	Not reported
HPRU	EC6167_2	Wildtype	Wildtype	Wildtype	Absent	Wildtype	Wildtype	Wildtype	0	0	0	0	0	0	S	Not reported	Not reported	Not reported
HPRU	EC6167_4	Wildtype	Wildtype	Wildtype	Absent	Wildtype	Wildtype	Wildtype	0	0	0	0	0	0	S	Not reported	Not reported	Not reported
HPRU	EC6168_3	Wildtype	Wildtype	Wildtype	Absent	Wildtype	Wildtype	Wildtype	0	0	0	0	0	0	S	Not reported	Not reported	Not reported
HPRU	EC6168_10	Wildtype	Wildtype	Wildtype	Absent	Wildtype	Wildtype	Wildtype	0	0	0	0	0	0	S	Not reported	Not reported	Not reported
HPRU	EC6168_7	Wildtype	Wildtype	Wildtype	Absent	Wildtype	Wildtype	Wildtype	0	0	0	0	0	0	S	Not reported	Not reported	Not reported
HPRU	EC6168_4	Wildtype	Wildtype	Wildtype	Absent	Wildtype	Wildtype	Wildtype	0	0	0	0	0	0	S	Not reported	Not reported	Not reported
HPRU	EC6168_5	Wildtype	Wildtype	Wildtype	Absent	Wildtype	Wildtype	Wildtype	0	0	0	0	0	0	S	Not reported	Not reported	Not reported
HPRU	EC6168_1	Wildtype	Wildtype	Wildtype	Absent	Wildtype	Wildtype	Wildtype	0	0	0	0	0	0	S	Not reported	Not reported	Not reported
HPRU	EC6168_6	Wildtype	Wildtype	Wildtype	Absent	Wildtype	Wildtype	Wildtype	0	0	0	0	0	0	S	Not reported	Not reported	Not reported
HPRU	EC6168_2	Wildtype	Wildtype	Wildtype	Absent	Wildtype	Wildtype	Wildtype	0	0	0	0	0	0	S	Not reported	Not reported	Not reported
HPRU	EC6168_9	Wildtype	Wildtype	Wildtype	Absent	Wildtype	Wildtype	Wildtype	0	0	0	0	0	0	S	Not reported	Not reported	Not reported
HPRU	EC6168_8	Wildtype	Wildtype	Wildtype	Absent	Wildtype	Wildtype	Wildtype	0	0	0	0	0	0	S	Not reported	Not reported	Not reported
HPRU	EC6169_7	Wildtype	Wildtype	Wildtype	Absent	Wildtype	Wildtype	Wildtype	0	0	0	0	0	0	S	Not reported	Not reported	Not reported
HPRU	EC6169_6	Wildtype	Wildtype	Wildtype	Absent	Wildtype	Wildtype	Wildtype	0	0	0	0	0	0	S	Not reported	Not reported	Not reported
HPRU	EC6169_9	Wildtype	Wildtype	Wildtype	Absent	Wildtype	Wildtype	Wildtype	0	0	0	0	0	0	S	Not reported	Not reported	Not reported
HPRU	EC6169_3	Wildtype	Wildtype	Wildtype	Absent	Wildtype	Wildtype	Wildtype	0	0	0	0	0	0	S	Not reported	Not reported	Not reported
HPRU	EC6169_5	Wildtype	Wildtype	Wildtype	Absent	Wildtype	Wildtype	Wildtype	0	0	0	0	0	0	S	Not reported	Not reported	Not reported
HPRU	EC6169_10	Wildtype	Wildtype	Wildtype	Absent	Wildtype	Wildtype	Wildtype	0	0	0	0	0	0	S	Not reported	Not reported	Not reported
HPRU	EC6169_8	Wildtype	Wildtype	Wildtype	Absent	Wildtype	Wildtype	Wildtype	0	0	0	0	0	0	S	Not reported	Not reported	Not reported
HPRU	EC6169_1	Wildtype	Wildtype	Wildtype	Absent	Wildtype	Wildtype	Wildtype	0	0	0	0	0	0	S	Not reported	Not reported	Not reported
HPRU	EC6169_4	Wildtype	Wildtype	Wildtype	Absent	Wildtype	Wildtype	Wildtype	0	0	0	0	0	0	S	Not reported	Not reported	Not reported
HPRU	EC6171_4	Wildtype	Wildtype	Wildtype	Absent	Wildtype	Wildtype	Wildtype	0	0	0	0	0	0	S	Not reported	Not reported	Not reported
HPRU	EC6171_10	Wildtype	Wildtype	Wildtype	Absent	Wildtype	Wildtype	Wildtype	0	0	0	0	0	0	S	Not reported	Not reported	Not reported
HPRU	EC6171_5	Wildtype	Wildtype	Wildtype	Absent	Wildtype	Wildtype	Wildtype	0	0	0	0	0	0	S	Not reported	Not reported	Not reported
HPRU	EC6171_8	Wildtype	Wildtype	Wildtype	Absent	Wildtype	Wildtype	Wildtype	0	0	0	0	0	0	S	Not reported	Not reported	Not reported
HPRU	EC6171_9	Wildtype	Wildtype	Wildtype	Absent	Wildtype	Wildtype	Wildtype	0	0	0	0	0	0	S	Not reported	Not reported	Not reported
HPRU	EC6171_2	Wildtype	Wildtype	Wildtype	Absent	Wildtype	Wildtype	Wildtype	0	0	0	0	0	0	S	Not reported	Not reported	Not reported
HPRU	EC6171_1	Wildtype	Wildtype	Wildtype	Absent	Wildtype	Wildtype	Wildtype	0	0	0	0	0	0	S	Not reported	Not reported	Not reported
HPRU	EC6171_3	Wildtype	Wildtype	Wildtype	Absent	Wildtype	Wildtype	Wildtype	0	0	0	0	0	0	S	Not reported	Not reported	Not reported
HPRU	EC6171_7	Wildtype	Wildtype	Wildtype	Absent	Wildtype	Wildtype	Wildtype	0	0	0	0	0	0	S	Not reported	Not reported	Not reported
HPRU	EC6171_6	Wildtype	Wildtype	Wildtype	Absent	Wildtype	Wildtype	Wildtype	0	0	0	0	0	0	S	Not reported	Not reported	Not reported
HPRU	EC6172_2	Wildtype	Wildtype	Wildtype	Absent	Wildtype	Wildtype	Wildtype	0	0	0	0	0	0	S	Not reported	Not reported	Not reported
HPRU	EC6172_5	Wildtype	Wildtype	Wildtype	Absent	Wildtype	Wildtype	Wildtype	0	0	0	0	0	0	S	Not reported	Not reported	Not reported
HPRU	EC6172_6	Wildtype	Wildtype	Wildtype	Absent	Wildtype	Wildtype	Wildtype	0	0	0	0	0	0	S	Not reported	Not reported	Not reported
HPRU	EC6172_3	Wildtype	Wildtype	Wildtype	Absent	Wildtype	Wildtype	Wildtype	0	0	0	0	0	0	S	Not reported	Not reported	Not reported
HPRU	EC6172_7	Wildtype	Wildtype	Wildtype	Absent	Wildtype	Wildtype	Wildtype	0	0	0	0	0	0	S	Not reported	Not reported	Not reported
HPRU	EC6172_9	Wildtype	Wildtype	Wildtype	Absent	Wildtype	Wildtype	Wildtype	0	0	0	0	0	0	S	Not reported	Not reported	Not reported
HPRU	EC6172_1	Wildtype	Wildtype	Wildtype	Absent	Wildtype	Wildtype	Wildtype	0	0	0	0	0	0	S	Not reported	Not reported	Not reported
HPRU	EC6172_4	Wildtype	Wildtype	Wildtype	Absent	Wildtype	Wildtype	Wildtype	0	0	0	0	0	0	S	Not reported	Not reported	Not reported
HPRU	EC6172_10	Wildtype	Wildtype	Wildtype	Absent	Wildtype	Wildtype	Wildtype	0	0	0	0	0	0	S	Not reported	Not reported	Not reported
HPRU	EC6172_8	Wildtype	Wildtype	Wildtype	Absent	Wildtype	Wildtype	Wildtype	0	0	0	0	0	0	S	Not reported	Not reported	Not reported
HPRU	EC6173_6	Wildtype	Wildtype	Wildtype	Absent	Wildtype	Wildtype	Wildtype	0	0	0	0	0	0	S	Not reported	Not reported	Not reported
HPRU	EC6173_5	Wildtype	Wildtype	Wildtype	Absent	Wildtype	Wildtype	Wildtype	0	0	0	0	0	0	S	Not reported	Not reported	Not reported
HPRU	EC6173_9	Wildtype	Wildtype	Wildtype	Absent	Wildtype	Wildtype	Wildtype	0	0	0	0	0	0	S	Not reported	Not reported	Not reported
HPRU	EC6173_3	Wildtype	Wildtype	Wildtype	Absent	Wildtype	Wildtype	Wildtype	0	0	0	0	0	0	S	Not reported	Not reported	Not reported
HPRU	EC6173_7	Wildtype	Wildtype	Wildtype	Absent	Wildtype	Wildtype	Wildtype	0	0	0	0	0	0	S	Not reported	Not reported	Not reported
HPRU	EC6173_10	Wildtype	Wildtype	Wildtype	Absent	Wildtype	Wildtype	Wildtype	0	0	0	0	0	0	S	Not reported	Not reported	Not reported
HPRU	EC6173_4	Wildtype	Wildtype	Wildtype	Absent	Wildtype	Wildtype	Wildtype	0	0	0	0	0	0	S	Not reported	Not reported	Not reported
HPRU	EC6173_2	Wildtype	Wildtype	Wildtype	Absent	Wildtype	Wildtype	Wildtype	0	0	0	0	0	0	S	Not reported	Not reported	Not reported
HPRU	EC6173_8	Wildtype	Wildtype	Wildtype	Absent	Wildtype	Wildtype	Wildtype	0	0	0	0	0	0	S	Not reported	Not reported	Not reported
HPRU	EC6173_1	Wildtype	Wildtype	Wildtype	Absent	Wildtype	Wildtype	Wildtype	0	0	0	0	0	0	S	Not reported	Not reported	Not reported
HPRU	EC6175_3	Wildtype	Wildtype	Wildtype	Absent	Wildtype	Wildtype	Wildtype	0	0	0	0	0	0	S	Not reported	Not reported	Not reported
HPRU	EC6175_7	Wildtype	Wildtype	Wildtype	Absent	Wildtype	Wildtype	Wildtype	0	0	0	0	0	0	S	Not reported	Not reported	Not reported
HPRU	EC6175_2	Wildtype	Wildtype	Wildtype	Absent	Wildtype	Wildtype	Wildtype	0	0	0	0	0	0	S	Not reported	Not reported	Not reported
HPRU	EC6175_6	Wildtype	Wildtype	Wildtype	Absent	Wildtype	Wildtype	Wildtype	0	0	0	0	0	0	S	Not reported	Not reported	Not reported
HPRU	EC6175_4	Wildtype	Wildtype	Wildtype	Absent	Wildtype	Wildtype	Wildtype	0	0	0	0	0	0	S	Not reported	Not reported	Not reported
HPRU	EC6175_1	Wildtype	Wildtype	Wildtype	Absent	Wildtype	Wildtype	Wildtype	0	0	0	0	0	0	S	Not reported	Not reported	Not reported
HPRU	EC6175_9	Wildtype	Wildtype	Wildtype	Absent	Wildtype	Wildtype	Wildtype	0	0	0	0	0	0	S	Not reported	Not reported	Not reported
HPRU	EC6175_10	Wildtype	Wildtype	Wildtype	Absent	Wildtype	Wildtype	Wildtype	0	0	0	0	0	0	S	Not reported	Not reported	Not reported
HPRU	EC6175_8	Wildtype	Wildtype	Wildtype	Absent	Wildtype	Wildtype	Wildtype	0	0	0	0	0	0	S	Not reported	Not reported	Not reported
HPRU	EC6175_5	Wildtype	Wildtype	Wildtype	Absent	Wildtype	Wildtype	Wildtype	0	0	0	0	0	0	S	Not reported	Not reported	Not reported
HPRU	EC6176_9	Wildtype	Wildtype	Wildtype	Absent	Wildtype	Wildtype	Wildtype	0	0	0	0	0	0	S	Not reported	Not reported	Not reported
HPRU	EC6176_10	Wildtype	Wildtype	Wildtype	Absent	Wildtype	Wildtype	Wildtype	0	0	0	0	0	0	S	Not reported	Not reported	Not reported
HPRU	EC6176_7	Wildtype	Wildtype	Wildtype	Absent	Wildtype	Wildtype	Wildtype	0	0	0	0	0	0	S	Not reported	Not reported	Not reported
HPRU	EC6176_2	Wildtype	Wildtype	Wildtype	Absent	Wildtype	Wildtype	Wildtype	0	0	0	0	0	0	S	Not reported	Not reported	Not reported
HPRU	EC6176_3	Wildtype	Wildtype	Wildtype	Absent	Wildtype	Wildtype	Wildtype	0	0	0	0	0	0	S	Not reported	Not reported	Not reported
HPRU	EC6176_5	Wildtype	Wildtype	Wildtype	Absent	Wildtype	Wildtype	Wildtype	0	0	0	0	0	0	S	Not reported	Not reported	Not reported
HPRU	EC6176_6	Wildtype	Wildtype	Wildtype	Absent	Wildtype	Wildtype	Wildtype	0	0	0	0	0	0	S	Not reported	Not reported	Not reported
HPRU	EC6176_4	Wildtype	Wildtype	Wildtype	Absent	Wildtype	Wildtype	Wildtype	0	0	0	0	0	0	S	Not reported	Not reported	Not reported
HPRU	EC6176_1	Wildtype	Wildtype	Wildtype	Absent	Wildtype	Wildtype	Wildtype	0	0	0	0	0	0	S	Not reported	Not reported	Not reported
HPRU	EC6176_8	Wildtype	Wildtype	Wildtype	Absent	Wildtype	Wildtype	Wildtype	0	0	0	0	0	0	S	Not reported	Not reported	Not reported
HPRU	EC6177_3	Wildtype	Wildtype	Wildtype	Absent	Wildtype	Wildtype	Wildtype	0	0	0	0	0	0	S	Not reported	Not reported	Not reported
HPRU	EC6177_5	Wildtype	Wildtype	Wildtype	Absent	Wildtype	Wildtype	Wildtype	0	0	0	0	0	0	S	Not reported	Not reported	Not reported
HPRU	EC6177_2	Wildtype	Wildtype	Wildtype	Absent	Wildtype	Wildtype	Wildtype	0	0	0	0	0	0	S	Not reported	Not reported	Not reported
HPRU	EC6177_1	Wildtype	Wildtype	Wildtype	Absent	Wildtype	Wildtype	Wildtype	0	0	0	0	0	0	S	Not reported	Not reported	Not reported
HPRU	EC6177_6	Wildtype	Wildtype	Wildtype	Absent	Wildtype	Wildtype	Wildtype	0	0	0	0	0	0	S	Not reported	Not reported	Not reported
HPRU	EC6177_4	Wildtype	Wildtype	Wildtype	Absent	Wildtype	Wildtype	Wildtype	0	0	0	0	0	0	S	Not reported	Not reported	Not reported
HPRU	EC6177_8	Wildtype	Wildtype	Wildtype	Absent	Wildtype	Wildtype	Wildtype	0	0	0	0	0	0	S	Not reported	Not reported	Not reported
HPRU	EC6177_9	Wildtype	Wildtype	Wildtype	Absent	Wildtype	Wildtype	Wildtype	0	0	0	0	0	0	S	Not reported	Not reported	Not reported
HPRU	EC6177_10	Wildtype	Wildtype	Wildtype	Absent	Wildtype	Wildtype	Wildtype	0	0	0	0	0	0	S	Not reported	Not reported	Not reported
HPRU	EC6177_7	Wildtype	Wildtype	Wildtype	Absent	Wildtype	Wildtype	Wildtype	0	0	0	0	0	0	S	Not reported	Not reported	Not reported
HPRU	EC6178_9	Wildtype	Wildtype	Wildtype	Absent	Wildtype	Wildtype	Wildtype	0	0	0	0	0	0	S	Not reported	Not reported	Not reported
HPRU	EC6178_10	Wildtype	Wildtype	Wildtype	Absent	Wildtype	Wildtype	Wildtype	0	0	0	0	0	0	S	Not reported	Not reported	Not reported
HPRU	EC6178_7	Wildtype	Wildtype	Wildtype	Absent	Wildtype	Wildtype	Wildtype	0	0	0	0	0	0	S	Not reported	Not reported	Not reported
HPRU	EC6178_1	Wildtype	Wildtype	Wildtype	Absent	Wildtype	Wildtype	Wildtype	0	0	0	0	0	0	S	Not reported	Not reported	Not reported
HPRU	EC6178_2	Wildtype	Wildtype	Wildtype	Absent	Wildtype	Wildtype	Wildtype	0	0	0	0	0	0	S	Not reported	Not reported	Not reported
HPRU	EC6178_4	Wildtype	Wildtype	Wildtype	Absent	Wildtype	Wildtype	Wildtype	0	0	0	0	0	0	S	Not reported	Not reported	Not reported
[truncated: 10,413 more rows]

## Sheet: Validations_HPRU
Group	Isolate	ENA_accession	ST	nfsA	nfsB	ribE	oqxAB	Score	Phenotype (predicted)	MIC (mg/L)	Phenotype (observed)	nfsA_class	nfsB_class	ribE_class	oqxA_class	oqxB_class	Genotype	Details
Prediction	EC0009B	ERR2719283	131	1	0	0	0	1	S(I)	Not tested	Unknown	G154E	Wildtype protein	Wildtype protein	Absent	Gene fragment	Known missense + wildtype
Prediction	EC0011B	ERR2650747	354	1	0	0	0	1	S(I)	Not tested	Unknown	H11Y	Wildtype protein	Wildtype protein	Absent	Gene fragment	Known missense + wildtype
Prediction	EC0013B	ERR2650749	354	1	0	0	0	1	S(I)	Not tested	Unknown	H11Y	Wildtype protein	Wildtype protein	Absent	Gene fragment	Known missense + wildtype
Prediction	EC0015B	ERR2650751	393	1	0	0	0	1	S(I)	Not tested	Unknown	Nonsense mutation	Wildtype protein	Wildtype protein	Absent	Gene fragment	Nonsense mutation + wildtype
Prediction	EC0026B	ERR3142418	484	1	0.1	0	0	1.1	S(I) or R	64 (heterogeneous)	S(I)	Nonsense mutation	H80Y	Wildtype protein	Absent	Gene fragment	Nonsense mutation + unknown missense
Prediction	EC0064B	ERR2650788	131	1	0	0	0	1	S(I)	64	S(I)	G154E	Wildtype protein	Wildtype protein	Absent	Gene fragment	Known missense + wildtype
Prediction	EC0067B	ERR3142426	131	1	0.1	0	0	1.1	S(I) or R	>512	R	Gene fragment	W46R	Wildtype protein	Absent	Gene fragment	Fragmented + unknown missense	Gene nfsA was split into two fragments, probably caused by an IS.
Prediction	EC0089B	ERR3142594	624	1	0	0	0	1	S(I)	Not tested	Unknown	Indel	Wildtype protein	Wildtype protein	Absent	Gene fragment	Indel + wildtype
Prediction	EC0093B	ERR2650804	624	1	0	0	0	1	S(I)	Not tested	Unknown	Indel	Wildtype protein	Wildtype protein	Absent	Gene fragment	Indel + wildtype
Prediction	EC0095B	ERR3142432	624	1	0	0	0	1	S(I)	Not tested	Unknown	Indel	Wildtype protein	Wildtype protein	Absent	Gene fragment	Indel + wildtype
Prediction	EC0096B	ERR3142433	131	0.1	1	0	0	1.1	S(I) or R	Not tested	Unknown	R133C	Indel	Wildtype protein	Absent	Gene fragment	Unknown missense + indel
Prediction	EC0111B	ERR2650816	155	1	0	0	0	1	S(I)	Not tested	Unknown	Gene fragment	Wildtype protein	Wildtype protein	Absent	Gene fragment	Fragmented + wildtype
Prediction	EC0160B	ERR2650837	38	1	0	0	0	1	S(I)	Not tested	Unknown	Nonsense mutation	Wildtype protein	Wildtype protein	Absent	Gene fragment	Nonsense mutation + wildtype
Prediction	EC0179B	ERR2650847	73	1	1	0	0	2	R	>512	R	G126R	Nonsense mutation	Wildtype protein	Absent	Gene fragment	Known missense + nonsense mutation
Prediction	EC0211B	ERR2650864	131	1	0	0	0	1	S(I)	Not tested	Unknown	Nonsense mutation	Wildtype protein	Wildtype protein	Absent	Gene fragment	Nonsense mutation + wildtype
Prediction	EC0247B	ERR2650884	131	1	0.1	0	0	1.1	S(I) or R	Not tested	Unknown	H11Y	W46R	Wildtype protein	Absent	Gene fragment	Known missense + unknown missense
Prediction	EC0283B	ERR2650898	7525	1	0	0	0	1	S(I)	Not tested	Unknown	G126R	Wildtype protein	Wildtype protein	Absent	Gene fragment	Known missense + wildtype
Prediction	EC0328B	ERR2650929	648	1	1	0	0	2	R	256	R	G126R	Absent	Wildtype protein	Absent	Gene fragment	Known missense + absence
Prediction	EC0363B	ERR2650943	131	0.1	1	0	0	1.1	S(I) or R	128	R	R133C	Indel	Wildtype protein	Absent	Gene fragment	Unknown missense + indel	This indel resulted in a premature NfsB of 99 aa.
Prediction	EC394_9	ERR2747750	38	1	0	0	0	1	S(I)	64 (heterogeneous)	S(I)	Nonsense mutation	Wildtype protein	Wildtype protein	Absent	Gene fragment	Nonsense mutation + wildtype
Prediction	EC417_10	ERR2747820	58	1	0	0	0	1	S(I)	Not tested	Unknown	Gene fragment	Wildtype protein	Wildtype protein	Absent	Gene fragment	Fragmented + wildtype
Prediction	EC0439B	ERR2650980	131	1	0.1	0	0	1.1	S(I) or R	>512	R	H11Y	W46R	Wildtype protein	Absent	Gene fragment	Known missense + unknown missense
Prediction	EC0445U	ERR2719073	449	1	0	0	0	1	S(I)	Not tested	Unknown	Indel	Wildtype protein	Wildtype protein	Absent	Gene fragment	Indel + wildtype
Prediction	EC0454B	ERR2650988	648	1	0	0	0	1	S(I)	Not tested	Unknown	G126R	Wildtype protein	Wildtype protein	Absent	Gene fragment	Known missense + wildtype
Prediction	EC0467B	ERR2650994	648	1	0	0	0	1	S(I)	Not tested	Unknown	G126R	Wildtype protein	Wildtype protein	Absent	Gene fragment	Known missense + wildtype
Prediction	EC0505B	ERR2651009	2491	1	0	0	0	1	S(I)	Not tested	Unknown	Indel	Wildtype protein	Wildtype protein	Absent	Gene fragment	Indel + wildtype
Prediction	EC0509B	ERR2759662	131	1	0	0	0	1	S(I)	Not tested	Unknown	Gene fragment	Wildtype protein	Wildtype protein	Absent	Gene fragment	Fragmented + wildtype
Prediction	EC0520B_2	ERR2719197	2253	1	0	0	0	1	S(I)	Not tested	Unknown	Indel	Wildtype protein	Wildtype protein	Absent	Gene fragment	Indel + wildtype
Prediction	EC0544B	ERR2719212	2491	1	0	0	0	1	S(I)	Not tested	Unknown	Indel	Wildtype protein	Wildtype protein	Absent	Gene fragment	Indel + wildtype
Prediction	EC0553Bo	ERR2719218	448	0.1	1	0	0	1.1	S(I) or R	>512	R	S38F	Absent	Wildtype protein	Absent	Gene fragment	Unknown missense + absence
Prediction	EC0554B	ERR2719219	131	1	0	0	0	1	S(I)	Not tested	Unknown	Indel	Wildtype protein	Wildtype protein	Absent	Gene fragment	Indel + wildtype
Prediction	EC0556U	ERR2719086	58	1	0	0	0	1	S(I)	Not tested	Unknown	Gene fragment	Wildtype protein	Wildtype protein	Absent	Gene fragment	Fragmented + wildtype
Prediction	EC0623B	ERR2719240	58	1	0	0	0	1	S(I)	Not tested	Unknown	Gene fragment	Wildtype protein	Wildtype protein	Absent	Gene fragment	Fragmented + wildtype
Prediction	EC0629B	ERR2719250	131	1	1	0	0	2	R	512	R	Gene fragment	G192S	Wildtype protein	Absent	Gene fragment	Fragmented + known missense	This nfsA fragment had a 52-bp truncation at the 5'-end.
Prediction	EC0644B	ERR3142490	155	1	0.1	0	0	1.1	S(I) or R	64	S(I)	Gene fragment	P209L	Wildtype protein	Absent	Gene fragment	Fragmented + unknown missense	This fragment of nfsA had a 69-bp loss at the 5'-end.
Prediction	EC0698B	ERR2651013	38	1	0	0	0	1	S(I)	Not tested	Unknown	Nonsense mutation	Wildtype protein	Wildtype protein	Absent	Gene fragment	Nonsense mutation + wildtype
Prediction	EC0709B	ERR2651017	12	1	0	0	0	1	S(I)	Not tested	Unknown	Nonsense mutation	Wildtype protein	Wildtype protein	Absent	Gene fragment	Nonsense mutation + wildtype
Prediction	EC0747B	ERR3142648	73	1	0	0	0	1	S(I)	Not tested	Unknown	Gene fragment	Wildtype protein	Wildtype protein	Absent	Gene fragment	Fragmented + wildtype
Prediction	EC0792B	ERR3142661	58	1	0	0	0	1	S(I)	Not tested	Unknown	Gene fragment	Wildtype protein	Wildtype protein	Absent	Gene fragment	Fragmented + wildtype
Prediction	EC0804Bo	ERR3142512	38	1	0	0	0	1	S(I)	Not tested	Unknown	Nonsense mutation	Wildtype protein	Wildtype protein	Absent	Gene fragment	Nonsense mutation + wildtype
Prediction	EC0812U	ERR3142579	12	1	1	0	0	2	R	>512	R	Nonsense mutation	Indel	Wildtype protein	Absent	Gene fragment	Nonsense mutation + indel	This indel resulted in a premature NfsB of 56 aa (full length: 217 aa).
Prediction	EC0856B	ERR3142668	38	1	0.1	0	0	1.1	S(I) or R	>512	R	G131D	K205E	Wildtype protein	Absent	Gene fragment	Known missense + unknown missense
Prediction	EC0880B	ERR3142524	58	1	0	0	0	1	S(I)	256 (heterogeneous)	R	Gene fragment	Wildtype protein	Wildtype protein	Absent	Gene fragment	Fragmented + wildtype	This nfsA had two fragments, probably caused by an IS.
Prediction	EC0890B	ERR3142525	354	1	0	0	0	1	S(I)	16	S	H11Y	Wildtype protein	Wildtype protein	Absent	Gene fragment	Known missense + wildtype	Reference NfsA: NCTC1093 (WP_000189141.1) from literature (54).
Prediction	EC0902B	ERR2651089	7529	1	0	0	0	1	S(I)	Not tested	Unknown	Nonsense mutation	Wildtype protein	Wildtype protein	Absent	Gene fragment	Nonsense mutation + wildtype
Prediction	EC0923B	ERR3142537	58	1	0	0	0	1	S(I)	Not tested	Unknown	Gene fragment	Wildtype protein	Wildtype protein	Absent	Gene fragment	Fragmented + wildtype
Prediction	EC0932B	ERR2718954	131	0	1	0	0	1	S(I)	4	S	Wildtype protein	F84S	Wildtype protein	Absent	Gene fragment	Wildtype + known missense
Prediction	EC0937B	ERR2718958	58	1	0	0	0	1	S(I)	Not tested	Unknown	Gene fragment	Wildtype protein	Wildtype protein	Absent	Gene fragment	Fragmented + wildtype
Prediction	EC0997B	ERR3142557	12	1	0	0	0	1	S(I)	Not tested	Unknown	Nonsense mutation	Wildtype protein	Wildtype protein	Absent	Gene fragment	Nonsense mutation + wildtype
Prediction	EC1010B	ERR3142560	38	1	0	0	0	1	S(I)	Not tested	Unknown	Nonsense mutation	Wildtype protein	Wildtype protein	Absent	Gene fragment	Nonsense mutation + wildtype
Prediction	EC1052B	ERR2719022	95	1	0	0	0	1	S(I)	Not tested	Unknown	Indel	Wildtype protein	Wildtype protein	Absent	Gene fragment	Indel + wildtype
Prediction	EC1069B_1	ERR2719030	648	1	0	0	0	1	S(I)	32	S	G126R	Wildtype protein	Wildtype protein	Absent	Gene fragment	Known missense + wildtype
Prediction	EC1070B	ERR3142696	58	1	0	0	0	1	S(I)	Not tested	Unknown	Gene fragment	Wildtype protein	Wildtype protein	Absent	Gene fragment	Fragmented + wildtype
Prediction	EC1093B	ERR3142702	95	1	0	0	0	1	S(I)	Not tested	Unknown	Indel	Wildtype protein	Wildtype protein	Absent	Gene fragment	Indel + wildtype
Prediction	EC1131B	ERR3142767	131	1	1	0	0	2	R	>512	R	Nonsense mutation	G192D	Wildtype protein	Absent	Gene fragment	Nonsense mutation + known missense	G192D of NfsB was found in IN01 and IN02.
Prediction	EC1136B	ERR3142586	131	1	0	0	0	1	S(I)	Not tested	Unknown	Indel	Wildtype protein	Wildtype protein	Absent	Gene fragment	Indel + wildtype
Prediction	EC1161B	ERR3142781	131	1	0	0	0	1	S(I)	32	S	Indel	Wildtype protein	Wildtype protein	Absent	Gene fragment	Indel + wildtype	This indel resulted in a premature NfsA of 241 aa (full length: 240 aa), with all amino acids altered after 227 aa compared to the wildtype NfsA from strain ATCC25922. This mutant NfsA also carries a novel mutation V188A.
Prediction	EC1187B	ERR2719182	73	0	1	0	0	1	S(I)	32	S	Wildtype protein	Indel	Wildtype protein	Absent	Gene fragment	Wildtype + indel	This indel resulted in a premature NfsB of 182 aa.
Prediction	EC6035_9	To be confirmed	131	1	0	0	0	1	S(I)	Not tested	Unknown	Nonsense mutation	Wildtype protein	Wildtype protein	Absent	Gene fragment	Nonsense mutation + wildtype
Prediction	EC6107_2	ERR2909729	1137	1	0	0	0	1	S(I)	Not tested	Unknown	Indel	Wildtype protein	Wildtype protein	Absent	Gene fragment	Indel + wildtype
Prediction	EC6111_2	ERR2893943	2509	1	0	0	0	1	S(I)	Not tested	Unknown	Nonsense mutation	Wildtype protein	Wildtype protein	Absent	Gene fragment	Nonsense mutation + wildtype
Prediction	EC6164_5	To be confirmed	767	1	0	0	0	1	S(I)	Not tested	Unknown	Nonsense mutation	Wildtype protein	Wildtype protein	Absent	Gene fragment	Nonsense mutation + wildtype
Exploration	EC6002_8	ERR2759644	540	0.1	0	0	0	0.1	S or S(I)	8	S	G41S	Wildtype protein	Wildtype protein	Absent	Gene fragment	Novel mutation found in IN08
Exploration	EC1146B	ERR3142776	135	0.1	0	0	0	0.1	S or S(I)	32	S	G66R	Wildtype protein	Wildtype protein with alternative stop codon TAA	Absent	Gene fragment
Exploration	EC6125_8	ERR2893846	409	0	0.1	0	0	0.1	S or S(I)	16	S	Wildtype protein	M127I	Wildtype protein	Absent	Gene fragment	Novel mutation found in IN08
Exploration	EC0340B	ERR2650939	1808	0	0	0.1	0	0.1	S or S(I)	16	S	Wildtype protein	Wildtype protein	A16V	Absent	Gene fragment
Exploration	EC0430U	ERR2719072	127	0	0	0.1	0	0.1	S or S(I)	64	S(I)	Wildtype protein	Wildtype protein	Indel	Absent	Gene fragment		RibE contained an insertion of "KAGN" while keeping other parts intact.
Exploration	EC0444B	ERR2650983	95	0	0	0.1	0	0.1	S or S(I)	32	S	Wildtype protein	Wildtype protein	A34T	Absent	Gene fragment
Exploration	EC1165B	ERR2719176	472	0	0	0.1	0	0.1	S or S(I)	8	S	Wildtype protein	Wildtype protein	T131S	Absent	Gene fragment

## Sheet: Validations_NCBI
Isolate	Country	MLST		Phylogroup	Nitrofurantoin		Score				Prediction	nfsA		nfsB		ribE		Reference
		ST	CC		MIC (mg/L)	Susceptibility	nfsA	nfsB	ribE	r		Mutation	Category	Mutation	Category	Mutation	Category	nfsA	nfsB	ribE
URMC09	USA	38	38	D	64	S(I)	1	0	0	1	S(I)	Nonsense mutation	ΔNfsA	Wildtype	Wildtype	Wildtype	Wildtype	Not used	BWH280	ATCC25922
URMC13	USA	38	38	D	64	S(I)	1	0	0	1	S(I)	Nonsense mutation	ΔNfsA	Wildtype	Wildtype	Wildtype	Wildtype	Not used	BWH280	ATCC25922
URMC51	USA	38	38	D	64	S(I)	1	0	0	1	S(I)	Nonsense mutation	ΔNfsA	Wildtype	Wildtype	Wildtype	Wildtype	Not used	BWH280	ATCC25922
URMC52	USA	38	38	D	64	S(I)	1	0	0	1	S(I)	Nonsense mutation	ΔNfsA	Wildtype	Wildtype	Wildtype	Wildtype	Not used	BWH280	ATCC25922
URMC53	USA	38	38	D	64	S(I)	1	0	0	1	S(I)	Nonsense mutation	ΔNfsA	Wildtype	Wildtype	Wildtype	Wildtype	Not used	BWH280	ATCC25922
URMC83	USA	38	38	D	64	S(I)	1	0	0	1	S(I)	Nonsense mutation	ΔNfsA	Wildtype	Wildtype	Wildtype	Wildtype	Not used	BWH280	ATCC25922
URMC85	USA	38	38	D	64	S(I)	1	0	0	1	S(I)	Nonsense mutation	ΔNfsA	Wildtype	Wildtype	Wildtype	Wildtype	Not used	BWH280	ATCC25922
URMC92	USA	38	38	D	64	S(I)	1	0	0	1	S(I)	Nonsense mutation	ΔNfsA	Wildtype	Wildtype	Wildtype	Wildtype	Not used	BWH280	ATCC25922
URMC95	USA	38	38	D	64	S(I)	1	0	0	1	S(I)	Nonsense mutation	ΔNfsA	Wildtype	Wildtype	Wildtype	Wildtype	Not used	BWH280	ATCC25922
URMC94	USA	38	38	D	128	R	1	0	0	1	S(I)	Nonsense mutation	ΔNfsA	Wildtype	Wildtype	Wildtype	Wildtype	Not used	BWH280	ATCC25922
URMC97	USA	38	38	D	128	R	1	1	0	2	R	Nonsense mutation	ΔNfsA	M1R	Start-codon loss	Wildtype	Wildtype	Not used	ATCC25922	ATCC25922
UCI65	USA	38	38	D	128	R	0	0	0	0	S	Wildtype	Wildtype	Wildtype	Wildtype	Wildtype	Wildtype	BWH280	BWH280	ATCC25922
BWH199	USA	131	131	B2	128	R	0.1	0	0	0.1	S or S(I)	Y199D	Missense mutation (unknown)	Wildtype	Wildtype	Wildtype	Wildtype	EC958	ATCC25922	ATCC25922
BWH403	USA	131	131	B2	64	S(I)	1	0	0	1	S(I)	563^564insACTGGCGCAGTATGACGAGCA	Indel (frameshift)	Wildtype	Wildtype	Wildtype	Wildtype	EC958	ATCC25922	ATCC25922
BWH407	USA	131	131	B2	64	S(I)	1	0	0	1	S(I)	563^564insACTGGCGCAGTATGACGAGCA	Indel (frameshift)	Wildtype	Wildtype	Wildtype	Wildtype	EC958	ATCC25922	ATCC25922
URMC31	USA	131	131	B2	64	S(I)	1	0	0	1	S(I)	Nonsense mutation	ΔNfsA	Wildtype	Wildtype	Wildtype	Wildtype	Not used	ATCC25922	ATCC25922
URMC68	USA	131	131	B2	64	S(I)	1	0	0	1	S(I)	102:105delCCGT	Indel (frameshift)	Wildtype	Wildtype	Wildtype	Wildtype	EC958	ATCC25922	ATCC25922
URMC91	USA	131	131	B2	128	R	1	1	0	2	R	Nonsense mutation	ΔNfsA	Nonsense mutation	ΔNfsB	Wildtype	Wildtype	Not used	Not used	ATCC25922
BWH475	USA	156	156	B1	128	R	0.1	0	0	0.1	S or S(I)	L157F,L232S	Missense mutation (unknown)	Wildtype	Wildtype	Wildtype	Wildtype	MG1655	BR02	ATCC25922
BWH259	USA	165	165	A	64	S(I)	0.1	0	0	0.1	S or S(I)	G125D	Missense mutation (unknown)	Wildtype	Wildtype	Wildtype	Wildtype	MG1655	BR02	ATCC25922
URMC34	USA	457	NA	F	64	S(I)	1	0	0	1	S(I)	R203S	Missense mutation (resistance)	Wildtype	Wildtype	Wildtype	Wildtype	URMC110	UMN026	ATCC25922
ST540a	Belgium	540	NA	A	256	R	1	1	0	2	R	ΔnfsA (2 fragments)	ΔnfsA (fragmentation)	ΔnfsB (2 fragments)	ΔnfsB (fragmentation)	Wildtype	Wildtype	ATCC25922	ATCC25922	ATCC25922
ST540an	Belgium	540	NA	A	64	S(I)	1	0	0	1	S(I)	Nonsense mutation	ΔNfsA	Wildtype	Wildtype	Wildtype	Wildtype	Not used	BR02	ATCC25922
BWH237	USA	617	10	A	64	S(I)	0.1	0	0	0.1	S or S(I)	N54K	Missense mutation (unknown)	Wildtype	Wildtype	Wildtype	Wildtype	5CRE51	MG1655	ATCC25922
UCI57	USA	5340	NA	F	64	S(I)	0	0.1	0	0.1	S or S(I)	Wildtype	Wildtype	Q137E	Missense mutation (unknown)	Wildtype	Wildtype	BWH280	URMC42	ATCC25922
UCI58	USA	5340	NA	F	64	S(I)	0	0.1	0	0.1	S or S(I)	Wildtype	Wildtype	Q137E	Missense mutation (unknown)	Wildtype	Wildtype	BWH280	URMC42	ATCC25922
ST2747a	Belgium	6131	NA	D	128	R	1	1	0	2	R	Nonsense mutation	ΔNfsA	Nonsense mutation	ΔNfsB	Wildtype	Wildtype	Not used	Not used	ATCC25922
